# Supplementary material for: YBX1 mediates translation of oncogenic transcripts to control cell competition in AML
Source: Leukemia. 2021 Aug 31;36(2):426–37. doi: 10.1038/s41375-021-01393-0 (PMC8807392; doi:10.1038/s41375-021-01393-0)
Supplement: Supplementary file 2 — Supplementary data [file 41375_2021_1393_MOESM2_ESM.xlsx]

## Sheet: Polysomal_RNAseq_2weeks
Polysomal mRNAseq (sgLUC vs. sgYBX1)	baseMean	log2FC	lfcSE	stat	pvalue	padj	Symbol	EntrezId		Polysomal mRNAseq (sgLUC vs. sgYBX1)	prot. Coding list	log2FC	padj		Polysomal mRNAseq (sgLUC vs. sgYBX1)	prot. Coding list	log2FC	padj
2 weeks post transduction	13373.4	-1.86208	0.105844	-17.5928	2.79788e-69	4.75109e-65	RPL18A	6142		2 weeks post transduction	PLEC	-0.802436	3.23067e-06		2 weeks post transduction	HSP90B1	0.817117	1.42357e-07
raw data, all genes:	33700.4	-1.15531	0.0746872	-15.4687	5.64626e-54	4.79396e-50	YBX1	4904		Protein-coding genes	GDI2	-0.652611	0.00236011		Protein-coding genes	TYMP	0.632383	0.0106342
	75323.6	-1.25439	0.0823614	-15.2304	2.22354e-52	1.2586e-48	RPS5	6193		padj < 0.05	VIM	-0.896723	1.26817e-07		padj < 0.05	HOMER3	0.722657	0.000136935
	101475	-1.23936	0.0856404	-14.4717	1.82963e-47	7.76723e-44	RPS11	6205		> 1.5FC_DOWN	RNASE2	-0.838378	1.30927e-11		> 1.5FC_UP	S100A4	0.655647	0.0201056
	98580.2	-1.47515	0.102942	-14.33	1.42149e-46	4.82768e-43	RPS16	6217			LGALS1	-0.729164	2.95221e-06			PHIP	0.687055	2.75946e-08
	64009.5	-1.2522	0.0901464	-13.8907	7.20979e-44	2.04049e-40	RPS15	6209			S100A9	-2.34	4.01558e-08			DDX27	0.820885	9.37363e-07
	661.254	2.23444	0.178113	12.5451	4.22811e-36	1.02568e-32	ERBB4	2066			ANXA1	-1.14227	0.0145013			PXK	0.632174	6.96896e-09
	26298.8	-1.0234	0.0831697	-12.3049	8.52024e-35	1.80853e-31	PKM	5315			TM9SF4	-0.865392	4.26562e-12			ZNF638	0.657786	9.21343e-07
	133286	-1.03823	0.0911031	-11.3963	4.36502e-30	8.23583e-27	RPL37A	6168			ANXA5	-0.814755	0.000259597			NSRP1	0.706247	0.000324675
	82379.2	-0.898761	0.0790635	-11.3676	6.06415e-30	1.02975e-26	RPLP0	6175			LYZ	-1.04691	3.14526e-12			NAP1L1	0.622598	5.11418e-08
	112658	-0.946303	0.084212	-11.2372	2.67888e-29	3.79084e-26	RPL36	25873			S100A8	-1.46153	1.58677e-10			RPS27L	0.611332	0.00086438
	38601.5	-1.08377	0.0964189	-11.2402	2.58869e-29	3.79084e-26	RPS21	6227			SLC9A3R1	-0.746856	5.16877e-11			USP8	0.725525	0.000679032
	186.243	-2.69251	0.241026	-11.171	5.65205e-29	7.38288e-26	IGKC	3514			PPIB	-0.704604	0.0045957			ANKRD17	0.945225	9.23004e-09
	142255	-0.919742	0.0832439	-11.0488	2.22262e-28	2.69588e-25	RPL18	6141			PTRHD1	-0.588219	0.000438209			RALB	0.73622	7.65502e-13
	150921	-1.15793	0.106306	-10.8925	1.25225e-27	1.41763e-24	RPL28	6158			DHCR7	-0.597558	4.71471e-08			DYNC1I2	0.939362	1.36756e-10
	232944	-0.899655	0.0830983	-10.8264	2.5813e-27	2.73957e-24	RPS19	6223			GAPDH	-0.75145	1.82246e-19			ANXA6	0.605998	0.00141806
	10067.2	-1.75619	0.165065	-10.6394	1.95394e-26	1.95176e-23	RPS29	6235			ZNF574	-0.977836	2.05096e-16			EEA1	0.704835	1.09695e-06
	1551.41	-0.95806	0.0903632	-10.6023	2.9067e-26	2.74215e-23	RPS18P9	645958			SERF2	-0.747698	5.54987e-07			SLC4A1AP	0.594158	0.000200968
	36627.1	-1.04139	0.0993313	-10.4841	1.02268e-25	9.14004e-23	RPL10	6134			COPZ1	-0.895671	0.000201154			RDX	0.608827	0.000300919
	963.181	-1.52237	0.146307	-10.4053	2.34482e-25	1.99087e-22	SLC2A1	6513			DPY30	-0.749755	0.00026704			SHOC2	0.701574	0.000365644
	7193.33	-1.76833	0.174363	-10.1417	3.60883e-24	2.91817e-21	LINC02067	101243545			SUCLA2	-0.789847	5.89827e-06			ROCK1	0.809962	1.01339e-06
	16399.3	-1.0123	0.101609	-9.96267	2.2202e-23	1.63929e-20	MIR3654	100500804			PCBD1	-0.785254	9.41637e-05			ZNF22	0.726899	1.30291e-08
	185266	-1.03353	0.10374	-9.96266	2.22035e-23	1.63929e-20	RPLP1	6176			DYNLRB1	-0.671981	7.08717e-05			UPF2	0.634921	0.00187682
	4743.05	-1.01089	0.101565	-9.95315	2.44329e-23	1.72873e-20	CD81	975			RPL30	-1.39611	5.03737e-14			NFKBIB	0.623716	0.0029063
	9092.86	-1.44369	0.146028	-9.8864	4.76848e-23	3.23895e-20	NBEAL1	65065			PREB	-0.753313	8.51211e-07			SART3	0.71268	2.62283e-07
	673.159	-1.49268	0.152639	-9.77919	1.38308e-22	9.03311e-20	TPSB2	64499			RHOG	-0.662887	7.8256e-06			CHORDC1	0.638366	3.62098e-10
	80132.7	-0.75145	0.0774367	-9.70405	2.89773e-22	1.82246e-19	GAPDH	2597			ENO1	-0.734973	4.88332e-17			CCAR1	0.711558	3.27938e-06
	8398.05	-1.2051	0.124742	-9.66076	4.42554e-22	2.68393e-19	RPL23A	6147			SLC25A1	-0.680482	5.69337e-08			ITGB1	0.738521	2.79205e-05
	12737.1	-1.1062	0.116663	-9.48195	2.49582e-21	1.46143e-18	FTH1	2495			CHI3L1	-1.25425	1.87924e-11			TOP1	0.721593	5.15534e-06
	1485.37	-1.16146	0.122643	-9.47029	2.79074e-21	1.57965e-18	PDXP	57026			PKM	-1.0234	1.80853e-31			WDR75	0.968096	2.0044e-10
	81904.3	-0.888375	0.0946962	-9.38132	6.51526e-21	3.56889e-18	RPL29	6159			RAC2	-0.937034	2.46162e-09			DIAPH2	0.660446	1.0157e-05
	53879.7	-0.918268	0.0979614	-9.37377	6.9987e-21	3.7139e-18	ALDOA	226			NCAPD2	-0.661784	1.6225e-09			NCOR1	0.732664	1.28392e-05
	2341.69	-0.746113	0.0801749	-9.30607	1.32652e-20	6.82597e-18	DDA1	79016			YBX1	-1.15531	4.79396e-50			CCDC93	0.605737	5.98473e-05
	11547.2	0.669602	0.0730904	9.16129	5.12821e-20	2.56124e-17	SENP6	26054			PGM1	-1.12832	0.00324314			THOC2	0.657116	5.98473e-05
	8908.25	-0.88815	0.0975138	-9.10794	8.39646e-20	4.07372e-17	RPSAP58	388524			RPL3	-0.759847	2.0956e-05			BAZ1B	0.741117	5.60478e-07
	12753.4	-1.38178	0.151995	-9.09098	9.81492e-20	4.62965e-17	RPS15A	6210			CYB5R3	-0.903966	1.41445e-11			PGPEP1	0.707394	0.000833888
	117853	-0.734973	0.0809245	-9.0822	1.06403e-19	4.88332e-17	ENO1	2023			SLC7A5	-0.629731	2.25775e-08			ACTR10	0.626279	0.00252215
	3675.36	-1.00636	0.111471	-9.02802	1.74807e-19	7.81155e-17	HIGD2A	192286			EIF3F	-0.596888	5.05917e-05			GOPC	0.817845	2.38942e-15
	237989	-0.619039	0.0689007	-8.98452	2.59867e-19	1.13149e-16	RPL13	6137			RPL10	-1.04139	9.14004e-23			ABCA7	0.770332	7.75474e-07
	1402.58	-0.977836	0.109671	-8.91607	4.8312e-19	2.05096e-16	ZNF574	64763			PEPD	-0.725671	4.27112e-06			ABHD2	0.613029	0.00180823
	6706.14	0.786019	0.0882647	8.90525	5.32651e-19	2.20608e-16	SUGT1	10910			RPS15A	-1.38178	4.62965e-17			ABL2	0.684601	5.82133e-06
	202.873	-2.19644	0.251627	-8.72896	2.57032e-18	1.0392e-15	IGLL1	3543			GMPPB	-0.987842	0.000617562			ADAM9	0.69023	0.043899
	39337.6	-1.09074	0.12518	-8.71339	2.94923e-18	1.16467e-15	RPL27	6155			EIF6	-0.715346	2.49331e-07			AFDN	1.20096	0.000948302
	3280.16	-0.942561	0.10903	-8.645	5.38058e-18	2.07654e-15	COX6A1	1337			RAVER1	-0.629276	0.000201959			AHNAK2	2.32167	0.000627198
	8953.42	0.817845	0.0948073	8.62639	6.33202e-18	2.38942e-15	GOPC	57120			NOB1	-0.823427	1.04083e-08			AKAP9	0.677111	3.88084e-07
	508.25	1.45798	0.169103	8.62185	6.58801e-18	2.43198e-15	SH2D4A	63898			RPS15	-1.2522	2.04049e-40			ANGPTL4	4.76131	0.00223014
	1246.84	-0.919542	0.106922	-8.60008	7.96574e-18	2.87801e-15	C12orf57	113246			CSTF1	-0.70371	8.62974e-06			APPL2	0.645177	0.0183266
	551.655	1.5707	0.183232	8.57219	1.01538e-17	3.59211e-15	PTPN14	5784			HAX1	-0.796186	5.61214e-09			ARHGAP22	3.39834	0.00065261
	540.88	1.19572	0.140463	8.51271	1.6992e-17	5.88861e-15	CKB	1152			NUP153	-0.727053	0.000126385			ARID4B	0.614453	3.60685e-05
	136504	-0.980596	0.115487	-8.49096	2.04942e-17	6.96023e-15	RPS14	6208			NDUFA12	-0.787822	8.71684e-05			ASPH	0.715342	0.000110571
	5026.84	-0.792709	0.0934006	-8.4872	2.11674e-17	7.0479e-15	ESYT1	23344			ZMIZ1	-0.650162	0.00640744			ATRX	0.715232	6.4467e-06
	134984	-0.920102	0.108914	-8.44794	2.96486e-17	9.4993e-15	FTL	2512			IDH3B	-0.737482	1.73655e-07			BAZ1A	0.913059	1.21197e-05
	8043.24	0.779658	0.0922679	8.44993	2.91469e-17	9.4993e-15	MED1	5469			RPLP2	-0.734771	6.94291e-10			BAZ2A	0.609585	0.000948084
	16884.5	-0.676091	0.0800969	-8.44091	3.14866e-17	9.90136e-15	COX6B1	1340			THAP11	-0.61696	0.00851807			BCAR1	2.18225	0.00605947
	126220	-0.623582	0.0743766	-8.38411	5.11098e-17	1.57799e-14	RPL35	11224			INTS4	-0.657975	0.000299185			BOD1L1	0.816432	3.19266e-08
	4202.68	-0.865826	0.103461	-8.36862	5.82961e-17	1.76773e-14	DANCR	57291			CD81	-1.01089	1.72873e-20			BTN2A1	0.65734	0.00826129
	47688	-0.992163	0.11859	-8.36632	5.94461e-17	1.77097e-14	RPL19	6143			ADCY3	-0.599248	0.00187682			CACUL1	0.69019	3.60088e-08
	1922.84	-0.877864	0.105337	-8.33388	7.82359e-17	2.29056e-14	ARHGAP1	392			AGRN	-0.849637	3.1332e-06			CAGE1	4.93924	0.0130634
	395.245	-1.55056	0.186494	-8.31424	9.23459e-17	2.65784e-14	EPX	8288			AIG1	-0.792795	1.87104e-06			CCDC25	0.748785	0.00013896
	8311.59	-0.774509	0.0933972	-8.29264	1.10761e-16	3.13471e-14	ZFAS1	441951			AKR1B1	-0.753813	4.86889e-10			CCDC34	0.759269	0.000242682
	76216.8	-0.717422	0.0869513	-8.25085	1.57268e-16	4.37799e-14	RPS2	6187			ALDOA	-0.918268	3.7139e-18			CCDC85B	0.586664	0.00901746
	1635.15	-1.16128	0.141053	-8.23289	1.82747e-16	5.00522e-14	REEP6	92840			ALG3	-0.809568	1.77161e-09			CCDC91	0.821965	1.68759e-05
	8764.55	0.810459	0.0985185	8.22646	1.92821e-16	5.03737e-14	TERF2IP	54386			AP2A1	-0.62211	4.95403e-06			CCHCR1	1.7523	0.00147366
	33443.5	-1.39611	0.169692	-8.22729	1.91495e-16	5.03737e-14	RPL30	6156			ARHGAP1	-0.877864	2.29056e-14			CDCA7L	1.20841	1.02756e-11
	3669.45	-0.758083	0.0921254	-8.22882	1.89063e-16	5.03737e-14	PSMF1	9491			ATP6V0C	-0.87155	7.35235e-11			CDK11B	0.658091	0.00170088
	7586.05	-0.841054	0.102725	-8.18745	2.66808e-16	6.86465e-14	ALOX5AP	241			ATP6V0E1	-0.649859	3.42332e-06			CDK6	0.683728	2.66883e-08
	1163.52	-1.40615	0.171936	-8.17836	2.87737e-16	7.29263e-14	RPS27	6232			BANF1	-0.688438	4.09919e-08			CELF1	0.607246	1.07717e-05
	104831	-1.06496	0.130453	-8.1635	3.25443e-16	8.12698e-14	RPL37	6167			BRI3	-0.928759	1.66489e-08			CENPF	0.661724	8.55137e-09
	4751.7	-0.862428	0.105678	-8.16093	3.32445e-16	8.18152e-14	PDLIM1	9124			BSG	-0.678005	6.02732e-10			CEP164	0.61526	0.00227523
	3227.09	-0.747209	0.0917529	-8.14372	3.83327e-16	9.29897e-14	MAPKAPK3	7867			C15orf39	-0.726869	1.51945e-13			CFDP1	0.697986	4.95064e-05
	108.422	-2.92144	0.359594	-8.12427	4.50065e-16	1.07642e-13	FCER2	2208			C19orf53	-0.773771	1.32861e-09			CHMP3	0.979852	0.0213094
	1522.89	-1.4111	0.174318	-8.095	5.72629e-16	1.35053e-13	PPDPF	79144			C9orf16	-0.852052	3.38862e-09			CLIP1	0.725922	3.88407e-05
	2540.72	-0.726869	0.0899706	-8.07896	6.53198e-16	1.51945e-13	C15orf39	56905			CANT1	-0.6241	0.000570801			CLSPN	0.635681	5.98473e-05
	12925.4	0.744187	0.0921854	8.07272	6.87501e-16	1.57763e-13	MRPL1	65008			CAPN15	-0.821499	3.13426e-06			COL5A1	4.80528	0.0146531
	155.132	2.52301	0.313022	8.06018	7.61816e-16	1.72485e-13	CLDN5	7122			CAPN2	-0.599414	0.000948084			CRK	1.80217	0.0220339
	910.086	1.16888	0.145119	8.05463	7.97213e-16	1.78125e-13	CFAP36	112942			CBX2	-0.828858	4.39091e-06			CYP1B1	0.628664	8.77219e-06
	19684.3	-0.65698	0.0819103	-8.02072	1.0513e-15	2.26964e-13	CEBPA	1050			CBX4	-0.712988	4.44531e-06			DCAF7	0.635053	0.00137313
	1831.82	-1.20213	0.149888	-8.02018	1.05589e-15	2.26964e-13	GSTK1	373156			CD40	-4.43947	0.043882			DCBLD2	0.733423	0.012481
	23378.8	-1.0946	0.136458	-8.02155	1.04423e-15	2.26964e-13	RPL10A	4736			CD59	-1.9916	4.71471e-08			DDX21	0.762543	1.05995e-08
	116365	-0.757166	0.0946071	-8.00327	1.21162e-15	2.57181e-13	RPL27A	6157			CD74	-0.745623	4.99231e-10			DEK	0.665681	1.53471e-06
	12016.3	0.668197	0.0839616	7.95836	1.74332e-15	3.65473e-13	LYST	1130			CDC42EP4	-0.675011	0.000819946			DHX29	0.673005	3.38315e-06
	2617.4	0.802229	0.10088	7.95235	1.83014e-15	3.78995e-13	GPATCH2L	55668			CHST14	-0.643523	0.00638318			DKC1	0.825591	1.04343e-08
	52702.7	-0.976323	0.123174	-7.92638	2.25618e-15	4.61592e-13	RPL12	6136			CLPTM1	-0.667877	0.000241275			DLG2	4.30261	0.00751121
	1301.54	0.947891	0.120201	7.88585	3.12397e-15	6.15381e-13	SCAPER	49855			COX8A	-0.708681	2.10782e-07			DNMBP	0.711667	0.0276847
	55263.9	-1.02622	0.130103	-7.88778	3.07621e-15	6.15381e-13	RPL38	6169			CST3	-0.623254	2.71716e-09			DNMT1	0.611393	0.000662341
	2053.81	-0.721056	0.0914424	-7.88536	3.13631e-15	6.15381e-13	PHF23	79142			CTDSP2	-0.727506	8.31009e-09			DNTTIP2	0.594151	8.50924e-07
	1126.17	-1.59058	0.20173	-7.8847	3.15283e-15	6.15381e-13	CCNA1	8900			CTNNA1	-0.731875	0.00162427			EIF3C	1.23639	0.000574995
	1479.24	0.73622	0.0937148	7.85597	3.96703e-15	7.65502e-13	RALB	5899			CTSA	-0.687696	0.0106597			EIF5B	0.860278	2.15683e-05
	2130.39	-0.975221	0.124222	-7.85064	4.13934e-15	7.89778e-13	UXT	8409			CTSH	-0.727703	4.74823e-06			F11R	0.606548	0.00112151
	109807	-0.683645	0.08777	-7.78906	6.7511e-15	1.27378e-12	RPS3	6188			CYBC1	-0.589613	4.47652e-06			FAM83G	2.67374	0.000913694
	47311.8	-1.03187	0.132793	-7.7705	7.81771e-15	1.45882e-12	RPS23	6228			CYBRD1	-1.45021	0.00596063			FKBP9	1.03549	0.000604064
	6043.13	-0.51457	0.0662591	-7.76603	8.09859e-15	1.49481e-12	TOMM22	56993			DAG1	-0.669621	0.00324606			FKRP	0.79615	0.000222883
	1111	-0.970089	0.125203	-7.74813	9.32554e-15	1.70276e-12	ERG28	11161			DDA1	-0.746113	6.82597e-18			FMNL2	1.82433	0.000272336
	1572.3	0.713532	0.0924747	7.71596	1.20072e-14	2.16909e-12	TFB1M	51106			DUSP7	-0.908523	1.28922e-05			FOXO3	0.679162	1.1662e-06
	313.757	1.47982	0.192002	7.70731	1.28498e-14	2.29686e-12	ZNF91	7644			DVL2	-1.20395	9.00954e-10			FSTL3	1.12164	0.00648592
	33271.1	0.878911	0.114282	7.69071	1.46321e-14	2.5882e-12	ZC3H15	55854			E2F4	-0.627599	7.35758e-06			GADD45A	0.926152	2.81244e-09
	4189.52	-1.37789	0.179374	-7.68166	1.57042e-14	2.7492e-12	TRNP	4571			EEF1A2	-0.828764	0.00106514			GAREM1	0.726288	0.000433843
	12167.3	0.870863	0.113457	7.67571	1.64506e-14	2.85049e-12	DNAJC1	64215			EIF3L	-0.93903	3.97317e-11			GOLGA4	0.703873	0.0008572
	36030.5	-1.04691	0.136641	-7.66178	1.8337e-14	3.14526e-12	LYZ	4069			ELF4	-0.852993	3.34185e-05			GPATCH4	0.636436	3.595e-05
	1425.19	-0.865392	0.11355	-7.62127	2.51199e-14	4.26562e-12	TM9SF4	9777			ELOVL1	-0.637527	0.00206786			GSDME	1.17212	0.0255902
	1838.81	-0.472077	0.0621864	-7.59132	3.16654e-14	5.32387e-12	TMEM127	55654			ELOVL5	-0.683987	9.80557e-05			GTPBP4	0.663867	2.74439e-06
	3917.47	0.875513	0.116052	7.54414	4.55275e-14	7.57943e-12	CIP2A	57650			ENO2	-1.45629	0.000740786			GXYLT1	0.692358	0.000700921
	2994.29	-1.00718	0.13379	-7.52806	5.1501e-14	8.49067e-12	TYROBP	7305			EPS8L2	-1.03881	1.60327e-06			HIPK2	0.828208	0.000138082
	568.007	-1.26939	0.168663	-7.52616	5.22543e-14	8.53202e-12	RNASE3	6037			ESPL1	-0.686722	0.00356826			HMGXB4	0.659259	5.23407e-06
	2566.42	-0.944405	0.125845	-7.50448	6.16731e-14	9.97401e-12	TRPM4	54795			ESYT1	-0.792709	7.0479e-15			HSP90AA1	0.669043	3.90851e-07
	1138.74	1.20841	0.161136	7.49933	6.41433e-14	1.02756e-11	CDCA7L	55536			ETV4	-0.819565	4.63266e-08			HSPG2	0.895312	0.00636645
	2477.94	-0.761842	0.101859	-7.47938	7.46767e-14	1.18513e-11	NKG7	4818			EVI5L	-2.01337	0.000154			ILDR2	1.40042	0.000438494
	9150.8	-0.838378	0.112307	-7.46505	8.327e-14	1.30927e-11	RNASE2	6036			EXT2	-0.701133	0.000143488			ITSN2	0.958594	5.31172e-05
	1979.1	-0.903966	0.121278	-7.45365	9.0793e-14	1.41445e-11	CYB5R3	1727			FAM53C	-0.603301	0.000398181			JMJD1C	0.740374	1.64855e-06
	1692.47	-0.945267	0.126888	-7.4496	9.36259e-14	1.44533e-11	CST7	8530			FLYWCH1	-0.854872	3.46303e-07			KIAA0754	0.903418	7.27066e-05
	2227.08	-1.25425	0.169181	-7.41368	1.22841e-13	1.87924e-11	CHI3L1	1116			FTH1	-1.1062	1.46143e-18			KIF5B	0.655091	1.50098e-08
	2931.66	-0.910798	0.123	-7.40486	1.31289e-13	1.99055e-11	TK1	7083			FTL	-0.920102	9.4993e-15			KLF6	0.662074	1.36191e-08
	6832.22	0.74417	0.101165	7.35603	1.89456e-13	2.82207e-11	PHF3	23469			FZD1	-1.37856	0.0228483			KLHL18	0.601333	3.06693e-09
	9817.19	-0.64996	0.0883535	-7.35635	1.89002e-13	2.82207e-11	LAMP5	24141			G6PD	-0.982689	3.91309e-11			KNL1	0.638576	0.000133478
	1742.37	0.831448	0.113155	7.34789	2.01355e-13	2.97323e-11	IMPACT	55364			GALC	-0.708013	0.0373829			KTN1	0.843776	1.65981e-08
	1581.12	-0.982689	0.134432	-7.30992	2.6731e-13	3.91309e-11	G6PD	2539			GAS2L1	-1.19917	0.00287517			LDLRAD3	0.84364	1.24533e-10
	11712.2	-0.93903	0.128516	-7.30671	2.73754e-13	3.97317e-11	EIF3L	51386			GLB1	-0.659967	1.33603e-06			LIF	4.20832	0.0413021
	2804.67	-0.746856	0.10273	-7.27012	3.59175e-13	5.16877e-11	SLC9A3R1	9368			GRN	-0.632957	6.51206e-09			LUC7L3	0.66722	0.000943895
	3608.19	-1.04894	0.144334	-7.26742	3.66419e-13	5.22871e-11	RPL41	6171			GTPBP2	-1.1123	2.40935e-06			M6PR	0.620612	0.00287501
	2490.21	-0.788735	0.108765	-7.25173	4.11487e-13	5.776e-11	NME4	4833			HECTD4	-0.685063	0.00605947			MEAK7	0.76862	0.00568544
	1062.42	-0.899751	0.124075	-7.2517	4.11575e-13	5.776e-11	FRMD8	83786			HNRNPA0	-0.645651	0.000413452			METTL16	1.00226	5.16483e-07
	865.694	-0.990331	0.13719	-7.21869	5.24891e-13	7.30588e-11	ZBTB45	84878			IDS	-0.713042	0.00015383			MICAL3	0.701052	0.00121728
	6540.32	-0.87155	0.120768	-7.21672	5.3256e-13	7.35235e-11	ATP6V0C	527			IER5	-1.09033	2.20245e-09			MRPS5	0.624337	2.04433e-06
	738.552	-0.984021	0.136577	-7.20488	5.8095e-13	7.95573e-11	SIRT2	22933			IFRD2	-0.721495	0.00559543			MSRB3	0.865852	1.02221e-05
	1167.12	0.784706	0.109078	7.19397	6.29348e-13	8.54957e-11	CEP83	51134			INF2	-0.859198	1.01209e-07			MYCBP2	0.592849	7.74039e-06
	3277.72	0.752087	0.104563	7.19269	6.35274e-13	8.56158e-11	INTS13	55726			ITPR3	-0.783455	6.32197e-05			MYO10	0.636929	0.0140545
	2177.98	1.00235	0.139619	7.1792	7.01213e-13	9.33983e-11	SYNPO2	171024			KLHL21	-0.653694	0.00422221			NBPF10	1.68697	0.00042017
	16859.2	-1.19365	0.166303	-7.17759	7.09521e-13	9.33983e-11	RPL39	6170			LAMTOR1	-0.638571	2.06892e-06			NBPF11	0.829116	0.00257645
	18412	-1.10571	0.154032	-7.17848	7.04925e-13	9.33983e-11	RPS25	6230			LDHA	-0.853028	2.18671e-08			NDUFB7	0.606255	0.00126394
	22372.7	1.02003	0.142186	7.17396	7.28591e-13	9.51708e-11	NAA15	80155			LMF2	-0.68097	4.52509e-08			NET1	0.586621	0.000355108
	1573.63	0.84364	0.118223	7.13602	9.60708e-13	1.24533e-10	LDLRAD3	143458			LMNB2	-0.61313	0.00299566			NFIX	1.57773	3.21746e-08
	537.753	-1.10925	0.155751	-7.12197	1.06395e-12	1.36756e-10	CRAT	1384			LRFN3	-1.15359	6.29091e-06			NIPAL3	0.780911	2.45257e-06
	11865.3	0.939362	0.131914	7.12105	1.07111e-12	1.36756e-10	DYNC1I2	1781			MAML1	-0.793164	3.75898e-05			NMT1	0.708605	1.29789e-05
	183.655	-1.46153	0.205864	-7.09949	1.25215e-12	1.58677e-10	S100A8	6279			MAP2K1	-0.620021	0.00762321			NOXRED1	1.46706	0.0342592
	3493.8	1.30732	0.184245	7.09553	1.2886e-12	1.62087e-10	MBNL1-AS1	401093			MAPKAPK3	-0.747209	9.29897e-14			OTUD4	0.667902	5.33491e-05
	695608	-0.485882	0.0685972	-7.08311	1.40953e-12	1.75994e-10	RPL8	6132			MBOAT7	-0.661458	1.88302e-05			PACSIN3	0.735891	0.000874456
	3344.83	0.968096	0.137045	7.06406	1.61712e-12	2.0044e-10	WDR75	84128			MCM5	-0.602943	9.42764e-10			PARP1	0.639001	3.3849e-08
	3385	-0.842906	0.119479	-7.05482	1.72826e-12	2.12664e-10	C8orf82	414919			MGAT4B	-0.671041	1.73594e-05			PEBP1	0.592978	7.75474e-07
	7527.44	-0.526175	0.0748826	-7.02667	2.11525e-12	2.5841e-10	HADHA	3030			MICAL2	-1.02561	1.49263e-05			PHF14	0.686157	0.000303327
	1180.02	1.28745	0.183769	7.00581	2.45553e-12	2.97838e-10	FRG1BP	284802			MID1IP1	-0.618278	1.91881e-05			PHF20L1	0.627835	3.65381e-08
	22484.6	0.57747	0.0824478	7.00406	2.48642e-12	2.99446e-10	PSMA4	5685			MORF4L1	-0.613051	0.000812471			PHF3	0.74417	2.82207e-11
	9066.93	0.729163	0.104237	6.99522	2.64842e-12	3.1671e-10	ZBTB44	29068			MPZL1	-0.731919	5.01942e-07			PNPLA6	0.66342	0.00273379
	3559.81	0.638366	0.0915163	6.97543	3.04929e-12	3.62098e-10	CHORDC1	26973			MRPL34	-0.607883	4.45096e-05			PPP1R12A	0.606331	2.18795e-05
	3083.9	-0.874407	0.12544	-6.97071	3.15354e-12	3.71877e-10	SEC61B	10952			MSANTD3	-1.16695	0.000913527			PPP4R2	0.826938	8.33962e-05
	5266.98	0.560448	0.0804416	6.96714	3.23444e-12	3.78787e-10	DDX42	11325			MYC	-0.873955	5.49177e-07			PRMT2	0.657772	0.000448495
	1060.69	0.707396	0.101697	6.95592	3.50281e-12	4.04932e-10	AASDH	132949			MYL9	-1.27162	0.00257419			PSD3	1.23588	0.000671328
	441.11	-1.31488	0.189033	-6.95581	3.50539e-12	4.04932e-10	TAPT1-AS1	202020			NAGS	-4.38429	0.0116411			PSMA7	0.600155	4.00329e-05
	1126.68	-0.772935	0.111338	-6.94223	3.8595e-12	4.42826e-10	CDCA4	55038			NBEAL1	-1.44369	3.23895e-20			PTPN14	1.5707	3.59211e-15
	7671.68	0.548299	0.0789943	6.941	3.89331e-12	4.43707e-10	PUM3	9933			NDUFA8	-0.888392	4.12489e-09			PTPRF	1.11923	0.00227602
	1820.11	0.804222	0.116071	6.9287	4.24721e-12	4.80812e-10	KCTD3	51133			NES	-4.63652	0.0120336			PVR	0.87644	4.63693e-07
	1773.97	-0.860862	0.124283	-6.92664	4.30967e-12	4.84653e-10	ATRAID	51374			NONO	-0.730082	5.14941e-07			RAB11FIP2	0.698033	9.44071e-06
	1357.56	-0.753813	0.108859	-6.92465	4.37058e-12	4.86889e-10	AKR1B1	231			NR1H2	-0.685466	0.00323944			RAB13	0.900877	0.000158886
	770.642	-0.946495	0.136695	-6.92412	4.3869e-12	4.86889e-10	TMUB2	79089			NT5DC2	-0.958226	9.51793e-09			RABL6	0.694526	0.026715
	128976	-0.603105	0.0871348	-6.92151	4.46857e-12	4.92732e-10	UBA52	7311			PAK4	-0.643926	0.00198651			RAD54L2	0.693569	0.000202265
	3995.41	-0.745623	0.107769	-6.91874	4.5569e-12	4.99231e-10	CD74	972			PEX19	-0.597287	0.00499117			RALA	0.750208	1.90863e-09
	2588	-0.809848	0.117109	-6.91534	4.66753e-12	5.08073e-10	RAB5C	5878			PGAM1	-0.762544	3.19065e-05			RALBP1	0.694325	1.1503e-06
	3439.99	0.846395	0.122492	6.90979	4.85388e-12	5.24991e-10	ANKRD26	22852			PGK1	-0.959619	3.56751e-09			RAPH1	0.865492	0.044903
	1208.57	-0.608203	0.0881827	-6.89708	5.30826e-12	5.70504e-10	PTPN23	25930			PHB2	-0.672066	9.78858e-10			RB1CC1	0.720669	2.07237e-06
	44233.4	-0.614961	0.0891775	-6.89592	5.35155e-12	5.71539e-10	TPI1	7167			PHF23	-0.721056	6.15381e-13			RBFOX2	1.73248	0.0237844
	109596	-0.675126	0.0979552	-6.89219	5.49416e-12	5.83102e-10	RPL13AP5	728658			PI4KA	-0.629189	0.000835032			RBM25	0.609509	0.00118105
	22008.5	-0.678005	0.0984529	-6.88659	5.71461e-12	6.02732e-10	BSG	682			PIGO	-1.06742	3.72925e-05			RBM39	0.602959	3.84811e-06
	4704.98	0.7007	0.101815	6.8821	5.89767e-12	6.182e-10	GPATCH8	23131			PIN1	-0.850268	4.7867e-07			RIMS2	6.27999	0.00764774
	3497.75	0.717903	0.104338	6.88058	5.96106e-12	6.21011e-10	STK38	11329			PJVK	-0.974508	7.39255e-07			RNF216	0.813529	4.85055e-05
	232225	-0.734771	0.10705	-6.8638	6.70536e-12	6.94291e-10	RPLP2	6181			PLP2	-1.06808	1.45397e-05			RRP1B	0.592235	6.49062e-05
	2332.72	-0.835505	0.122169	-6.83892	7.97903e-12	8.21163e-10	SF3B4	10262			PMP22	-0.835861	0.000919135			RSF1	0.768043	1.64381e-06
	7103.71	0.73978	0.108222	6.83574	8.15806e-12	8.34531e-10	MPHOSPH10	10199			PPDPF	-1.4111	1.35053e-13			SEC62	0.860683	4.52509e-08
	1140.95	-1.20395	0.176432	-6.8239	8.86045e-12	9.00954e-10	DVL2	1856			PPP1R9B	-0.707163	4.73381e-07			SENP6	0.669602	2.56124e-17
	7339.8	-0.602943	0.0884642	-6.81567	9.38267e-12	9.42764e-10	MCM5	4174			PPP2R2D	-0.75586	7.61898e-09			SLC49A3	1.11578	0.0296582
	5286.36	0.811595	0.119071	6.81605	9.3577e-12	9.42764e-10	RBBP8	5932			PRDX3	-0.771257	9.19784e-06			SLC7A2	0.612626	3.33344e-05
	4050.21	0.806685	0.118417	6.81223	9.60973e-12	9.59899e-10	RNMT	8731			PRMT5	-0.670801	0.0147698			SLK	0.607275	7.37182e-06
	8762.05	-0.672066	0.0987125	-6.80832	9.87475e-12	9.78858e-10	PHB2	11331			PSMF1	-0.758083	5.03737e-14			SLTM	0.801342	7.37583e-07
	2253.57	1.06036	0.155758	6.80773	9.91482e-12	9.78858e-10	CCDC43	124808			PTPN23	-0.608203	5.70504e-10			SLU7	0.660305	0.000212085
	3521.37	-0.891036	0.130939	-6.80499	1.01056e-11	9.91922e-10	REPIN1	29803			RAB5C	-0.809848	5.08073e-10			SMARCA4	0.853469	2.44794e-06
	2032.71	-1.03691	0.152951	-6.77938	1.20697e-11	1.1779e-09	TRAPPC1	58485			RAI1	-0.94258	3.4092e-05			SMARCC1	0.655844	6.60214e-06
	520.428	1.25008	0.184532	6.77429	1.25019e-11	1.20622e-09	LINC00957	255031			RCE1	-1.32971	2.32151e-09			SMC4	0.675655	7.61133e-07
	31797.8	-0.736053	0.108653	-6.77433	1.24983e-11	1.20622e-09	RPL15	6138			RELT	-0.871991	0.0057287			SPDEF	5.43074	0.0313431
	1060.03	-0.780713	0.115471	-6.76113	1.36923e-11	1.31361e-09	EXOSC1	51013			REPIN1	-0.891036	9.91922e-10			STK38	0.717903	6.21011e-10
	3233.71	-0.773771	0.114486	-6.75866	1.39269e-11	1.32861e-09	C19orf53	28974			RHOC	-0.684958	0.000581507			SUGT1	0.786019	2.20608e-16
	586.788	-0.98661	0.145995	-6.75782	1.40088e-11	1.32895e-09	LSP1	4046			RIC8A	-0.644277	0.0026918			SUN1	0.638207	0.00269975
	717.246	-1.45182	0.214884	-6.75629	1.41572e-11	1.33558e-09	ETHE1	23474			RIN3	-0.788254	4.71879e-05			SURF6	0.671473	1.40993e-05
	4522.28	-0.567966	0.084113	-6.75242	1.45397e-11	1.36408e-09	UBE2I	7329			RNF26	-0.747579	4.62557e-09			SYMPK	0.615947	0.00207033
	99.2625	2.34804	0.347855	6.75005	1.47793e-11	1.37894e-09	FLRT1	23769			RNF4	-0.621019	0.00438444			SYNE3	1.07115	0.000841872
	4349.31	0.619141	0.0918144	6.7434	1.54721e-11	1.43569e-09	UTP20	27340			RPL12	-0.976323	4.61592e-13			THBS1	4.63923	0.0391051
	2793.85	0.544343	0.0807803	6.73856	1.59961e-11	1.47625e-09	MIER1	57708			RPL13	-0.619039	1.13149e-16			TOX4	0.65033	1.05751e-05
	5782.47	-0.661784	0.0984208	-6.72403	1.76763e-11	1.6225e-09	NCAPD2	9918			RPL15	-0.736053	1.20622e-09			TRAPPC10	0.812498	0.000306867
	5491.97	-0.454464	0.0676925	-6.71366	1.89801e-11	1.73281e-09	APMAP	57136			RPL18	-0.919742	2.69588e-25			TRIM44	0.646643	1.15177e-08
	1287.85	-0.62899	0.0937271	-6.71087	1.93469e-11	1.75684e-09	GEMIN7	79760			RPL18A	-1.86208	4.75109e-65			TUT4	0.638837	3.49913e-08
	2513.41	-0.809568	0.120685	-6.7081	1.97181e-11	1.77161e-09	ALG3	10195			RPL19	-0.992163	1.77097e-14			UACA	0.819511	0.000136355
	4386.27	-0.71038	0.105899	-6.7081	1.97172e-11	1.77161e-09	AARS	16			RPL27	-1.09074	1.16467e-15			UBE2G2	0.626003	2.39375e-05
	2130.96	0.750208	0.112031	6.69644	2.13556e-11	1.90863e-09	RALA	5898			RPL27A	-0.757166	2.57181e-13			UBN1	0.656394	1.76706e-05
	4055.9	-0.570515	0.0852588	-6.69157	2.20792e-11	1.96297e-09	MRPS21	54460			RPL28	-1.15793	1.41763e-24			UBN2	0.648442	9.25737e-06
	953.437	-0.816685	0.122195	-6.68347	2.33345e-11	2.06377e-09	IRF5	3663			RPL29	-0.888375	3.56889e-18			UBXN4	0.597655	0.00432632
	1019.18	-1.09033	0.163391	-6.67318	2.50322e-11	2.20245e-09	IER5	51278			RPL31	-0.911954	6.16155e-09			UGGT1	0.623506	0.00113525
	684.21	-1.17651	0.176337	-6.67191	2.525e-11	2.21016e-09	COL8A2	1296			RPL32	-0.668867	7.52765e-08			UPF3A	0.708185	0.000875932
	2152.3	-0.880112	0.13195	-6.67002	2.5576e-11	2.22721e-09	ACOT7	11332			RPL35	-0.623582	1.57799e-14			USP1	0.607139	1.51086e-06
	446.209	-1.09103	0.163593	-6.66916	2.57269e-11	2.22892e-09	ITGB7	3695			RPL36	-0.946303	3.79084e-26			USP36	0.616513	0.00481845
	3651.86	-0.571721	0.0857769	-6.66521	2.64283e-11	2.27807e-09	TMEM109	79073			RPL37A	-1.03823	8.23583e-27			UTP20	0.619141	1.43569e-09
	429.072	-1.32971	0.199606	-6.66169	2.70691e-11	2.32151e-09	RCE1	9986			RPL39	-1.19365	9.33983e-11			WDR43	0.710103	1.51613e-05
	5476.13	-0.937034	0.140858	-6.65234	2.88477e-11	2.46162e-09	RAC2	5880			RPL41	-1.04894	5.22871e-11			WDR83	0.687827	0.00290539
	10350.8	-0.623254	0.0939052	-6.63705	3.20023e-11	2.71716e-09	CST3	1471			RPLP0	-0.898761	1.02975e-26			WNT7B	1.07079	8.5387e-08
	15304.1	0.761374	0.11478	6.6333	3.28258e-11	2.77321e-09	SMC3	9126			RPLP1	-1.03353	1.63929e-20			YLPM1	0.711556	9.99003e-07
	805.726	0.926152	0.139681	6.6305	3.34558e-11	2.81244e-09	GADD45A	1647			RPS11	-1.23936	7.76723e-44			ZBTB4	0.639566	0.000148309
	5674.78	0.725318	0.109425	6.62846	3.39217e-11	2.83756e-09	GATD3B	102724023			RPS13	-0.792405	3.11416e-07			ZBTB44	0.729163	3.1671e-10
	1594.48	0.601333	0.0908874	6.61624	3.68443e-11	3.06693e-09	KLHL18	23276			RPS14	-0.980596	6.96023e-15			ZCRB1	0.762389	7.10302e-06
	306.248	-1.10757	0.167474	-6.61341	3.75571e-11	3.11101e-09	GSTM4	2948			RPS16	-1.47515	4.82768e-43			ZNF428	0.772708	1.29982e-05
	751.496	0.83781	0.126885	6.60288	4.03239e-11	3.32398e-09	ALKBH8	91801			RPS19	-0.899655	2.73957e-24			ZNF512B	0.872493	0.00256661
	2457.5	-0.852052	0.129112	-6.59931	4.13076e-11	3.38862e-09	C9orf16	79095			RPS2	-0.717422	4.37799e-14			ZNFX1	0.653652	0.00145433
	32851.8	0.651149	0.0987695	6.59261	4.32165e-11	3.52817e-09	EPRS	2058			RPS21	-1.08377	3.79084e-26			CDC40	0.758858	6.72458e-07
	10779.3	-0.959619	0.145612	-6.59025	4.39085e-11	3.56751e-09	PGK1	5230			RPS23	-1.03187	1.45882e-12			CEBPZ	0.822876	9.51793e-09
	6769.1	0.641943	0.097644	6.57432	4.88769e-11	3.95228e-09	SLC43A1	8501			RPS25	-1.10571	9.33983e-11			CWC27	0.727768	1.34112e-06
	5246.95	-0.525209	0.0799591	-6.56847	5.08343e-11	4.09108e-09	CDKN1A	1026			RPS3	-0.683645	1.27378e-12			DDX52	0.845108	0.000468571
	1432.11	-0.888392	0.135291	-6.56654	5.14973e-11	4.12489e-09	NDUFA8	4702			RPS5	-1.25439	1.2586e-48			DDX55	0.712336	3.2889e-05
	2430.04	0.569358	0.0868008	6.55936	5.40403e-11	4.30826e-09	MSL3	10943			RTL8C	-0.81132	6.08273e-05			GPATCH8	0.7007	6.182e-10
	590.892	0.911057	0.139049	6.55207	5.6744e-11	4.50266e-09	S1PR5	53637			SAP130	-0.81757	0.000105939			IGHMBP2	0.725443	0.000867759
	998.699	-0.76391	0.116686	-6.54674	5.88073e-11	4.62557e-09	ABHD14A	25864			SELENOF	-0.83463	7.47927e-07			IWS1	0.694027	1.20169e-06
	1753.36	-0.747579	0.114192	-6.54666	5.88377e-11	4.62557e-09	RNF26	79102			SENP3	-1.28766	6.85671e-09			LARP7	0.788716	7.82246e-09
	194981	-0.857997	0.131333	-6.53301	6.44596e-11	5.04419e-09	RPS20	6224			SH3BGRL3	-0.767175	1.56009e-07			LEO1	0.690699	8.55137e-09
	4121.83	0.682582	0.104734	6.51731	7.1579e-11	5.57561e-09	WASHC4	23325			SHC1	-1.07972	1.87181e-08			LTV1	0.717318	3.0363e-08
	1770.8	-0.796186	0.122196	-6.51564	7.23784e-11	5.61214e-09	HAX1	10456			SHKBP1	-0.60049	3.77443e-06			MPHOSPH10	0.73978	8.34531e-10
	33404.9	-0.911954	0.140281	-6.50093	7.9827e-11	6.16155e-09	RPL31	6160			SHPK	-1.04328	5.27773e-08			MRPL1	0.744187	1.57763e-13
	1304.33	-0.742996	0.114317	-6.49944	8.06217e-11	6.19474e-09	GGA3	23163			SLC25A43	-1.31904	0.000255327			NEDD4	1.51109	0.0212034
	6416.43	-0.516722	0.0795476	-6.49576	8.26138e-11	6.31921e-09	ERGIC3	51614			SLC25A5	-0.668856	2.77114e-05			NIP7	0.607101	6.10387e-06
	8870.39	-0.632957	0.0975196	-6.49056	8.55185e-11	6.51206e-09	GRN	2896			SLC2A1	-1.52237	1.99087e-22			NTHL1	0.776994	4.27598e-05
	300.489	-1.28766	0.198648	-6.48211	9.04483e-11	6.85671e-09	SENP3	26168			SLC35B1	-0.713585	1.65977e-05			PAK1IP1	0.641903	4.63266e-08
	5951.31	0.632174	0.097573	6.47899	9.23394e-11	6.96896e-09	PXK	54899			SLC38A10	-0.59722	1.3988e-06			PRPF40A	0.606466	4.01986e-06
	24805.9	-0.515962	0.0796771	-6.47566	9.43988e-11	7.09286e-09	COX4I1	1327			SORBS3	-0.825856	5.15156e-05			RNASEH1	0.654144	9.08385e-06
	5656.52	0.765408	0.118274	6.47147	9.70554e-11	7.26034e-09	DHX36	170506			SRM	-0.591216	2.77984e-06			RPL7L1	0.704073	2.43383e-06
	1023.49	-0.75586	0.116942	-6.46352	1.02298e-10	7.61898e-09	PPP2R2D	55844			TBC1D9B	-0.779861	2.01074e-06			RTF1	0.704576	3.85029e-05
	4059.1	0.7047	0.109086	6.46005	1.04671e-10	7.76165e-09	GFOD1	54438			TCFL5	-0.757544	0.00100432			SMC2	0.720608	1.52844e-07
	19705.8	0.788716	0.122126	6.45821	1.05952e-10	7.82246e-09	LARP7	51574			TEAD3	-0.788476	0.000467604			TSR1	0.621171	5.23407e-06
	5650.28	0.822927	0.127474	6.45564	1.07761e-10	7.92157e-09	NRIP3	56675			TENT5C	-0.731803	4.64443e-05			U2SURP	0.672791	3.8235e-06
	1731.3	-0.727506	0.112831	-6.44773	1.13535e-10	8.31009e-09	CTDSP2	10106			TK1	-0.910798	1.99055e-11			USP16	0.680226	5.2912e-07
	2914.21	0.577312	0.0895884	6.44405	1.16327e-10	8.47789e-09	NAA35	60560			TMEM185A	-0.898039	0.0053261			ZNF286A	0.7553	6.42101e-08
	16627.7	0.661724	0.10272	6.44199	1.17914e-10	8.55137e-09	CENPF	1063			TMUB2	-0.946495	4.86889e-10			RUFY3	0.928724	0.000888815
	2046.46	0.690699	0.107227	6.44144	1.18342e-10	8.55137e-09	LEO1	123169			TNFRSF21	-0.939112	0.0374953			CFAP44	0.629153	0.000192081
	16584.1	0.945225	0.147021	6.4292	1.28278e-10	9.23004e-09	ANKRD17	26057			TOR4A	-0.676336	0.00210711			L3MBTL1	5.03552	0.000793242
	12414.2	0.822876	0.12812	6.42271	1.33872e-10	9.51793e-09	CEBPZ	10153			TPI1	-0.614961	5.71539e-10			ANKRD18B	0.851323	4.29906e-08
	1636.06	0.676698	0.105348	6.42345	1.3322e-10	9.51793e-09	ICE1	23379			UBA52	-0.603105	4.92732e-10			RP1L1	5.22346	0.00489613
	2122.56	-0.958226	0.149196	-6.42261	1.33961e-10	9.51793e-09	NT5DC2	64943			XPNPEP1	-0.800386	1.46695e-05			KIF16B	0.621616	0.00057287
	53188.7	-0.615058	0.0957917	-6.42078	1.35574e-10	9.59242e-09	RPL35A	6165			ZMIZ2	-0.637854	0.000603819			CCDC112	0.864453	0.00016395
	2084.51	-0.823427	0.128506	-6.40771	1.47718e-10	1.04083e-08	NOB1	28987			ZNF792	-1.61201	0.00232471			ELF3	4.30243	0.0325822
	34171.2	0.825591	0.128864	6.4067	1.48701e-10	1.04343e-08	DKC1	1736			ZWINT	-0.682342	8.88077e-08			TRPM6	5.02236	0.0457171
	2445.26	-0.665976	0.103989	-6.4043	1.51058e-10	1.05561e-08	CHCHD1	118487			ZYX	-0.701185	0.00594367			ZNF623	2.2902	5.02666e-05
	74889	0.762543	0.119091	6.40305	1.52305e-10	1.05995e-08	DDX21	9188			ZZEF1	-0.624603	7.46803e-07			ZC3H15	0.878911	2.5882e-12
	8343.6	0.646643	0.1012	6.38973	1.66176e-10	1.15177e-08	TRIM44	54765			C11orf98	-3.25412	0.00609807			PHKA1	0.76458	0.00544198
	10215.9	0.577005	0.0904814	6.37706	1.80519e-10	1.2461e-08	TGS1	96764			C7orf61	-2.7298	0.00606822			FAM222B	0.596949	2.24221e-05
	9221.43	0.726899	0.11412	6.3696	1.89517e-10	1.30291e-08	ZNF22	7570			C15orf62	-2.49167	0.0209488			SLC26A10	4.57965	0.00661055
	3048.12	0.910419	0.14304	6.3648	1.95545e-10	1.33355e-08	CETN3	1070			TRAPPC2B	-2.43855	2.87584e-08			ESPNL	3.38461	0.0133946
	10491.3	0.861596	0.135365	6.36496	1.9534e-10	1.33355e-08	WBP4	11193			POGLUT2	-2.15195	0.0142945			FLG	4.8153	0.023877
	3122.85	0.662074	0.104084	6.36095	2.00505e-10	1.36191e-08	KLF6	1316			C11orf21	-1.74842	3.17545e-05			ANKAR	0.817472	0.00372551
	171.889	1.65585	0.260463	6.35736	2.05255e-10	1.38862e-08	KDM7A	80853			RTL8B	-1.58315	0.0123215			GKAP1	0.686492	0.000448962
	2552.59	0.570987	0.0898532	6.35467	2.08878e-10	1.40752e-08	NEIL2	252969			TENT5B	-1.51279	0.0411992			APLF	3.13766	0.00596256
	1472.7	-0.698992	0.110022	-6.35319	2.10892e-10	1.41548e-08	BIK	638			ADGRA3	-1.47172	0.0203636			SLC9B2	0.925292	2.40963e-07
	70242	-0.419209	0.0660087	-6.35081	2.1418e-10	1.43189e-08	P4HB	5034			MISP3	-1.37743	0.0323473			CCDC122	0.928632	0.015885
	18083.9	0.655091	0.103279	6.34295	2.254e-10	1.50098e-08	KIF5B	3799			OST4	-1.19939	7.08217e-07			ITGAX	1.17759	0.0226105
	300.734	-1.29634	0.204822	-6.32912	2.46565e-10	1.63552e-08	TRIM32	22954			BICRA	-1.11998	3.85003e-05			LRRC19	0.657523	0.0154659
	22388.8	0.843776	0.133377	6.32624	2.51205e-10	1.65981e-08	KTN1	3895			RMC1	-1.08162	0.0024191			ZMAT1	0.868476	0.00503745
	741.411	-0.928759	0.146835	-6.32517	2.52955e-10	1.66489e-08	BRI3	25798			NBDY	-1.00466	2.27407e-05			LYPLAL1	0.69444	0.010134
	20743.5	-0.885647	0.140204	-6.31685	2.66945e-10	1.75019e-08	PRG2	5553			C19orf38	-0.97994	0.00600171			YAF2	0.62281	1.64381e-06
	9747.57	-0.873193	0.138319	-6.31289	2.73875e-10	1.78872e-08	COX7C	1350			ERG28	-0.970089	1.70276e-12			GPATCH2L	0.802229	3.78995e-13
	3176.53	0.545615	0.0864577	6.31077	2.7765e-10	1.80643e-08	SLC30A7	148867			C12orf57	-0.919542	2.87801e-15			ANKZF1	0.938735	2.15682e-07
	978.811	-1.07972	0.171257	-6.30467	2.88802e-10	1.87181e-08	SHC1	6464			C6orf226	-0.884109	0.00330759			ALOX12B	4.70614	0.00181266
	11210.7	0.684796	0.108681	6.30097	2.95788e-10	1.9098e-08	ARL5A	26225			C11orf1	-0.859592	0.000186249			PKHD1L1	4.85005	0.0273721
	8331.76	0.513629	0.0817848	6.28025	3.38032e-10	2.1712e-08	SETD5	55209			C8orf82	-0.842906	2.12664e-10			EMC2	0.825156	2.88734e-08
	8640.13	0.556568	0.0886271	6.27988	3.38831e-10	2.1712e-08	SRPRB	58477			ADGRG5	-0.811094	1.0389e-06			HOXA13	0.762375	0.00474948
	16405.3	-0.853028	0.135884	-6.27761	3.43827e-10	2.18671e-08	LDHA	3939			ATP5MD	-0.795643	4.42874e-06			LYST	0.668197	3.65473e-13
	3114.16	0.882726	0.140609	6.27786	3.43261e-10	2.18671e-08	NAA16	79612			CZIB	-0.776496	5.4043e-06			PNMA3	5.48655	0.000409125
	255075	-0.935627	0.149067	-6.27655	3.46164e-10	2.19336e-08	COX3	4514			SHISAL2A	-0.768724	0.0396343			KIAA2026	0.728995	2.51616e-05
	9655.76	-0.629731	0.100412	-6.27147	3.57655e-10	2.25775e-08	SLC7A5	8140			C1orf54	-0.7345	0.00524397			EFCAB9	4.14965	0.0114849
	2716.89	0.684964	0.109233	6.27065	3.59533e-10	2.26119e-08	PHACTR2	9749			CARD19	-0.728533	0.0128104			YIPF6	0.717436	9.15992e-07
	1707.09	-0.574605	0.091884	-6.25359	4.0113e-10	2.5135e-08	ARHGAP17	55114			RUBCNL	-0.699553	3.18282e-07			ST8SIA6	0.992853	0.0151242
	685.326	1.32358	0.211847	6.24782	4.1621e-10	2.5984e-08	KCNMB3	27094			ATP5F1C	-0.696096	1.92355e-07			OR10A4	2.94288	0.00439892
	19608.5	0.683728	0.109518	6.24307	4.29062e-10	2.66883e-08	CDK6	1021			C1orf162	-0.673965	0.000277577			PTCRA	5.49899	0.00217783
	25424.2	0.687055	0.110153	6.23728	4.45258e-10	2.75946e-08	PHIP	55023			DMAC2	-0.660424	8.28532e-07			CHADL	2.49666	0.0168907
	630.58	1.00884	0.161885	6.23181	4.61088e-10	2.84718e-08	MRPL45P2	653479			SELENOK	-0.658532	4.00145e-05			DSE	1.24354	0.0431689
	96.7039	-2.43855	0.391441	-6.22967	4.67424e-10	2.87584e-08	TRAPPC2B	10597			C7orf26	-0.642748	0.00124368			CATSPERD	5.66014	0.00207033
	2441.13	0.825156	0.132481	6.22848	4.70993e-10	2.88734e-08	EMC2	9694			INAVA	-0.625829	0.000133117			FAM161A	0.862465	1.06062e-06
	1355.53	-0.877098	0.141015	-6.21989	4.97511e-10	3.02804e-08	CPNE2	221184			ZNF875	-0.616549	0.00206112			LRRN4	3.8075	0.0368582
	7906.44	-1.2709	0.204314	-6.22036	4.96029e-10	3.02804e-08	BCYRN1	618			ELP1	-0.608298	0.00274639			TFCP2L1	4.62709	0.0399239
	9121.02	0.54528	0.0876926	6.21808	5.0326e-10	3.0363e-08	VPS36	51028			RTL8A	-0.586792	0.00106961			RAPGEF3	1.89246	0.0384095
	252.091	1.48444	0.23874	6.21778	5.04232e-10	3.0363e-08	PAQR5	54852			RPS27	-1.40615	7.29263e-14			CCDC43	1.06036	9.78858e-10
	4222.81	0.717318	0.11536	6.21808	5.0329e-10	3.0363e-08	LTV1	84946			COPG1	-0.591436	2.56927e-07			ZNF91	1.47982	2.29686e-12
	3192.5	0.740362	0.119174	6.21244	5.21688e-10	3.13031e-08	LUZP1	7798			ZNF468	-0.830797	0.00425848			HEATR4	1.42223	0.0098307
	9613.29	0.816432	0.131496	6.20879	5.33958e-10	3.19266e-08	BOD1L1	259282			OAZ3	-1.58763	0.0469674			FANK1	2.42003	0.000293878
	499.542	1.57773	0.254184	6.20702	5.40002e-10	3.21746e-08	NFIX	4784			TRAIP	-0.594801	0.046566			RBL2	0.738628	4.40954e-07
	19947.8	0.639001	0.10309	6.19848	5.70097e-10	3.3849e-08	PARP1	142			FAM86B1	-2.19955	0.00186243			CCDC150	0.906312	5.33267e-05
	763.708	-0.718925	0.116051	-6.19489	5.83254e-10	3.45095e-08	ORAI3	93129			EPHB6	-2.44553	0.0172672			TTC14	0.649124	1.3988e-06
	992.523	-0.815067	0.131583	-6.19432	5.85363e-10	3.4514e-08	MS4A6A	64231			ORC3	-0.679775	0.00181006			HBQ1	1.34943	0.000412336
	1694.21	0.638837	0.103178	6.19161	5.95518e-10	3.49913e-08	TUT4	23318			RPS29	-1.75619	1.95176e-23			SPEG	4.18042	0.0342164
	19455.5	-0.570856	0.0922581	-6.18759	6.10904e-10	3.57716e-08	RPSA	3921			TUSC1	-1.38854	0.00142943			BAZ2B	0.653383	3.81269e-06
	2165.71	0.69019	0.111573	6.18601	6.17075e-10	3.60088e-08	CACUL1	143384			PDZD11	-0.62575	0.0179992			GUCA1B	0.783714	0.0209294
	7005.05	0.554613	0.089704	6.1827	6.30146e-10	3.65381e-08	SEPTIN6	23157			ABHD14A	-0.76391	4.62557e-09			GDPD4	5.17755	0.00901738
	10081.3	0.627835	0.101548	6.18262	6.30449e-10	3.65381e-08	PHF20L1	51105			KLHL22	-0.902886	0.038316			TSGA10	0.713632	0.00139216
	1909.76	0.595319	0.0964944	6.16946	6.85228e-10	3.95778e-08	ZCCHC2	54877			SEMA6C	-1.22523	0.0211041			ADAMTS17	1.88259	0.0310952
	61.5119	-2.34	0.379462	-6.16663	6.97602e-10	4.01558e-08	S100A9	6280			POLR2J	-0.717042	3.27042e-05			MMP24	4.19216	0.00756223
	4359.42	-0.688438	0.111708	-6.16283	7.1454e-10	4.09919e-08	BANF1	8815			GFM2	-0.6868	0.0406565			NUTM2G	1.20235	0.0094536
	70.1088	2.08021	0.337745	6.15912	7.31493e-10	4.18232e-08	SETSIP	646817			TMEM143	-0.734573	0.00708827			LRRCC1	0.688001	8.1825e-07
	7760.79	0.851323	0.138331	6.15423	7.54443e-10	4.29906e-08	ANKRD18B	441459			ANAPC15	-2.0556	0.0104049			WTIP	3.63113	1.15519e-06
	844.328	-1.13368	0.184336	-6.15007	7.74511e-10	4.39866e-08	ECRP	643332			GEMIN7	-0.62899	1.75684e-09			RGL3	4.74071	0.0264811
	16654.6	0.860683	0.140076	6.14439	8.02708e-10	4.52509e-08	SEC62	7095			RPS12	-0.640431	4.71879e-05			MFSD6	0.89602	0.00890591
	1587.1	0.768197	0.125032	6.14398	8.04768e-10	4.52509e-08	ZNF286B	729288			INPP5J	-1.68054	1.28189e-06			SNRNP48	0.635319	0.000338528
	1633.44	-0.68097	0.110834	-6.14407	8.04355e-10	4.52509e-08	LMF2	91289			SIRT2	-0.984021	7.95573e-11			ARMCX3	0.744382	1.08039e-06
	578.323	-0.819565	0.133494	-6.13934	8.28626e-10	4.63266e-08	ETV4	2118			ZNF2	-0.602213	0.021765			NOX5	4.1101	0.0478908
	7988.07	0.641903	0.104566	6.13871	8.31955e-10	4.63266e-08	PAK1IP1	55003			RPL23A	-1.2051	2.68393e-19			UPF3B	0.742823	0.000515301
	21528.8	0.448133	0.0730015	6.13868	8.32083e-10	4.63266e-08	CCT6A	908			DPAGT1	-0.857634	3.53683e-06			NKAP	0.771978	5.63681e-06
	3899.75	-0.66207	0.107894	-6.13628	8.44736e-10	4.68773e-08	DOCK2	1794			RPL37	-1.06496	8.12698e-14			B3GNT2	0.616362	0.00272646
	2862.25	-0.597558	0.0974074	-6.13462	8.53616e-10	4.71471e-08	DHCR7	1717			RXFP1	-0.757372	0.0169814			ALDH8A1	3.53591	0.0288136
	191.518	-1.9916	0.324664	-6.13434	8.5515e-10	4.71471e-08	CD59	966			ASGR1	-5.10195	0.00152439			PLCE1	0.693834	0.0461543
	3059.89	-0.771644	0.125993	-6.12451	9.0961e-10	4.99874e-08	TMEM258	746			BCAS2	-0.648925	0.000852257			LRRC45	0.857222	0.0103717
	3089.34	-0.988205	0.161425	-6.12176	9.25446e-10	5.06936e-08	COX7A2	1347			TPSAB1	-1.2922	0.0186781			FRMD4B	0.637605	0.00701189
	71865.2	0.622598	0.101734	6.11985	9.36641e-10	5.11418e-08	NAP1L1	4673			LDHD	-2.73302	8.27021e-05			TBXA2R	3.10129	0.00037799
	1540.28	-0.781606	0.127826	-6.1146	9.67995e-10	5.26844e-08	RPS14P3	644068			MAT2A	-0.625972	0.0159771			PKD1L2	5.48941	0.0171103
	535.02	-1.04328	0.170643	-6.11381	9.7281e-10	5.27773e-08	SHPK	23729			UQCRHL	-0.94185	7.88748e-06			ASIC3	4.12383	0.00429735
	9026.62	0.604734	0.099013	6.10762	1.01128e-09	5.46897e-08	MAP3K20	51776			DCTN3	-0.631047	0.000155017			MFSD6L	4.27345	0.0169276
	4557.94	0.819142	0.134186	6.10451	1.0312e-09	5.55897e-08	C2orf69	205327			HMGCR	-0.632489	0.00456483			MDGA1	4.29616	0.0263103
	4687.79	-0.680482	0.111551	-6.10018	1.05948e-09	5.69337e-08	SLC25A1	6576			CMC1	-0.646138	0.0168767			SNAPC1	0.595342	1.42628e-06
	1795.4	0.58977	0.0967317	6.09696	1.08102e-09	5.79079e-08	XPA	7507			MX2	-0.742414	0.0121826			KCTD3	0.804222	4.80812e-10
	4240.04	0.584642	0.0960252	6.08842	1.14028e-09	6.08904e-08	BMS1	9790			COX10	-0.619429	0.0122413			WDR60	0.721678	0.00101468
	11614.7	0.755535	0.124111	6.08759	1.1462e-09	6.10147e-08	SEPTIN11	55752			PDK2	-0.632764	0.0243656			ESF1	0.947658	2.10782e-07
	2049.33	-0.659258	0.10841	-6.08118	1.19301e-09	6.3308e-08	CD37	951			ZNF217	-0.666911	0.000593908			ENDOU	5.0181	0.0451513
	1979.66	0.7553	0.124259	6.07841	1.21379e-09	6.42101e-08	ZNF286A	57335			TNNI2	-0.837265	0.0234584			ATP2A1	2.92799	0.000582054
	66034.5	-0.668867	0.110514	-6.05236	1.42742e-09	7.52765e-08	RPL32	6161			GPR183	-0.585065	0.00647663			PAQR5	1.48444	3.0363e-08
	532.984	1.07079	0.177532	6.03153	1.62417e-09	8.5387e-08	WNT7B	7477			RPS28	-0.761512	2.66082e-07			GP1BA	1.39481	0.0176661
	2213.96	-0.628668	0.104242	-6.03088	1.63074e-09	8.54677e-08	CCNG1	900			BIK	-0.698992	1.41548e-08			DUS4L	0.708965	0.022051
	1890.41	-0.485012	0.080442	-6.02934	1.64632e-09	8.60191e-08	TMEM223	79064			CDCA4	-0.772935	4.42826e-10			ZBED6	0.950969	2.43683e-05
	209.326	1.80041	0.298716	6.02717	1.66859e-09	8.69154e-08	SNX29	92017			IFITM2	-0.943019	1.5273e-07			ARID4A	0.636076	0.00015383
	6653.66	0.919632	0.152636	6.025	1.69112e-09	8.78192e-08	PRKX	5613			RFXAP	-0.607822	0.045682			CWF19L2	0.599	4.01996e-05
	4460.75	-0.682342	0.113295	-6.02269	1.71538e-09	8.88077e-08	ZWINT	11130			L3HYPDH	-1.08625	3.78462e-05			LHCGR	6.31575	0.023865
	1107.67	0.793696	0.131851	6.01963	1.74816e-09	9.02296e-08	TRMT13	54482			ZNF823	-1.36923	0.0381804			STK33	4.62895	0.0444244
	3545.43	0.57421	0.0954012	6.01889	1.75615e-09	9.0367e-08	AFG3L2	10939			CDA	-1.45673	0.0234208			MYH7B	4.14969	1.78427e-05
	1695.48	0.909974	0.151327	6.01329	1.818e-09	9.32671e-08	PPARA	5465			SLC25A35	-1.75842	0.000132876			SPIRE1	1.58276	0.0171889
	5356.59	1.09687	0.182763	6.00156	1.95432e-09	9.99587e-08	FAM133DP	728066			TIMM23	-0.602544	0.00617911			ZNF285	3.07744	0.00612711
	74103.5	-0.520664	0.0867651	-6.00085	1.96285e-09	1.00094e-07	RPL7A	6130			RIPK1	-0.599914	0.00318185			SYNE1	4.07426	0.00268442
	1670.28	-0.859198	0.143234	-5.99857	1.99068e-09	1.01209e-07	INF2	64423			ILK	-1.36848	6.36506e-07			CDHR4	1.32506	0.0141587
	459.575	0.994809	0.166161	5.98702	2.13722e-09	1.08335e-07	ZCWPW1	55063			PARS2	-0.684545	0.035808			CNGA1	5.99399	0.00135152
	4852.1	0.652271	0.108981	5.98517	2.16165e-09	1.09247e-07	USO1	8615			LGALS4	-1.97323	0.0108846			TULP2	5.39124	0.0291849
	2465.44	0.59856	0.100125	5.97811	2.2574e-09	1.13748e-07	UTP3	57050			CST7	-0.945267	1.44533e-11			ENPP3	4.84568	0.017305
	15379.1	0.718282	0.120237	5.97388	2.31677e-09	1.16394e-07	TTC3	7267			SEC61B	-0.874407	3.71877e-10			SPAG4	1.38669	0.0243036
	8230.3	-0.896723	0.150472	-5.9594	2.5317e-09	1.26817e-07	VIM	7431			SLC12A3	-5.62673	0.0254912			KATNAL2	1.00034	0.000449737
	1822.7	-0.639524	0.107323	-5.95886	2.54001e-09	1.26859e-07	VDAC2	7417			RTCB	-0.597652	0.0203796			MYH15	4.65295	0.0199226
	7788.57	0.633124	0.106449	5.94765	2.72019e-09	1.35459e-07	DNAJC3	5611			ARSF	-2.51584	0.0220151			TSPAN10	4.29568	0.0106642
	899.766	0.697933	0.117371	5.94638	2.74139e-09	1.35962e-07	BRWD3	254065			TRAPPC1	-1.03691	1.1779e-09			FSIP1	2.04705	0.0303574
	3817.07	0.669041	0.112518	5.94609	2.74631e-09	1.35962e-07	RASSF4	83937			RRAS	-1.12486	4.16812e-06			TTC3	0.718282	1.16394e-07
	9908.03	0.538268	0.0905781	5.94258	2.80565e-09	1.38497e-07	FAM107B	83641			ID3	-3.90164	0.00954498			KIAA0895L	0.865217	0.00933492
	1477.12	-0.798991	0.134495	-5.94066	2.83877e-09	1.39725e-07	MAST3	23031			CCDC71L	-0.683901	0.00246049			PHACTR2	0.684964	2.26119e-08
	63734	0.817117	0.137628	5.93713	2.90062e-09	1.42357e-07	HSP90B1	7184			DCK	-0.84119	0.00285215			MACROD2	1.23715	0.0257748
	83.0261	2.36123	0.398304	5.92821	3.06251e-09	1.49869e-07	SPTB	6710			ZNF304	-1.05965	0.00347			CHD5	3.66494	0.00617531
	3111.27	-0.614208	0.103658	-5.92534	3.11661e-09	1.52078e-07	EMC10	284361			EPHA1	-1.36929	0.0328563			IFNLR1	2.12078	0.0200598
	1301.75	-0.943019	0.159182	-5.92416	3.13896e-09	1.5273e-07	IFITM2	10581			SERPINB10	-1.02439	0.0057557			ZNF397	0.820003	8.41985e-06
	15960.2	0.720608	0.121651	5.92357	3.15031e-09	1.52844e-07	SMC2	10592			B2M	-0.621731	0.00978317			SMKR1	0.951623	0.00818481
	7354.27	-0.767175	0.129596	-5.91973	3.22473e-09	1.56009e-07	SH3BGRL3	83442			COPS8	-0.722419	0.000847035			COL2A1	4.15327	0.0470098
	3849.71	-0.564888	0.0954447	-5.91849	3.24914e-09	1.56743e-07	UQCR10	29796			BRF2	-1.00237	0.00154126			SLC7A8	2.08046	0.00851907
	1322.09	0.758338	0.128151	5.91753	3.2682e-09	1.57216e-07	SUPT20H	55578			ZBTB5	-0.639851	0.0011198			GMNN	0.770056	5.5308e-07
	66433.1	-0.373654	0.0631809	-5.91403	3.33837e-09	1.59816e-07	TUBA1B	10376			RNF208	-0.762836	0.0255546			SLC25A36	0.649189	3.85029e-05
	5265.58	-0.537912	0.0909572	-5.9139	3.34106e-09	1.59816e-07	HCLS1	3059			ACAP1	-0.597067	0.000231766			KRCC1	0.86377	4.64905e-06
	6661.15	0.655322	0.110897	5.9093	3.43566e-09	1.63879e-07	CUL5	8065			HSPB6	-4.29085	0.0347898			BEND7	4.83593	0.0119977
	46259.8	-0.5776	0.0978959	-5.90015	3.63178e-09	1.72749e-07	OAZ1	4946			SETD1A	-0.63916	2.39375e-05			COL14A1	5.165	0.0126323
	4307.59	-0.737482	0.125022	-5.89882	3.66107e-09	1.73655e-07	IDH3B	3420			CD101	-2.02305	0.00374755			DNAJC3	0.633124	1.35459e-07
	525.656	-1.01001	0.17132	-5.89547	3.73624e-09	1.76727e-07	SLC41A3	54946			PKD1	-0.721011	0.00082672			ANKRD36	0.973753	5.87417e-07
	1873.22	-0.826733	0.140286	-5.89319	3.78814e-09	1.78452e-07	GNG5	2787			HDAC6	-0.593973	0.000875932			FAM50B	1.7441	0.00675964
	2793.24	0.769679	0.13061	5.89295	3.79371e-09	1.78452e-07	EBAG9	9166			MED12	-0.630432	0.00114658			TRIM24	0.654703	4.79038e-05
	2324.27	0.665476	0.112955	5.89151	3.82674e-09	1.79508e-07	LRMP	4033			ARHGAP33	-1.21396	0.0090321			DZIP1L	2.42389	0.0111261
	8636.1	0.628918	0.106874	5.88466	3.98866e-09	1.86588e-07	TMA16	55319			NDUFA4	-0.879072	7.74617e-06			PPARA	0.909974	9.32671e-08
	4047.49	-0.696096	0.1184	-5.87917	4.12327e-09	1.92355e-07	ATP5F1C	509			CLIP3	-1.4551	0.04664			CC2D2A	0.863283	0.0260319
	3055.53	-0.542024	0.092317	-5.87133	4.32301e-09	2.0112e-07	VKORC1	79001			RPUSD1	-0.700661	8.9822e-05			ARMC9	0.677139	0.0387156
	10421.2	-0.708681	0.120877	-5.8628	4.55127e-09	2.10782e-07	COX8A	1351			RAB3A	-1.40902	0.000295047			ANKRD28	0.716221	5.25787e-05
	31989.4	0.947658	0.161643	5.86265	4.55551e-09	2.10782e-07	ESF1	51575			EMC10	-0.614208	1.52078e-07			ZNF600	4.16218	0.00168498
	504.081	-1.09808	0.18736	-5.86079	4.60676e-09	2.12574e-07	CENPA	1058			GGA3	-0.742996	6.19474e-09			NCAN	5.23157	0.00190114
	1972.53	-0.790234	0.13487	-5.85924	4.64986e-09	2.13982e-07	MFAP1	4236			TMEM71	-1.17286	0.0303574			ZNF550	0.601834	0.0312444
	12726	0.673013	0.1149	5.85739	4.70185e-09	2.15682e-07	SNW1	22938			ATP6V1H	-0.695695	1.17609e-06			MTF1	0.598583	0.000734056
	1446.6	0.938735	0.160275	5.85703	4.7122e-09	2.15682e-07	ANKZF1	55139			UFSP1	-2.92533	0.000253024			ZNF593	0.698151	2.24221e-05
	3662.62	0.663854	0.113411	5.85351	4.81296e-09	2.19701e-07	TAF4B	6875			PAOX	-1.33042	0.00650249			SLC4A8	1.66595	0.00107721
	801.992	0.669837	0.114538	5.84815	4.97067e-09	2.25687e-07	POLG2	11232			HS3ST1	-1.25818	4.29186e-05			SPDYE5	1.61715	0.00175895
	13735.8	0.673494	0.11516	5.84835	4.96458e-09	2.25687e-07	RIOK1	83732			GLB1L2	-0.619587	0.0157004			TERF2IP	0.810459	5.03737e-14
	318.313	-0.997813	0.170667	-5.84656	5.01848e-09	2.2725e-07	UNC119	9094			MOSPD3	-0.823116	0.000250759			KLHL31	1.00185	0.0384656
	4267.22	-0.580578	0.0993628	-5.84301	5.12669e-09	2.31533e-07	EMILIN2	84034			OXA1L	-0.784967	1.47661e-05			RAD51AP1	0.636077	1.98725e-05
	6199.52	-0.74477	0.127551	-5.83898	5.25211e-09	2.36568e-07	MIR4426	100616345			PON2	-0.930064	0.0103695			NEK10	5.15588	0.0160627
	479.083	0.925292	0.158563	5.83547	5.36388e-09	2.40963e-07	SLC9B2	133308			BTF3	-0.840072	2.44962e-07			NRIP3	0.822927	7.92157e-09
	9199.09	-0.840072	0.144038	-5.83229	5.46731e-09	2.44962e-07	BTF3	689			COQ5	-0.593135	0.00289181			ADAP2	1.2393	7.20928e-06
	9358.97	-0.715346	0.122724	-5.8289	5.57953e-09	2.49331e-07	EIF6	3692			COX6A1	-0.942561	2.07654e-15			SH3TC2	5.12625	0.000299141
	2750.93	-0.591436	0.101561	-5.82345	5.76464e-09	2.56927e-07	COPG1	22820			NDUFA7	-0.630163	4.44299e-05			ZNF23	0.737096	0.00625578
	215.216	1.92055	0.33004	5.81915	5.91471e-09	2.62283e-07	CAPS	828			HHEX	-0.934388	1.29982e-05			DNAJC1	0.870863	2.85049e-12
	7465.29	0.71268	0.122472	5.81912	5.91569e-09	2.62283e-07	SART3	9733			CRAT	-1.10925	1.36756e-10			GRIK1	0.760293	0.0160228
	37759.6	-0.761512	0.130928	-5.81628	6.01705e-09	2.66082e-07	RPS28	6234			PPP2CB	-0.739398	4.59694e-06			CFAP36	1.16888	1.78125e-13
	350.845	-1.33032	0.229517	-5.79619	6.78404e-09	2.9922e-07	MAGED2	10916			FABP5	-0.932413	0.0124635			EXOG	0.631632	0.00270131
	4149.13	0.57862	0.0999121	5.7913	6.9845e-09	3.07264e-07	DIAPH3	81624			TMEM92	-2.00408	0.0416731			EVI5	0.824007	3.69387e-07
	48576.5	-0.792405	0.13689	-5.78861	7.09723e-09	3.11416e-07	RPS13	6207			LAT	-1.1359	7.95935e-05			HAS1	5.1586	0.0122895
	1385.97	-0.699553	0.120936	-5.78451	7.27244e-09	3.18282e-07	RUBCNL	80183			NOP10	-0.658936	0.000127789			LCA5	1.67425	0.0391561
	5992.92	0.804729	0.139149	5.78321	7.32882e-09	3.19925e-07	NCR3LG1	374383			CSF1R	-0.969765	1.08432e-05			RALGAPA1	0.7645	0.00529729
	3641.75	0.666883	0.11535	5.78138	7.40882e-09	3.22588e-07	GPATCH11	253635			ATG2A	-0.699718	0.000191938			TBRG1	0.624901	8.45355e-06
	1710.15	0.67855	0.117399	5.77988	7.47552e-09	3.2466e-07	TTBK2	146057			DLX2	-2.00092	0.0010598			ANKRD26	0.846395	5.24991e-10
	2729.74	-0.90913	0.157491	-5.77258	7.80684e-09	3.38184e-07	MYL12A	10627			PEX3	-0.755445	0.00571788			AMDHD2	0.690239	0.0056367
	1018.87	-0.854872	0.148206	-5.76815	8.01468e-09	3.46303e-07	FLYWCH1	84256			CADM4	-2.53453	0.00605947			CEP290	0.709911	0.000226113
	5976.94	-0.398982	0.069241	-5.76223	8.3012e-09	3.57773e-07	PTK2B	2185			SUMO2	-0.780853	3.5002e-05			ZNF205	1.33599	0.0391457
	37.7146	-2.74052	0.475788	-5.75995	8.41364e-09	3.61701e-07	GALNT14	79623			SRP54	-0.699184	0.00348723			RCOR2	1.24588	0.0133923
	1289.77	0.824007	0.143157	5.75598	8.61417e-09	3.69387e-07	EVI5	7813			FCER1G	-1.31597	0.0493055			HHIPL2	5.70731	6.27463e-05
	9825.28	0.677111	0.117816	5.74721	9.07305e-09	3.88084e-07	AKAP9	10142			TRIM21	-0.787039	1.19137e-06			PNISR	0.768985	7.92766e-06
	504477	0.669043	0.116445	5.74558	9.16076e-09	3.90851e-07	HSP90AA1	3320			IGLL1	-2.19644	1.0392e-15			CETN3	0.910419	1.33355e-08
	123772	-0.831257	0.145028	-5.73168	9.94378e-09	4.22577e-07	COX1	4512			ZNF775	-0.64813	0.0272494			POLG	0.648193	0.0264791
	3752.05	-0.802656	0.140043	-5.73151	9.9541e-09	4.22577e-07	ZNF706	51123			ANPEP	-1.83288	0.00616264			EFCAB12	2.68463	0.0279608
	559.619	1.02645	0.179257	5.72613	1.02748e-08	4.35105e-07	GGT1	2678			NRROS	-0.606594	1.06107e-05			MAMSTR	2.12263	0.0312793
	3294.76	0.738628	0.129053	5.72344	1.04389e-08	4.40954e-07	RBL2	5934			CDC42EP2	-0.945754	0.0125707			CCDC96	1.35259	0.0111622
	5913.17	-0.6659	0.116453	-5.71819	1.07666e-08	4.53666e-07	SNHG5	387066			MCCC2	-0.610128	0.000614829			OSCP1	1.34091	0.00428533
	3742.09	0.87644	0.153383	5.71405	1.10319e-08	4.63693e-07	PVR	5817			KLHDC2	-0.620648	0.00326707			TNFSF13	2.57337	0.0389485
	27055.8	0.818378	0.143272	5.71206	1.11618e-08	4.67997e-07	KDM5A	5927			ST6GALNAC4	-0.702948	4.86155e-05			SP100	0.590165	8.13338e-06
	5531.54	0.678722	0.118854	5.71053	1.12627e-08	4.71063e-07	SUDS3	64426			PRAF2	-1.31385	0.0366145			LUZP1	0.740362	3.13031e-08
	3708.55	-0.707163	0.123862	-5.70927	1.1346e-08	4.73381e-07	PPP1R9B	84687			IL18	-0.637264	0.0120447			PIK3CA	0.648751	0.000355108
	2198.7	-0.850268	0.148988	-5.70696	1.15009e-08	4.7867e-07	PIN1	5300			PANO1	-1.83554	0.00245326			REV3L	0.689406	8.32381e-05
	728.935	0.972207	0.17041	5.70512	1.16261e-08	4.82698e-07	NVL	4931			METTL23	-0.619356	0.0223389			GAS2	1.02806	0.0389641
	4448.22	-0.470175	0.0824839	-5.7002	1.19663e-08	4.95611e-07	RNF40	9810			TMEM258	-0.771644	4.99874e-08			ABCA5	0.863388	0.0146754
	555.426	-0.731919	0.12846	-5.69763	1.21488e-08	5.01942e-07	MPZL1	9019			KLF4	-1.78248	0.0268546			FITM2	1.18697	0.0337198
	11187.7	-0.730082	0.128245	-5.69285	1.24937e-08	5.14941e-07	NONO	4841			RAE1	-0.61708	2.33169e-05			FAHD1	0.64118	0.000123308
	11341.9	1.00226	0.176085	5.69192	1.25615e-08	5.16483e-07	METTL16	79066			LSP1	-0.98661	1.32895e-09			CCDC138	0.598764	0.03007
	503.611	0.722151	0.126964	5.68784	1.28658e-08	5.27715e-07	GAB3	139716			GALNT14	-2.74052	3.61701e-07			RBBP8	0.811595	9.42764e-10
	6664.23	0.680226	0.11962	5.68656	1.29624e-08	5.2912e-07	USP16	10600			BCL3	-1.26712	0.0297391			SUPT20H	0.758338	1.57216e-07
	2619.97	0.685183	0.120484	5.68692	1.29353e-08	5.2912e-07	TRERF1	55809			INHBE	-2.02788	0.0193611			SCUBE3	0.843617	0.00147157
	2221.97	-0.70005	0.123238	-5.68047	1.34322e-08	5.46982e-07	SAMM50	25813			EMC7	-0.688361	4.5424e-06			IMPACT	0.831448	2.97323e-11
	12371.8	-0.873955	0.153882	-5.67938	1.35184e-08	5.49177e-07	MYC	4609			TP53I3	-5.21441	0.00232835			USP49	0.613308	0.000295978
	262.475	-1.65535	0.291563	-5.67751	1.36671e-08	5.5308e-07	PRRT4	401399			MAPK3	-0.651521	0.000381125			MPPED1	2.18785	0.00102671
	2369.45	0.770056	0.135636	5.67735	1.36796e-08	5.5308e-07	GMNN	51053			NOA1	-0.787106	0.00171036			LINGO1	2.36427	0.0130021
	6425.73	-0.747698	0.131731	-5.67595	1.37921e-08	5.54987e-07	SERF2	10169			SLC41A3	-1.01001	1.76727e-07			DNAH14	0.904313	0.0487755
	13120.1	0.557098	0.0981496	5.676	1.37877e-08	5.54987e-07	ZCCHC17	51538			FBXL6	-0.669119	0.00482735			HAUS6	0.635704	5.48179e-06
	28810.5	0.741117	0.13062	5.67386	1.39616e-08	5.60478e-07	BAZ1B	9031			IL10RA	-1.37675	7.39255e-07			MYH3	0.905376	1.42775e-05
	1279.96	-0.649316	0.114503	-5.67075	1.42174e-08	5.69401e-07	CLN3	1201			COLGALT2	-0.734686	0.0161205			TRERF1	0.685183	5.2912e-07
	510.995	-0.902737	0.159273	-5.66786	1.4459e-08	5.77715e-07	HMX2	3167			F8A1	-2.61447	0.0481972			FUT11	0.783969	6.88745e-06
	1348.8	0.973753	0.171901	5.6646	1.47364e-08	5.87417e-07	ANKRD36	375248			ZNF77	-0.764797	0.0270068			CELSR3	0.884609	0.0449431
	1858.99	-0.520422	0.0919099	-5.66231	1.49348e-08	5.9393e-07	DEDD2	162989			CPNE2	-0.877098	3.02804e-08			DLK2	2.75447	0.00245814
	6155.74	0.688336	0.12158	5.66159	1.49977e-08	5.95037e-07	FKBP2	2286			ZNF485	-0.769446	0.0345692			CIB3	0.992907	0.00221262
	717.85	-1.36848	0.242225	-5.64962	1.60804e-08	6.36506e-07	ILK	3611			COX7C	-0.873193	1.78872e-08			FBN3	2.44369	0.0369381
	1662.91	0.698224	0.123788	5.64049	1.69569e-08	6.69641e-07	MLH3	27030			MRPL53	-0.689421	0.0010172			RASSF4	0.669041	1.35962e-07
	6184.55	0.758858	0.134564	5.63936	1.70679e-08	6.72458e-07	CDC40	51362			KCNH4	-1.15273	0.0347378			KIFAP3	0.678055	0.0123348
	417.286	1.12384	0.199342	5.63777	1.72271e-08	6.77161e-07	PAK3	5063			HSD17B10	-0.813575	1.22606e-06			MIEF1	0.585388	3.03723e-06
	13385	-0.481361	0.0855017	-5.62985	1.80371e-08	7.05732e-07	EIF4EBP1	1978			CACNA2D3	-1.53405	0.0344479			MIA2	0.6354	0.0123626
	1811.45	0.528999	0.0939613	5.62997	1.80244e-08	7.05732e-07	FEZ2	9637			PCGF6	-1.08105	1.6538e-05			TRPV1	1.14927	0.00254013
	1214.07	-1.19939	0.213079	-5.62884	1.81423e-08	7.08217e-07	OST4	100128731			NDN	-2.44534	0.000324675			CNBD2	5.27684	0.00109498
	12856.1	0.52301	0.0929381	5.62751	1.82834e-08	7.12089e-07	RRM1	6240			RPS7	-0.69712	4.64905e-06			TENM2	5.51129	0.0162487
	437.065	1.19559	0.212495	5.62643	1.83975e-08	7.13261e-07	LOC401261	401261			FXYD1	-2.09824	0.0219748			CEP83	0.784706	8.54957e-11
	1612.77	-0.563584	0.100162	-5.62671	1.83674e-08	7.13261e-07	ASB13	79754			NEK7	-0.603768	0.0448025			TRHDE	0.615086	0.0184576
	21497.4	0.801342	0.142581	5.62025	1.90683e-08	7.37583e-07	SLTM	79811			MYL12A	-0.90913	3.38184e-07			SLC9C2	4.14769	0.00248059
	147.366	-1.37675	0.245015	-5.61907	1.91986e-08	7.39255e-07	IL10RA	3587			PSENEN	-0.762114	2.01168e-06			TRMT13	0.793696	9.02296e-08
	396.145	-0.974508	0.173428	-5.6191	1.91953e-08	7.39255e-07	PJVK	494513			MYPOP	-0.740806	6.58154e-06			ZNF530	1.32358	0.0499378
	1691.48	-0.624603	0.1112	-5.61692	1.94386e-08	7.46803e-07	ZZEF1	23140			BLVRA	-0.687519	0.00652053			GAB3	0.722151	5.27715e-07
	1676.12	-0.83463	0.148609	-5.61627	1.95119e-08	7.47927e-07	SELENOF	9403			BCS1L	-0.673965	0.00655083			EBAG9	0.769679	1.78452e-07
	51262.3	0.675655	0.120376	5.61286	1.99013e-08	7.61133e-07	SMC4	10051			PLB1	-0.63394	0.00925586			CEP85L	0.927532	4.80766e-05
	561.551	0.959293	0.171009	5.60961	2.0278e-08	7.73799e-07	PTGIS	5740			TRIM54	-4.28235	0.0312928			TYW5	0.600547	0.000237565
	3235.55	0.770332	0.137352	5.60846	2.04132e-08	7.75474e-07	ABCA7	10347			EXOSC1	-0.780713	1.31361e-09			ELN	4.90258	0.0184549
	89307.1	0.592978	0.105728	5.60855	2.0403e-08	7.75474e-07	PEBP1	5037			RPL35A	-0.615058	9.59242e-09			TFDP2	0.670616	0.000776282
	106355	-0.429022	0.0765632	-5.6035	2.10062e-08	7.96221e-07	RPL13A	23521			COX6B1	-0.676091	9.90136e-15			LZTS1	1.88415	0.0074644
	8281.81	0.688001	0.122893	5.59839	2.16356e-08	8.1825e-07	LRRCC1	85444			GSTK1	-1.20213	2.26964e-13			FZD8	2.06441	0.0362882
	1976.29	-0.660424	0.118021	-5.59583	2.19563e-08	8.28532e-07	DMAC2	55101			VDAC2	-0.639524	1.26859e-07			SH2D4A	1.45798	2.43198e-15
	6391.35	0.594151	0.106273	5.59082	2.25998e-08	8.50924e-07	DNTTIP2	30836			ACAD8	-0.700421	0.00385095			ADTRP	3.98054	0.0115097
	1963.16	-0.753313	0.134752	-5.59038	2.26575e-08	8.51211e-07	PREB	10113			SMIM3	-0.669677	7.36523e-05			PRKX	0.919632	8.78192e-08
	7093.09	0.727558	0.130176	5.58905	2.28322e-08	8.55878e-07	DDX10	1662			SLC12A7	-3.88744	0.0404944			PODNL1	1.86444	0.0378252
	1766.82	0.717436	0.128645	5.57686	2.44897e-08	9.15992e-07	YIPF6	286451			ZNF746	-0.588728	0.0194836			EMX1	5.52269	0.0396343
	11217.8	0.880289	0.157883	5.57558	2.467e-08	9.20706e-07	TAF1D	79101			SLC25A12	-0.67842	0.00126897			ANKRA2	0.684727	0.00117445
	5795.69	0.657786	0.117987	5.57508	2.47413e-08	9.21343e-07	ZNF638	27332			TREM2	-1.21754	6.39711e-06			ZBTB16	0.768016	0.017483
	9409.11	-0.477479	0.0857026	-5.57135	2.52774e-08	9.37363e-07	PGD	5226			NHLRC4	-2.59439	0.00423067			CLEC18A	4.8121	0.0106127
	17687.9	0.820885	0.147341	5.57132	2.52819e-08	9.37363e-07	DDX27	55661			HDAC11	-2.26493	0.00581222			KDM5A	0.818378	4.67997e-07
	1727.18	-0.717495	0.128795	-5.57085	2.53506e-08	9.37862e-07	ASNA1	439			SYVN1	-0.597653	0.00161838			CLMN	1.01037	0.00542609
	6150.57	-0.601945	0.108095	-5.56869	2.56663e-08	9.47477e-07	DAD1	1603			WEE1	-0.879786	2.54357e-05			LYPD4	5.06746	0.0125597
	839.737	-0.551906	0.099149	-5.56643	2.6001e-08	9.57751e-07	SPINT1	6692			UBE2L6	-0.968079	0.00318855			BMI1	1.26883	0.0390954
	25002.5	0.501935	0.0901853	5.5656	2.61253e-08	9.60247e-07	SSRP1	6749			EDA2R	-1.07613	0.00677246			NAA16	0.882726	2.18671e-08
	2396.94	-0.654918	0.117717	-5.56352	2.64388e-08	9.67581e-07	HARS	3035			KYNU	-1.17892	0.0109506			TFB1M	0.713532	2.16909e-12
	4365.08	0.569636	0.102386	5.56361	2.64248e-08	9.67581e-07	ZNF24	7572			PPARG	-1.16408	0.0150553			STKLD1	3.6026	0.0363661
	697.958	-0.952088	0.171181	-5.56188	2.66887e-08	9.74625e-07	TLR2	7097			SDR39U1	-2.08795	0.00312593			CPNE5	0.742292	0.016419
	1002.25	-0.752918	0.135439	-5.5591	2.71176e-08	9.88163e-07	RNASE6	6039			PRR5L	-0.949865	0.0101136			PLXNC1	0.664489	2.73275e-05
	1871.81	0.721051	0.129768	5.55644	2.75327e-08	9.99003e-07	ERCC4	2072			RASA4B	-2.03211	0.0292086			PTGIS	0.959293	7.73799e-07
	3958.25	0.711556	0.128055	5.55666	2.74979e-08	9.99003e-07	YLPM1	56252			RHBDF2	-0.753558	0.000380157			TAF1D	0.880289	9.20706e-07
	3218	0.541674	0.0975353	5.55362	2.79812e-08	1.01311e-06	NFE2L1	4779			TMEM221	-0.77891	0.0216896			ZNF254	4.60982	0.0445403
	15989.3	0.809962	0.145855	5.5532	2.80487e-08	1.01339e-06	ROCK1	6093			SIDT2	-1.46656	0.000196934			SLC22A1	5.13573	0.0234585
	1004.95	-0.811094	0.146183	-5.54848	2.88158e-08	1.0389e-06	ADGRG5	221188			MPV17L2	-0.624051	0.00241486			FRA10AC1	0.67719	3.67159e-05
	14809.5	0.84559	0.15242	5.54775	2.89363e-08	1.04103e-06	KNOP1	400506			AVPI1	-1.00948	0.0119471			UFSP2	0.653206	0.00750861
	8771.91	0.568849	0.10255	5.54706	2.90521e-08	1.04299e-06	TPR	7175			KCNK7	-2.42962	0.0176263			LPO	0.595048	0.0205846
	2267.51	0.859001	0.154929	5.54447	2.94846e-08	1.05628e-06	FAM133B	257415			SF3B4	-0.835505	8.21163e-10			TAF4B	0.663854	2.19701e-07
	977.707	0.862465	0.155584	5.54338	2.96681e-08	1.06062e-06	FAM161A	84140			ZNF319	-1.03012	0.0244864			ZIC2	1.79578	0.00164238
	941.564	0.744382	0.13437	5.53978	3.02847e-08	1.08039e-06	ARMCX3	51566			ISL2	-1.01181	0.000446387			ADHFE1	5.23828	0.0057288
	215.618	-2.10042	0.379331	-5.53716	3.07411e-08	1.09437e-06	CHST2	9435			COL8A2	-1.17651	2.21016e-09			IDUA	1.59894	0.0230887
	4522.59	0.704835	0.12731	5.53638	3.08781e-08	1.09695e-06	EEA1	8411			ALOX5AP	-0.841054	6.86465e-14			CSPP1	0.648149	2.03445e-05
	296.155	1.3416	0.242621	5.5296	3.2097e-08	1.13787e-06	LINC02610	151174			TUFT1	-2.23745	0.049143			HIP1R	1.14456	0.000154143
	16137.7	0.694325	0.125617	5.52732	3.25155e-08	1.1503e-06	RALBP1	10928			TIRAP	-1.02089	0.00221262			SLC16A6	0.708933	0.0375555
	34.4708	3.63113	0.657075	5.52621	3.27216e-08	1.15519e-06	WTIP	126374			MS4A3	-0.620442	6.81994e-05			UCP3	1.57128	0.0461198
	15883.8	0.679162	0.122943	5.52418	3.31021e-08	1.1662e-06	FOXO3	2309			JUP	-0.731114	0.0166475			DYRK2	0.708637	0.000142421
	1583.73	-0.695695	0.125978	-5.52234	3.34522e-08	1.17609e-06	ATP6V1H	51606			TMEM45A	-1.54649	0.000559943			PRX	5.71883	1.24924e-05
	766.334	-0.787039	0.142596	-5.51934	3.40272e-08	1.19137e-06	TRIM21	6737			PLEKHG6	-5.03296	0.0148129			GLB1L	0.903807	0.0479805
	212.306	1.81742	0.32927	5.51955	3.39878e-08	1.19137e-06	SV2A	9900			CYP2S1	-1.30527	0.0422762			SMIM10	0.615236	0.0015517
	4317.7	0.694027	0.125787	5.51746	3.43925e-08	1.20169e-06	IWS1	55677			PFKM	-1.22596	0.00230352			RSRC1	0.633755	9.73018e-05
	1878.2	-0.813575	0.147559	-5.51357	3.51622e-08	1.22606e-06	HSD17B10	3028			ALX4	-5.06245	0.0141366			HLF	5.37334	0.00654151
	22621.6	0.489165	0.0888015	5.50852	3.61868e-08	1.2592e-06	TRA2B	6434			PRG2	-0.885647	1.75019e-08			CCR10	2.11209	0.000201996
	29830.5	0.567043	0.102987	5.50596	3.6716e-08	1.275e-06	EIF2S2	8894			LPL	-4.28397	0.0453584			FGF8	5.05535	0.0231984
	146.349	-1.68054	0.305295	-5.50465	3.69901e-08	1.28189e-06	INPP5J	27124			SPRED2	-0.712253	0.0153142			WRN	0.602984	1.49542e-06
	3662.17	0.531132	0.0965173	5.50298	3.73433e-08	1.2915e-06	MTIF3	219402			SGK3	-1.39971	0.00305517			AIMP1	0.731287	7.65981e-06
	856.386	-0.659967	0.120067	-5.49664	3.87097e-08	1.33603e-06	GLB1	2720			SPCS1	-0.806572	2.45292e-06			ZNF572	5.56086	0.0127824
	8349.4	0.727768	0.132427	5.49561	3.89361e-08	1.34112e-06	CWC27	10283			LRFN1	-0.951181	0.000878915			UCN	0.775641	0.0463129
	1316.08	0.756646	0.137892	5.48723	4.08274e-08	1.3988e-06	GABPB1-AS1	100129387			EIF2B2	-0.739761	0.00363987			SKOR1	4.1064	0.0144193
	4692.05	-0.59722	0.108841	-5.48706	4.08683e-08	1.3988e-06	SLC38A10	124565			ZNF222	-3.39023	0.0316753			PPP1R12B	0.651943	0.000132943
	2732.41	0.649124	0.118315	5.48639	4.10226e-08	1.3988e-06	TTC14	151613			TTC9C	-0.599836	0.0159771			ZNF621	0.593752	0.00110626
	2485.47	1.0904	0.198696	5.48778	4.07027e-08	1.3988e-06	ISG15	9636			TOM1L2	-0.959945	0.000576784			A4GALT	4.04527	0.020194
	1912.14	0.526343	0.0959329	5.48657	4.09805e-08	1.3988e-06	ZNF518A	9849			PRRT4	-1.65535	5.5308e-07			PUS7L	0.676528	5.64726e-06
	1600.9	0.595342	0.108588	5.4826	4.19125e-08	1.42628e-06	SNAPC1	6617			MS4A6A	-0.815067	3.4514e-08			WNT2B	1.3067	0.0387883
	3041.49	-0.506704	0.0924766	-5.47927	4.27077e-08	1.45044e-06	SCAMP2	10066			RNASE6	-0.752918	9.88163e-07			GGT1	1.02645	4.35105e-07
	3704.96	0.866167	0.158191	5.47544	4.36435e-08	1.47926e-06	UBXN7	26043			BRI3BP	-0.971157	0.00132784			CATSPERG	2.49114	0.00345466
	10207.6	-0.437616	0.0799619	-5.47281	4.42962e-08	1.49542e-06	SHMT2	6472			REEP6	-1.16128	5.00522e-14			EVI2A	0.600627	8.50521e-05
	1431.66	0.602984	0.110173	5.47309	4.42267e-08	1.49542e-06	WRN	7486			DUSP12	-0.692878	0.0262483			USP50	4.26047	0.0451432
	11186.9	0.607139	0.110981	5.47064	4.48426e-08	1.51086e-06	USP1	7398			LZTFL1	-0.615262	0.0118149			ERICH1	0.614128	3.46824e-05
	52518.4	0.665681	0.121752	5.46751	4.5641e-08	1.53471e-06	DEK	7913			CELA1	-2.66696	0.0248458			PDZRN3	5.09456	0.01069
	15692.2	0.538418	0.0984874	5.46687	4.58056e-08	1.5372e-06	PCM1	5108			MRPL9	-0.689266	5.14554e-05			GK	0.648479	0.0107196
	369.314	-1.03881	0.190292	-5.45905	4.78687e-08	1.60327e-06	EPS8L2	64787			NKG7	-0.761842	1.18513e-11			GCAT	0.675316	0.000132684
	10788	0.563694	0.103305	5.45658	4.85406e-08	1.62258e-06	TWISTNB	221830			CPNE9	-5.41381	0.000362904			CDK15	3.81054	0.0355408
	16572.4	-0.771345	0.141392	-5.45535	4.88764e-08	1.63059e-06	H2AFZ	3015			SHH	-4.65277	0.0316174			CKB	1.19572	5.88861e-15
	4236.33	0.62281	0.114206	5.4534	4.94161e-08	1.64381e-06	YAF2	10138			TMEM53	-0.623383	0.0367043			FGD6	2.57428	0.000498442
	14092.4	0.768043	0.140842	5.45322	4.94664e-08	1.64381e-06	RSF1	51773			TSKU	-3.44639	0.0234328			RALYL	4.44861	0.0480429
	16727.3	0.740374	0.13579	5.45236	4.97059e-08	1.64855e-06	JMJD1C	221037			PNOC	-1.08733	1.03986e-05			SIL1	0.629988	0.000963717
	10663.2	0.549339	0.100771	5.45139	4.99779e-08	1.65434e-06	FOXP1	27086			SERPINB8	-0.604323	0.000614829			METTL7A	0.721116	0.000503084
	808.832	0.530902	0.0975608	5.44175	5.27587e-08	1.74299e-06	FAM172A	83989			MPV17	-0.62763	0.0271051			AMH	3.44094	0.0295443
	511.468	-0.792795	0.146036	-5.42877	5.67449e-08	1.87104e-06	AIG1	51390			BST1	-0.935233	0.000204841			SOX7	0.689114	0.0354043
	4999.31	0.452202	0.0833365	5.42621	5.75623e-08	1.89431e-06	SMARCA5	8467			RTN4RL2	-0.847089	0.000515864			DYNC2H1	0.899094	0.0400708
	4958.66	-0.467476	0.0862393	-5.42068	5.9372e-08	1.95009e-06	NUTF2	10204			CDK2AP1	-0.628559	0.00171036			ZC3H6	0.918325	4.31895e-05
	2360.67	-0.779861	0.144032	-5.41451	6.14555e-08	2.01074e-06	TBC1D9B	23061			ASB12	-3.60727	0.00423997			CEP104	0.718187	2.33028e-05
	432.813	-1.06383	0.196473	-5.41463	6.14157e-08	2.01074e-06	GALE	2582			SCRG1	-5.43944	0.00540694			PTH1R	6.34716	0.0106822
	1327.66	-0.762114	0.140765	-5.41409	6.16026e-08	2.01168e-06	PSENEN	55851			MAGED2	-1.33032	2.9922e-07			POLG2	0.669837	2.25687e-07
	9790.7	0.709222	0.131061	5.41138	6.25403e-08	2.03838e-06	AP1S3	130340			CHCHD1	-0.665976	1.05561e-08			TMPRSS4	4.89848	0.0272494
	12974.5	0.56279	0.104023	5.41023	6.29456e-08	2.04433e-06	XRN2	22803			FBRS	-0.740099	4.24495e-05			NAA15	1.02003	9.51708e-11
	16984.3	0.624337	0.115401	5.41017	6.29634e-08	2.04433e-06	MRPS5	64969			NAGPA	-0.82768	2.6711e-05			YES1	0.853499	7.95404e-05
	6451.72	-0.434925	0.0803976	-5.40967	6.31416e-08	2.04613e-06	RNPS1	10921			GAPDHS	-1.80603	0.0395701			PDP2	0.700365	5.21661e-05
	4126.65	-0.58116	0.107437	-5.40933	6.32599e-08	2.04613e-06	ODC1	4953			ITGB7	-1.09103	2.22892e-09			USP18	1.29835	0.00874034
	1586.69	-0.638571	0.118101	-5.40701	6.40865e-08	2.06892e-06	LAMTOR1	55004			USP21	-1.08936	2.61235e-05			ICE1	0.676698	9.51793e-09
	16268.6	0.720669	0.1333	5.40637	6.43153e-08	2.07237e-06	RB1CC1	9821			NANOS1	-0.689632	0.000661145			RAET1E	0.982573	0.0267032
	5695.21	0.588336	0.108905	5.40226	6.58058e-08	2.11352e-06	EFR3A	23167			SLAMF8	-0.757428	0.00256661			MMP21	5.61017	0.000135463
	1354.01	-0.592843	0.109742	-5.40216	6.58414e-08	2.11352e-06	BIN2	51411			TICRR	-0.691177	8.30007e-05			AGPAT4	0.868072	0.0150198
	4936.35	0.439261	0.0813196	5.40167	6.60235e-08	2.11537e-06	MMAB	326625			MBNL3	-0.652996	2.22195e-05			HP	0.73381	0.0168668
	200211	0.568014	0.105309	5.39376	6.8999e-08	2.20654e-06	MTDH	92140			SUSD3	-0.62575	0.0277262			ARL5A	0.684796	1.9098e-08
	35588.2	0.522653	0.0970746	5.38404	7.28325e-08	2.32475e-06	SON	6651			CRTC2	-0.696477	0.0112076			ERICH4	2.83474	0.00447699
	334.878	0.865634	0.16099	5.37693	7.57665e-08	2.40935e-06	FAM174B	400451			COX5A	-0.726334	0.000728674			PROCA1	0.742793	0.00362285
	1137.77	-1.1123	0.206864	-5.37695	7.57581e-08	2.40935e-06	GTPBP2	54676			ETHE1	-1.45182	1.33558e-09			BCAS3	0.619197	0.0282604
	72721	0.704073	0.130996	5.37477	7.66796e-08	2.43383e-06	RPL7L1	285855			EIF1B	-0.679524	0.0120745			NRG2	6.01754	3.09856e-05
	60062.5	0.853469	0.158832	5.37339	7.72684e-08	2.44794e-06	SMARCA4	6597			BCL2L11	-0.653821	6.71119e-05			KCND1	5.09627	0.00137313
	4159.71	0.780911	0.145348	5.37272	7.75592e-08	2.45257e-06	NIPAL3	57185			RPL10A	-1.0946	2.26964e-13			UTP3	0.59856	1.13748e-07
	1980.2	-0.806572	0.150134	-5.37236	7.77145e-08	2.45292e-06	SPCS1	28972			SLC7A7	-1.08327	0.0225728			S1PR5	0.911057	4.50266e-09
	8809.34	0.556951	0.103688	5.37141	7.81214e-08	2.46119e-06	NIPBL	25836			TPSB2	-1.49268	9.03311e-20			PRDM12	5.56678	0.000301164
	1010.44	-0.536542	0.0999649	-5.36731	7.99206e-08	2.51321e-06	FHL3	2275			TUBE1	-1.02679	0.000589822			PLEKHA4	1.25675	0.0472766
	8443.25	0.493729	0.0921022	5.36066	8.29164e-08	2.6026e-06	MAP4K4	9448			NRARP	-1.06823	0.000126863			BCL9	2.92672	0.0209131
	3902.2	0.431618	0.0805354	5.35936	8.35175e-08	2.61662e-06	POLR3A	11128			ATRAID	-0.860862	4.84653e-10			GOLGA8M	3.0462	0.00131191
	4134.74	-0.433512	0.0809065	-5.35818	8.40634e-08	2.62888e-06	SRCAP	10847			VSNL1	-5.365	0.0173804			MAB21L3	1.56898	0.0236608
	3001.76	-0.357541	0.0667526	-5.35621	8.49856e-08	2.65283e-06	TRIB3	57761			TLR9	-0.620652	0.0148602			DPYS	4.84634	0.0387761
	8611.18	0.663867	0.124093	5.34974	8.80804e-08	2.74439e-06	GTPBP4	23560			GSTM4	-1.10757	3.11101e-09			DENND5B	0.785758	4.47939e-05
	8318.91	-0.591216	0.110568	-5.34709	8.93817e-08	2.77984e-06	SRM	6723			CEBPA	-0.65698	2.26964e-13			COL4A3	2.55936	0.0262261
	4593.77	0.547559	0.102491	5.34253	9.16561e-08	2.84536e-06	CAMK2G	818			NHEJ1	-0.76197	0.00412885			NRG1	5.4117	0.0173532
	2196.61	0.540848	0.101329	5.33753	9.42216e-08	2.91435e-06	THUMPD3	25917			G6PC3	-0.645796	7.25109e-05			C1QL3	0.799178	0.000616702
	4842.58	0.540474	0.101257	5.33766	9.41522e-08	2.91435e-06	FAM204A	63877			LRP3	-0.684442	0.000916007			PRRT3	0.880416	0.0123348
	23530.4	-0.475867	0.0891749	-5.33634	9.48426e-08	2.92822e-06	TAGLN2	8407			EMC4	-0.893936	0.00302724			LMF1	0.742905	0.00284691
	1443.35	0.506631	0.0949532	5.33559	9.52369e-08	2.93506e-06	RBMXL1	494115			MT2A	-0.716138	0.000189387			SYTL3	2.42867	0.0019279
	30496.4	-0.729164	0.136696	-5.3342	9.59672e-08	2.95221e-06	LGALS1	3956			ZNF274	-0.60095	0.00146748			LYAR	0.774077	0.000181793
	25205.4	-0.481256	0.0902292	-5.3337	9.623e-08	2.95494e-06	TMSB10	9168			PIK3R5	-0.900204	2.15559e-05			IGSF9B	4.98238	0.00316191
	4584.25	-0.584689	0.109738	-5.32806	9.92674e-08	3.03723e-06	DHX15	1665			PRICKLE4	-2.38484	0.0021964			PBDC1	0.68953	0.000902384
	12261.8	0.585388	0.109867	5.32816	9.92134e-08	3.03723e-06	MIEF1	54471			CD300C	-1.34872	2.40857e-05			GPRC5D	5.09148	0.0194732
	1230.68	-0.849637	0.159644	-5.32208	1.02589e-07	3.1332e-06	AGRN	375790			ABCD1	-0.790162	0.00320638			SNX12	0.676185	0.000156113
	2762.92	-0.821499	0.154368	-5.32169	1.02808e-07	3.13426e-06	CAPN15	6650			ATXN1L	-0.732582	0.00135978			NCR3LG1	0.804729	3.19925e-07
	21443.9	0.721262	0.135627	5.31797	1.04932e-07	3.19328e-06	PM20D2	135293			SLFN12L	-5.22001	0.0390945			TTLL3	2.36408	0.00386085
	5129.48	-0.802436	0.150961	-5.31552	1.06351e-07	3.23067e-06	PLEC	5339			GPR84	-1.24378	0.000113071			ENDOV	0.892415	0.0139603
	1199.39	0.575126	0.108211	5.31487	1.06732e-07	3.23647e-06	TBC1D4	9882			TRIM32	-1.29634	1.63552e-08			PCYT1A	0.726083	0.00760058
	11697.1	0.463894	0.0873098	5.3132	1.07718e-07	3.26053e-06	TAX1BP1	8887			ZNF213	-0.63793	0.0134718			TNC	4.95404	0.0442607
	3463.66	0.536979	0.101078	5.31251	1.08124e-07	3.267e-06	SRP19	6728			PTPN22	-0.623838	0.000385199			FKBP2	0.688336	5.95037e-07
	26032.6	0.711558	0.133966	5.3115	1.08727e-07	3.27938e-06	CCAR1	55749			UXT	-0.975221	7.89778e-13			IL2RA	2.44037	0.0158781
	3817.69	0.575217	0.108375	5.30765	1.11045e-07	3.34335e-06	AGGF1	55109			ACOT7	-0.880112	2.22721e-09			EXOSC7	0.602883	4.54309e-05
	3687.67	0.673005	0.126858	5.30517	1.12566e-07	3.38315e-06	DHX29	54505			GPX7	-0.796357	0.0212874			SETSIP	2.08021	4.18232e-08
	4085.07	-0.649859	0.122553	-5.3027	1.14104e-07	3.42332e-06	ATP6V0E1	8992			TERT	-0.722515	0.0366616			IDNK	0.738471	0.0217917
	963.076	-0.857634	0.161927	-5.29642	1.18096e-07	3.53683e-06	DPAGT1	1798			CD48	-1.57257	0.000240133			ZNF534	2.16507	0.00135604
	4573.82	0.512086	0.0967203	5.2945	1.1934e-07	3.56782e-06	NEFH	4744			TMEM126B	-0.623497	0.0135936			SIGLEC9	3.08861	0.00397964
	1111.36	-0.665481	0.125925	-5.28473	1.2589e-07	3.757e-06	NCDN	23154			SCARA5	-0.902873	0.0454755			KLK14	4.78745	0.0364367
	4622.89	-0.60049	0.113653	-5.28356	1.26696e-07	3.77443e-06	SHKBP1	92799			MOV10	-1.53495	4.45096e-05			NHSL1	1.34319	0.00055978
	17558.6	0.653383	0.123714	5.28139	1.28205e-07	3.81269e-06	BAZ2B	29994			HMX2	-0.902737	5.77715e-07			TPH1	4.31836	0.0374474
	24109.3	0.672791	0.127409	5.28055	1.28793e-07	3.8235e-06	U2SURP	23350			BIN2	-0.592843	2.11352e-06			NSUN4	0.659598	3.58141e-05
	13668	0.602959	0.114217	5.27906	1.29849e-07	3.84811e-06	RBM39	9584			CHGB	-4.32747	0.0296281			SOX5	5.83624	0.00115742
	781.789	0.849273	0.160994	5.27518	1.32629e-07	3.92364e-06	HBP1	26959			GALE	-1.06383	2.01074e-06			TCF23	5.35514	0.00410323
	35251.5	0.606466	0.11507	5.27041	1.36118e-07	4.01986e-06	PRPF40A	55660			USP35	-1.68189	0.0143703			UBXN7	0.866167	1.47926e-06
	1263.52	0.603215	0.11454	5.26641	1.39121e-07	4.1014e-06	DDX60L	91351			FBP1	-0.852961	0.00386463			DIO2	6.16957	0.00116026
	25424.6	-0.520033	0.0987633	-5.26545	1.39848e-07	4.11569e-06	SNRPD2	6633			TRPM4	-0.944405	9.97401e-12			ZCCHC2	0.595319	3.95778e-08
	195.752	-1.12486	0.213738	-5.2628	1.41875e-07	4.16812e-06	RRAS	6237			APH1B	-0.885204	0.00034477			LONRF3	1.08072	6.43697e-05
	1549.19	-0.725671	0.138013	-5.258	1.45632e-07	4.27112e-06	PEPD	5184			IL17D	-1.33778	0.00478801			TMA16	0.628918	1.86588e-07
	442.446	-0.941075	0.179011	-5.25707	1.46369e-07	4.27796e-06	ACOT2	10965			PLD2	-2.00293	0.0433995			NAV3	1.37676	0.0348915
	6696.94	0.758656	0.14431	5.25713	1.46318e-07	4.27796e-06	CES2	8824			ZNF845	-0.794438	0.000861367			RGS16	0.612504	0.000855843
	15219.6	-0.567919	0.10808	-5.25463	1.48323e-07	4.3276e-06	MYH9	4627			UNC119	-0.997813	2.2725e-07			NR1I2	2.35248	0.0296848
	111.444	-1.82528	0.347584	-5.25132	1.51009e-07	4.39091e-06	TP73-AS1	57212			APOC1	-0.738102	0.00254756			TMEM45B	1.81025	0.0178598
	442.489	-0.828858	0.157833	-5.25148	1.50885e-07	4.39091e-06	CBX2	84733			ZNF585A	-0.62749	0.0153782			SYT3	1.20236	0.0451105
	5537.83	0.512667	0.0976646	5.24926	1.52711e-07	4.42874e-06	RO60	6738			RNF215	-2.29773	0.00385935			ACVR2B	0.661836	0.000350827
	2949.85	-0.795643	0.151577	-5.24911	1.52832e-07	4.42874e-06	ATP5MD	84833			BEX1	-0.740777	3.47723e-05			DNAJC2	0.89312	4.54553e-06
	3652.54	-0.427156	0.081383	-5.24871	1.53169e-07	4.43095e-06	SNRNP25	79622			R3HCC1L	-0.643072	0.0148229			HBP1	0.849273	3.92364e-06
	1555.7	-0.712988	0.135864	-5.2478	1.53927e-07	4.44531e-06	CBX4	8535			ZNF134	-1.37216	0.0211949			PTPRD	5.81408	0.0277179
	2785.05	-0.589613	0.112389	-5.2462	1.55272e-07	4.47652e-06	CYBC1	79415			IPPK	-1.61541	0.000305911			EAF1	0.652343	4.4941e-05
	1315.46	-0.688361	0.131287	-5.24319	1.57824e-07	4.5424e-06	EMC7	56851			ATG4D	-0.826275	0.0151884			ACE	4.70223	0.0173514
	12283.4	0.89312	0.170353	5.24275	1.58201e-07	4.54553e-06	DNAJC2	27000			GPR137B	-1.04347	0.0057132			LRWD1	0.767043	0.009865
	1208.04	-0.739398	0.141097	-5.24036	1.60261e-07	4.59694e-06	PPP2CB	5516			ITM2B	-0.800547	7.35758e-06			SLC43A1	0.641943	3.95228e-09
	971.055	0.86377	0.164915	5.23766	1.62625e-07	4.64905e-06	KRCC1	51315			NEIL3	-0.797812	0.00014734			GIN1	0.667177	0.0201501
	10420.8	-0.69712	0.133095	-5.23778	1.62522e-07	4.64905e-06	RPS7	6201			MRPL48	-0.592572	5.34731e-06			GPRASP1	1.14214	0.04274
	511.127	-0.727703	0.139048	-5.23345	1.66374e-07	4.74823e-06	CTSH	1512			ADAMTS7	-3.46949	0.0400439			TIAM1	5.91476	0.000436036
	1081.72	0.688238	0.131517	5.23305	1.66731e-07	4.75044e-06	C22orf46	79640			RNASE3	-1.26939	8.53202e-12			NPR1	4.99652	0.00558191
	14425.5	0.816812	0.156134	5.23147	1.68168e-07	4.78335e-06	CCDC88A	55704			RALGPS1	-3.30907	0.0122195			HTR1F	3.26249	0.0154077
	5328.58	-0.386711	0.0740102	-5.2251	1.74058e-07	4.94262e-06	ABCF2	10061			ATF7	-0.740886	6.35103e-05			SHOX2	0.67426	8.80148e-05
	2551.38	-0.62211	0.119079	-5.22437	1.74752e-07	4.95403e-06	AP2A1	160			APOO	-0.642471	0.0118692			PDE7B	4.96726	0.0236233
	4448.97	0.597869	0.114495	5.22177	1.77224e-07	5.01572e-06	ARGLU1	55082			ARTN	-0.639376	0.0406745			RELL2	2.5534	0.000962394
	4482.02	0.540649	0.103615	5.21789	1.80973e-07	5.1133e-06	MTIF2	4528			MRPS36	-0.794317	0.0352271			GUCY2D	4.65331	0.0245411
	21467.3	0.721593	0.138341	5.21607	1.82764e-07	5.15534e-06	TOP1	7150			MBNL2	-1.14798	0.0222775			ARGLU1	0.597869	5.01572e-06
	4417.56	-0.524902	0.100661	-5.21458	1.84235e-07	5.18822e-06	MYO9B	4650			CALCOCO1	-0.943465	0.00700058			HPS3	1.21523	6.41808e-06
	5605.71	0.636964	0.122196	5.21266	1.86151e-07	5.23351e-06	CCDC59	29080			LY9	-1.08494	0.0255452			SERPINE3	3.42123	0.0448025
	6465.81	0.659259	0.126494	5.21179	1.87026e-07	5.23407e-06	HMGXB4	10042			DERA	-0.757559	0.00344347			RHOBTB1	0.971351	0.000253337
	8350.94	0.687313	0.131878	5.21172	1.87096e-07	5.23407e-06	ATM	472			ARMCX6	-3.13312	0.0323037			CELSR1	0.743137	0.008379
	6413.56	0.621171	0.119179	5.21209	1.86726e-07	5.23407e-06	TSR1	55720			SPIN2B	-1.00156	0.0411242			CLCN3	0.584992	0.00319675
	2009.32	-0.541467	0.103921	-5.21036	1.88471e-07	5.26386e-06	FUNDC2	65991			EPX	-1.55056	2.65784e-14			KDM7A	1.65585	1.38862e-08
	1159.81	-0.592572	0.1138	-5.20714	1.91774e-07	5.34731e-06	MRPL48	51642			ZFP36	-0.680101	0.000691892			VWCE	1.29927	0.000432001
	1983.93	0.489195	0.0939668	5.20604	1.92909e-07	5.37015e-06	AAGAB	79719			SLC18A2	-1.55063	0.00169397			SPN	0.65221	0.00292587
	8604.51	0.727082	0.139674	5.20558	1.93392e-07	5.37479e-06	CHD7	55636			YBX2	-2.83384	0.000136437			LY6K	5.81723	0.00147037
	612.5	-0.776496	0.149204	-5.20426	1.94772e-07	5.4043e-06	CZIB	54987			ZNF706	-0.802656	4.22577e-07			SDF2L1	0.648795	0.000225996
	877.063	0.564014	0.108411	5.20256	1.96563e-07	5.44509e-06	ALDH1L2	160428			CLP1	-0.960865	0.00221006			DHX36	0.765408	7.26034e-09
	2066.82	0.635704	0.122227	5.20101	1.98211e-07	5.48179e-06	HAUS6	54801			MMD	-0.614204	0.0181444			KIF6	5.53094	0.0212092
	2532.89	-0.553806	0.106525	-5.19883	2.00546e-07	5.53735e-06	TRIM16	10626			PPP1R16B	-1.02651	0.00385935			MTHFS	4.1486	0.00734457
	4065.8	0.598894	0.11525	5.19648	2.03098e-07	5.58059e-06	RRP8	23378			CA11	-1.58077	0.020169			SUGCT	1.39114	0.00145728
	562.677	0.689773	0.132737	5.19652	2.0305e-07	5.58059e-06	KPNA5	3841			SHF	-2.42815	0.0277317			CAMK2B	2.23165	0.0484078
	4105.48	-0.4979	0.0958073	-5.19689	2.02651e-07	5.58059e-06	CAPN1	823			IRF5	-0.816685	2.06377e-09			ZNF768	0.719582	0.00111895
	4516.88	0.771978	0.14862	5.19431	2.05476e-07	5.63681e-06	NKAP	79576			MOK	-1.43927	0.000467604			AOC2	4.86896	0.00187285
	6978.86	0.498382	0.0959599	5.19365	2.06206e-07	5.64726e-06	PBRM1	55193			DNAJB9	-1.38405	0.000350321			ANG	3.6461	0.0172137
	2430.48	0.676528	0.130268	5.19337	2.06522e-07	5.64726e-06	PUS7L	83448			HRH4	-1.17388	0.0342592			FBXL20	0.677156	0.000227325
	3249.4	0.684601	0.131973	5.18742	2.1323e-07	5.82133e-06	ABL2	27			ZDHHC8	-0.628247	0.0133774			HKDC1	4.8108	0.0413175
	616.626	-0.931126	0.179595	-5.18459	2.16492e-07	5.89827e-06	MRPL36	64979			RNF144A	-0.773694	0.000138509			TUBGCP4	0.982751	0.0195139
	1008.72	-0.789847	0.152351	-5.18437	2.16744e-07	5.89827e-06	SUCLA2	8803			RPS20	-0.857997	5.04419e-09			NEO1	5.20337	0.00768736
	12206.7	0.310678	0.0599723	5.18036	2.21453e-07	6.01678e-06	PRR13	54458			TLR2	-0.952088	9.74625e-07			EIF2B4	0.6274	0.000649186
	6262.51	0.607101	0.11726	5.17739	2.25017e-07	6.10387e-06	NIP7	51388			CCDC157	-3.08642	0.00709491			BRWD3	0.697933	1.35962e-07
	2220.71	-0.455251	0.0880043	-5.17305	2.30301e-07	6.22728e-06	NR2F6	2063			CELSR2	-1.11815	0.00981156			GOLGA8A	0.870624	0.000299674
	342.098	1.15172	0.222638	5.17306	2.30288e-07	6.22728e-06	TMCO6	55374			THTPA	-1.76697	0.00277831			LAIR1	0.6224	0.00054736
	222.711	-1.15359	0.223094	-5.17086	2.33024e-07	6.29091e-06	LRFN3	79414			IL32	-2.08598	0.0200356			ZNF611	0.990574	1.73909e-05
	2543.45	0.56944	0.110149	5.16975	2.34412e-07	6.31833e-06	FIP1L1	81608			MRPS23	-0.736021	7.47552e-06			ZNF566	0.655856	1.97272e-05
	2662.55	-0.698883	0.135239	-5.16774	2.36938e-07	6.37631e-06	SNHG19	100507303			PCED1B	-1.01295	0.0334266			PPIL4	0.594566	0.000199622
	158.693	-1.21754	0.235646	-5.16684	2.38088e-07	6.39711e-06	TREM2	54209			ZBTB45	-0.990331	7.30588e-11			XPNPEP3	0.655587	0.0019264
	412.996	1.21523	0.235239	5.16593	2.39246e-07	6.41808e-06	HPS3	84343			TYROBP	-1.00718	8.49067e-12			CYB5RL	0.683157	0.00505031
	14055.1	0.715232	0.138482	5.1648	2.40693e-07	6.4467e-06	ATRX	546			CLEC12A	-1.21354	0.00111895			ANKRD36B	0.748011	0.000212492
	4632.89	-0.413779	0.0801644	-5.16163	2.44812e-07	6.5467e-06	TPP1	1200			SETMAR	-0.665302	0.00160243			ZNF385D	6.09569	0.0121617
	738.783	-0.740806	0.143558	-5.16034	2.46502e-07	6.58154e-06	MYPOP	339344			CCL23	-0.888689	0.00290011			TMEM191C	4.33168	0.00788481
	24707.7	0.655844	0.127115	5.15946	2.47663e-07	6.60214e-06	SMARCC1	6599			NPC1L1	-4.50123	0.0441235			PROM1	6.45503	0.00442583
	9039.95	0.440307	0.0853621	5.15811	2.49456e-07	6.63952e-06	TENT5A	55603			PDXP	-1.16146	1.57965e-18			TRMT11	0.747054	0.000878915
	679.656	0.783969	0.152199	5.15095	2.59177e-07	6.88745e-06	FUT11	170384			TDRD7	-0.691523	0.00530021			ZNF852	1.96608	0.00251205
	3059.36	-0.559998	0.108765	-5.1487	2.62301e-07	6.95958e-06	TIMP1	7076			IFI30	-0.727135	5.70863e-05			ACTL10	0.959608	0.0151786
	31108.4	0.568346	0.110465	5.14502	2.67491e-07	7.08622e-06	SCAF11	9169			MYCL	-0.882034	9.08287e-06			RIN1	0.647388	0.00245892
	10621.2	0.762389	0.148201	5.14428	2.68544e-07	7.10302e-06	ZCRB1	85437			DLGAP3	-1.99597	0.0131445			METTL25	0.797676	0.000221638
	1706.79	-0.566482	0.110132	-5.14368	2.69406e-07	7.11475e-06	CMTM3	123920			SMIM24	-1.77143	0.0364367			SSB	0.603238	0.000652466
	174.375	1.2393	0.241066	5.14091	2.7341e-07	7.20928e-06	ADAP2	55803			SSH3	-0.730693	0.0236975			FAM90A1	0.734622	0.0105592
	15038.5	0.483141	0.0940417	5.13752	2.78391e-07	7.32924e-06	THRAP3	9967			RNF123	-1.04498	0.000624297			SNAPC3	0.608469	0.00186407
	1703.29	-0.627599	0.122195	-5.13605	2.80566e-07	7.35758e-06	E2F4	1874			KLHL26	-0.8094	0.000432921			GADD45G	4.63853	0.00665902
	9638.06	-0.474938	0.092468	-5.13624	2.80296e-07	7.35758e-06	MCM2	4171			ACVRL1	-1.24707	0.0290425			CCDC88B	0.691436	0.035171
	2494.46	-0.800547	0.155872	-5.13592	2.80767e-07	7.35758e-06	ITM2B	9445			DCANP1	-0.585603	0.00682215			NDUFAF5	0.594431	0.0380377
	3430.34	0.607275	0.118256	5.13527	2.81745e-07	7.37182e-06	SLK	9748			LMBRD1	-0.611017	0.00273743			WBP4	0.861596	1.33355e-08
	1236.32	-0.736021	0.143408	-5.13235	2.86149e-07	7.47552e-06	MRPS23	51649			DYRK1B	-0.876138	0.0300242			NR6A1	0.626769	0.00172674
	33702.1	-0.868371	0.169208	-5.13196	2.86733e-07	7.47929e-06	ND3	4537			RPL38	-1.02622	6.15381e-13			ZBTB20	0.735043	0.0074644
	16838.4	0.731287	0.142629	5.12719	2.94105e-07	7.65981e-06	AIMP1	9255			RNF151	-5.32398	0.00156105			SMC3	0.761374	2.77321e-09
	18530.1	0.571043	0.111409	5.12565	2.96519e-07	7.71087e-06	UTP23	84294			GPR68	-0.912089	0.000951729			AP1S3	0.709222	2.03838e-06
	23523.6	0.592849	0.115686	5.12464	2.9811e-07	7.74039e-06	MYCBP2	23077			FRMD8	-0.899751	5.776e-11			NTNG1	5.39419	0.0194803
	1609.74	-0.879072	0.171553	-5.12421	2.98789e-07	7.74617e-06	NDUFA4	4697			DOCK2	-0.66207	4.68773e-08			DBNDD2	4.5581	0.00181006
	4801.82	-0.662887	0.12942	-5.122	3.02314e-07	7.8256e-06	RHOG	391			RAB40C	-0.688122	8.11732e-05			CLGN	4.72785	0.00236492
	2513.24	-0.94185	0.183947	-5.12023	3.05169e-07	7.88748e-06	UQCRHL	440567			IMPA2	-0.617639	0.000207751			CHRNA6	0.869129	0.0186337
	8438.11	-0.549013	0.107246	-5.11919	3.06854e-07	7.91897e-06	COPE	11316			MIEN1	-0.586229	0.0084442			MPP2	2.30578	0.0443223
	19702.2	0.768985	0.150231	5.11869	3.07657e-07	7.92766e-06	PNISR	25957			POC1B	-1.03019	0.00217589			CEP70	0.594253	0.000204424
	532.734	-0.746783	0.146045	-5.11339	3.16436e-07	8.13338e-06	LINC01963	150967			CHN1	-4.58978	0.0126737			NRXN2	2.72342	0.0172868
	4503.65	0.590165	0.115418	5.11329	3.16599e-07	8.13338e-06	SP100	6672			PACRGL	-0.877593	0.00405648			MPP6	0.645309	0.000194709
	1651.61	0.631718	0.123585	5.11163	3.19395e-07	8.19281e-06	RPAP3	79657			CHST2	-2.10042	1.09437e-06			PPIG	0.657939	0.000575464
	6554.24	0.578979	0.113339	5.10838	3.24932e-07	8.32227e-06	RIF1	55183			B3GNT7	-0.997126	0.00105961			IFT27	0.92905	5.65587e-05
	345.381	1.05576	0.206728	5.10702	3.27274e-07	8.36963e-06	CCDC191	57577			ZNF225	-0.749364	0.038959			OBSCN	4.79386	0.000817417
	3400.09	0.579233	0.113436	5.10625	3.28608e-07	8.39111e-06	HOMER1	9456			SNAI3	-0.59184	0.00013497			SIRPD	2.01757	0.0165198
	1264.66	0.820003	0.160622	5.10516	3.30509e-07	8.41985e-06	ZNF397	84307			UBL7	-0.596478	0.030257			RAB6B	0.71097	0.00415579
	3670.42	0.653689	0.128048	5.10504	3.30725e-07	8.41985e-06	UBE2Q2	92912			NMRK1	-2.02607	0.000418163			SCAPER	0.947891	6.15381e-13
	5180.05	0.624901	0.122434	5.104	3.32546e-07	8.45355e-06	TBRG1	84897			ALG10	-1.08219	0.00143068			ALG11	0.659754	0.0325045
	817.781	-0.70371	0.137987	-5.09981	3.39986e-07	8.62974e-06	CSTF1	1477			SMARCD3	-1.54789	9.67534e-05			BDH2	0.936584	0.000457899
	2004.2	0.681038	0.133558	5.0992	3.41091e-07	8.64488e-06	USF3	205717			REC8	-1.42177	0.0135298			SPIRE2	0.761632	0.0472966
	18293.6	0.547149	0.107334	5.09762	3.43954e-07	8.70443e-06	BCLAF1	9774			METTL22	-0.85512	0.00276493			C2CD2	0.913867	0.00671429
	24256.8	0.628664	0.123367	5.09587	3.47148e-07	8.77219e-06	CYP1B1	1545			FAM83D	-1.09225	4.76721e-05			AASDH	0.707396	4.04932e-10
	1184.24	-0.73561	0.144402	-5.09419	3.50237e-07	8.83711e-06	ETS2	2114			CPQ	-0.600717	0.0170106			CBY3	4.40061	0.0387919
	3744.01	0.548063	0.10762	5.0926	3.53184e-07	8.89825e-06	PFDN1	5201			SLC25A24	-0.855181	0.00163953			ME3	4.00668	0.0494934
	276.88	-0.882034	0.173341	-5.08843	3.61047e-07	9.08287e-06	MYCL	4610			ACER2	-1.55146	0.0229015			TIAM2	0.9188	0.0429587
	4526.46	0.654144	0.128563	5.08813	3.61621e-07	9.08385e-06	RNASEH1	246243			ORAI3	-0.718925	3.45095e-08			FLRT1	2.34804	1.37894e-09
	4392.56	-0.771257	0.151659	-5.08548	3.667e-07	9.19784e-06	PRDX3	10935			FCER2	-2.92144	1.07642e-13			USO1	0.652271	1.09247e-07
	2852.08	-0.543936	0.10698	-5.08446	3.68667e-07	9.23353e-06	DDX41	51428			HSD17B4	-0.595089	0.000457461			ANKRD12	0.696714	7.60756e-05
	1172.21	-0.717004	0.141039	-5.08374	3.7007e-07	9.25501e-06	DENND1C	79958			PAQR6	-1.59043	0.0486065			KCNMB3	1.32358	2.5984e-08
	2146.25	0.648442	0.12756	5.08341	3.70709e-07	9.25737e-06	UBN2	254048			CD37	-0.659258	6.3308e-08			GDAP1	0.646202	0.0005105
	1315.79	0.698033	0.137426	5.07933	3.78771e-07	9.44071e-06	RAB11FIP2	22841			CCNB1	-0.613515	0.000128035			DDX10	0.727558	8.55878e-07
	1580.54	0.54121	0.106556	5.07913	3.79163e-07	9.44071e-06	SELENOS	55829			HIGD2A	-1.00636	7.81155e-17			GRK4	0.995092	0.0132292
	4452.28	-0.358974	0.0707066	-5.07696	3.83527e-07	9.5354e-06	MTCH1	23787			SDE2	-0.720569	0.000209045			TMCO6	1.15172	6.22728e-06
	2684.65	0.577761	0.11384	5.07522	3.87049e-07	9.60888e-06	NOC3L	64318			ZNF497	-1.3908	0.00246049			CUL5	0.655322	1.63879e-07
	622.834	-0.943489	0.185978	-5.07313	3.91324e-07	9.70083e-06	WRB	7485			TMEM64	-0.664482	0.00716991			FANCB	0.835524	2.66169e-05
	1552.89	0.660446	0.130417	5.0641	4.10323e-07	1.0157e-05	DIAPH2	1730			CCDC182	-1.71763	0.0140505			GPATCH11	0.666883	3.22588e-07
	635.57	0.865852	0.171029	5.06261	4.13554e-07	1.02221e-05	MSRB3	253827			DAD1	-0.601945	9.47477e-07			HOXA2	2.72063	0.0391055
	8138.35	0.614158	0.121383	5.05965	4.20025e-07	1.03669e-05	TRIM38	10475			MT1F	-0.597403	1.78313e-05			SYNPO2	1.00235	9.33983e-11
	3826.9	0.399672	0.0790012	5.05907	4.21311e-07	1.03836e-05	WDR33	55339			MEIOB	-0.926326	0.00424774			TBX19	0.922512	5.0066e-05
	295.593	-1.08733	0.21495	-5.05852	4.22531e-07	1.03986e-05	PNOC	5368			ACSF2	-0.595782	0.0303855			FAM174B	0.865634	2.40935e-06
	8230.2	0.464531	0.0918587	5.05702	4.25865e-07	1.04503e-05	CADM1	23705			FAM111B	-2.6179	0.0090321			CSNK2A3	0.589724	0.000454768
	19280.7	-0.506343	0.100124	-5.05716	4.25548e-07	1.04503e-05	LSM4	25804			PPFIA4	-1.55208	0.0147483			MACC1	3.86933	0.0117208
	1290.65	0.624567	0.123554	5.05499	4.3041e-07	1.05466e-05	SIK3	23387			PIGP	-1.3627	0.000652015			KIN	0.721191	4.31928e-05
	4319.92	0.39221	0.0776049	5.05393	4.32819e-07	1.05751e-05	CDCA2	157313			CENPA	-1.09808	2.12574e-07			PDF	1.98527	0.0155738
	3357.74	0.65033	0.128676	5.05402	4.32616e-07	1.05751e-05	TOX4	9878			RRAGA	-0.69357	0.00647663			AK9	0.768498	0.0010564
	2356.06	-0.606594	0.120046	-5.05301	4.34902e-07	1.06107e-05	NRROS	375387			ZNF391	-0.864609	0.0356076			PPAN	0.979711	7.07123e-05
	12449.9	0.607246	0.12025	5.04986	4.42136e-07	1.07717e-05	CELF1	10658			ACOT2	-0.941075	4.27796e-06			CFAP58	4.32537	0.00207103
	319.433	-0.969765	0.192096	-5.04832	4.45707e-07	1.08432e-05	CSF1R	1436			SAMM50	-0.70005	5.46982e-07			ZNF383	0.818143	0.0274607
	11759.1	0.506253	0.100346	5.04508	4.53329e-07	1.10129e-05	MRPS16	51021			COX7A2	-0.988205	5.06936e-08			CCDC103	1.61918	0.00207678
	1991.22	0.525255	0.104403	5.03106	4.87783e-07	1.18329e-05	OSBPL1A	114876			TAF10	-0.829365	1.56311e-05			HCAR2	4.78568	0.016677
	267134	0.911548	0.181323	5.02722	4.97645e-07	1.20549e-05	MALAT1	378938			GNG5	-0.826733	1.78452e-07			DDX60L	0.603215	4.1014e-06
	2712.95	-0.494673	0.0984175	-5.02627	5.00118e-07	1.20976e-05	KXD1	79036			NCDN	-0.665481	3.757e-06			TRIM38	0.614158	1.03669e-05
	22778.5	0.913059	0.18168	5.02564	5.01745e-07	1.21197e-05	BAZ1A	11177			ZFPL1	-0.73889	0.00201962			FBXW7	0.751695	0.000343576
	63.9988	5.71883	1.13931	5.01956	5.17909e-07	1.24924e-05	PRX	57716			DTX4	-0.918323	9.4652e-05			CAPN12	2.46466	0.00270375
	15651.4	0.732664	0.146123	5.01402	5.33045e-07	1.28392e-05	NCOR1	9611			MRPL36	-0.931126	5.89827e-06			KPNA5	0.689773	5.58059e-06
	1060.97	-0.908523	0.181235	-5.01296	5.36004e-07	1.28922e-05	DUSP7	1849			CCNG2	-0.599601	0.00877905			SARNP	0.647587	0.0101203
	22772.6	0.708605	0.141406	5.01112	5.41137e-07	1.29789e-05	NMT1	4836			ST8SIA5	-1.01465	0.0307561			SOX4	0.601471	0.00153323
	5707.02	0.424254	0.0846581	5.01138	5.40411e-07	1.29789e-05	TRMT6	51605			IL31RA	-0.84923	0.0359342			CLU	2.03408	3.71226e-05
	4409.21	-0.511934	0.102165	-5.01084	5.41935e-07	1.29797e-05	PSME1	5720			IL2RG	-0.91288	0.0239476			TMCO4	0.601508	0.0111261
	2022.15	0.772708	0.154233	5.01002	5.44239e-07	1.29982e-05	ZNF428	126299			FBXO4	-0.663225	0.0122223			ALDH6A1	0.674448	0.000133927
	552.406	-0.934388	0.186502	-5.01008	5.44078e-07	1.29982e-05	HHEX	3087			SLC46A3	-0.989802	0.00755367			RPAP3	0.631718	8.19281e-06
	6197.12	0.515703	0.103035	5.00511	5.58309e-07	1.33155e-05	REXO4	57109			CLN3	-0.649316	5.69401e-07			PM20D2	0.721262	3.19328e-06
	2126.11	0.742394	0.148621	4.99523	5.87664e-07	1.3996e-05	FRG1HP	100132352			ZNF175	-0.814701	0.0156547			BTN2A2	0.659013	0.038492
	12133	0.671473	0.134472	4.99339	5.93273e-07	1.40993e-05	SURF6	6838			CDKN3	-0.741696	0.0391733			NPM2	0.977974	0.0464047
	4017.87	0.463459	0.0928169	4.99327	5.93664e-07	1.40993e-05	MLLT10	8028			DHX35	-1.0201	0.000567238			KNOP1	0.84559	1.04103e-06
	1443.85	0.905376	0.181417	4.99057	6.02009e-07	1.42775e-05	MYH3	4621			SLAMF9	-4.66069	0.00338806			IFT88	0.604739	0.0103118
	945.729	-1.06808	0.214182	-4.98679	6.1392e-07	1.45397e-05	PLP2	5355			CSTB	-0.651615	1.68884e-05			CCDC88A	0.816812	4.78335e-06
	16315.6	-0.543287	0.108981	-4.98517	6.19077e-07	1.46414e-05	SLC25A3	5250			APOBEC3A	-4.61508	0.0364905			GALR3	5.46599	0.00570103
	1508.74	-0.800386	0.160574	-4.98453	6.21126e-07	1.46695e-05	XPNPEP1	7511			EFNA3	-1.59045	0.0486065			ZNF536	0.750506	0.048034
	2493.47	-0.784967	0.157529	-4.98299	6.26086e-07	1.47661e-05	OXA1L	5018			POLR1D	-0.594166	2.47694e-05			FBN2	4.66172	0.0270232
	461.451	-1.02561	0.205919	-4.98063	6.33761e-07	1.49263e-05	MICAL2	9645			STBD1	-1.99567	0.0395474			ADRA2C	1.5768	0.0410782
	11409.1	0.710103	0.142667	4.97734	6.44631e-07	1.51613e-05	WDR43	23160			DDX58	-0.64454	0.0029063			FGF17	4.58129	0.011411
	1539.44	-0.829365	0.166835	-4.97116	6.65524e-07	1.56311e-05	TAF10	6881			SMCO4	-0.658201	0.0033293			TDRD12	4.24957	0.0390326
	1811.94	-0.540728	0.108801	-4.96987	6.69972e-07	1.57138e-05	SH3GL1	6455			CCNG1	-0.628668	8.54677e-08			ZYG11B	0.712233	0.000952241
	4698.81	0.556774	0.112062	4.96847	6.74835e-07	1.5806e-05	CASP8AP2	9994			MAST3	-0.798991	1.39725e-07			RECQL	0.787844	0.00189042
	4445.03	-0.547304	0.110177	-4.96749	6.78244e-07	1.58619e-05	SLC29A1	2030			FAM118B	-0.709873	0.0062077			TAF13	0.838193	0.0036101
	763.212	0.885327	0.178233	4.96725	6.79088e-07	1.58619e-05	TOGARAM1	23116			LAMP5	-0.64996	2.82207e-11			ZNF609	0.699203	6.25318e-05
	25744.5	0.602537	0.121333	4.966	6.8349e-07	1.59428e-05	SBNO1	55206			DENND1C	-0.717004	9.25501e-06			MAML3	0.651673	0.0301797
	5474.6	-0.564218	0.113659	-4.96412	6.90148e-07	1.6076e-05	DYNLL1	8655			MBLAC1	-1.67823	0.000918694			TBC1D14	0.673476	0.0270422
	361.003	-1.08105	0.218026	-4.95835	7.10955e-07	1.6538e-05	PCGF6	84108			ARL6	-1.33745	0.0276384			XPA	0.58977	5.79079e-08
	16605.4	-0.499718	0.100791	-4.95798	7.12317e-07	1.6547e-05	TOMM6	100188893			PHYKPL	-0.716791	0.0021201			CES2	0.758656	4.27796e-06
	1201.98	-0.713585	0.143952	-4.95712	7.15475e-07	1.65977e-05	SLC35B1	10237			GPRIN1	-0.897025	0.0154077			CCDC170	1.19952	0.000679465
	3690.91	0.827194	0.166997	4.95335	7.29457e-07	1.68759e-05	PWARSN	347746			CCR6	-1.19692	0.0247647			SNX29	1.80041	8.69154e-08
	3997	0.821965	0.165939	4.95341	7.29233e-07	1.68759e-05	CCDC91	55297			NME4	-0.788735	5.776e-11			NR2E3	2.71401	8.50521e-05
	1270.57	-0.651615	0.131561	-4.95294	7.30993e-07	1.68884e-05	CSTB	1476			CHAC2	-0.592624	0.0219748			ERCC4	0.721051	9.99003e-07
	868.519	0.690001	0.13934	4.95191	7.3487e-07	1.69549e-05	TIGAR	57103			SLC35B3	-0.917564	0.000194122			GABPB2	0.706445	0.00598633
	1873.44	-0.671041	0.135644	-4.94706	7.53422e-07	1.73594e-05	MGAT4B	11282			RRH	-4.59117	0.0385895			LRRC70	4.68176	0.0145762
	1067.35	0.990574	0.20026	4.94644	7.55815e-07	1.73909e-05	ZNF611	81856			PDLIM1	-0.862428	8.18152e-14			KLHL35	1.78138	3.49452e-05
	9311.52	-0.465516	0.0941337	-4.94527	7.60385e-07	1.74724e-05	CENPB	1059			ETS2	-0.73561	8.83711e-06			HMGN5	0.880348	0.000381773
	180.665	-1.21233	0.245264	-4.94295	7.69504e-07	1.7658e-05		129790			LRRIQ3	-4.43728	0.0193229			TRIT1	0.610272	0.0246989
	8826.11	0.656394	0.132805	4.94255	7.71092e-07	1.76706e-05	UBN1	29855			CCDC97	-0.650454	3.39295e-05			MLH3	0.698224	6.69641e-07
	1789.38	-0.597403	0.120919	-4.94052	7.79156e-07	1.78313e-05	MT1F	4494			CCNA1	-1.59058	6.15381e-13			HRH1	0.626816	0.00318855
	47.358	4.14969	0.839996	4.94013	7.80703e-07	1.78427e-05	MYH7B	57644			EEF1E1	-0.755388	8.11732e-05			ZBTB49	0.798589	0.0163988
	4944.3	-0.573628	0.116261	-4.93399	8.0568e-07	1.83888e-05	POLR2I	5438			MFAP1	-0.790234	2.13982e-07			RRP8	0.598894	5.58059e-06
	5965.96	-0.580921	0.117806	-4.93117	8.17374e-07	1.86306e-05	CALM2	805			ZCCHC14	-0.82492	0.000321571			MNS1	0.892276	8.36973e-05
	734.828	-0.661458	0.134202	-4.92883	8.27239e-07	1.88302e-05	MBOAT7	79143			CCDC81	-4.1356	0.0224221			ACSM1	0.731334	0.000130599
	3287.58	-0.618278	0.125542	-4.92489	8.44091e-07	1.91881e-05	MID1IP1	58526			ZNF581	-0.617495	3.10477e-05			KCNC4	0.61243	0.0162519
	4094.5	0.403404	0.0819749	4.92107	8.6072e-07	1.95399e-05	BLMH	642								ZCWPW1	0.994809	1.08335e-07
	1391.27	0.655856	0.133333	4.91894	8.70129e-07	1.97272e-05	ZNF566	84924								DAPK2	3.4393	0.00613436
	7701.33	0.636077	0.129356	4.91724	8.77709e-07	1.98725e-05	RAD51AP1	10635								SIK3	0.624567	1.05466e-05
	15592.4	0.648149	0.131942	4.91238	8.99756e-07	2.03445e-05	CSPP1	79848								RIOK1	0.673494	2.25687e-07
	3438.65	0.555601	0.113133	4.91104	9.0594e-07	2.04571e-05	ECPAS	23392								FOXO4	1.33722	0.000138853
	1111.49	0.630699	0.12844	4.91046	9.08612e-07	2.04902e-05	TMEM267	64417								CEMIP	2.42423	0.0493119
	58107.1	-0.759847	0.154888	-4.90579	9.305e-07	2.0956e-05	RPL3	6122								OFD1	0.669365	6.34431e-05
	699.683	-0.900204	0.183715	-4.89999	9.58407e-07	2.15559e-05	PIK3R5	23533								CHD7	0.727082	5.37479e-06
	67340.5	0.860278	0.175581	4.89962	9.60228e-07	2.15683e-05	EIF5B	9669								XRRA1	0.7087	0.00319217
	4933.26	0.615969	0.125793	4.8967	9.74607e-07	2.18624e-05	C1orf131	128061								SLC36A2	5.93275	0.0438169
	8958.37	0.606331	0.123835	4.89628	9.76659e-07	2.18795e-05	PPP1R12A	4659								COG1	0.772489	0.00750226
	6676.21	0.477492	0.0975655	4.89407	9.8772e-07	2.20981e-05	STAU2	27067								LPIN3	4.75554	0.00947908
	336.035	-0.652996	0.133462	-4.89273	9.94453e-07	2.22195e-05	MBNL3	55796								SCNM1	2.19364	0.0266884
	13909.6	0.698151	0.142759	4.89043	1.00616e-06	2.24221e-05	ZNF593	51042								TMEM106A	0.641397	0.00441781
	799.625	0.596949	0.122065	4.89043	1.00615e-06	2.24221e-05	FAM222B	55731								UBE2Q2	0.653689	8.41985e-06
	1942.08	0.490304	0.100288	4.88895	1.01376e-06	2.25617e-05	ARL14EP	120534								ISG15	1.0904	1.3988e-06
	3018.33	-0.565574	0.115704	-4.8881	1.01813e-06	2.26295e-05	NUSAP1	51203								CAPS	1.92055	2.62283e-07
	232.084	-1.00466	0.205582	-4.88688	1.02447e-06	2.27407e-05	NBDY	550643								MED1	0.779658	9.4993e-15
	4623.66	-0.400381	0.0819424	-4.88612	1.02843e-06	2.27986e-05	EIF4E2	9470								AMIGO1	2.35577	0.0304392
	2678.49	0.718187	0.147123	4.88155	1.05254e-06	2.33028e-05	CEP104	9731								PAK3	1.12384	6.77161e-07
	14924.7	0.574151	0.117626	4.88117	1.05457e-06	2.33169e-05	SRPK1	6732								DPF1	3.16008	0.00171036
	1710.49	-0.61708	0.126427	-4.88092	1.05593e-06	2.33169e-05	RAE1	8480								STAP2	0.670942	0.026381
	4720.84	-0.320398	0.0657232	-4.87497	1.08826e-06	2.39375e-05	SUMO3	6612								RAD50	0.609343	0.000130599
	20525.5	0.626003	0.128403	4.87529	1.08647e-06	2.39375e-05	UBE2G2	7327								DFFA	0.721236	0.000196934
	1864.83	-0.63916	0.131107	-4.8751	1.08751e-06	2.39375e-05	SETD1A	9739								SMC1B	0.893897	0.00635245
	10879.7	-0.504001	0.103412	-4.87372	1.09514e-06	2.40576e-05	H2AFX	3014								TTBK2	0.67855	3.2466e-07
	255.246	-1.34872	0.27676	-4.87324	1.09783e-06	2.40857e-05	CD300C	10871								KCNJ14	0.789694	0.00452886
	460.316	0.950969	0.195244	4.87068	1.11215e-06	2.43683e-05	ZBED6	100381270								SPTB	2.36123	1.49869e-07
	4017.29	-0.594166	0.122076	-4.8672	1.13192e-06	2.47694e-05	POLR1D	51082								ATM	0.687313	5.23407e-06
	1417.61	0.564127	0.115913	4.86682	1.13409e-06	2.47851e-05	BMP2K	55589								SUDS3	0.678722	4.71063e-07
	2754.34	-0.550256	0.113084	-4.86591	1.13932e-06	2.48674e-05	GPR108	56927								GPATCH2	0.588739	0.00503745
	2989.05	0.728995	0.149896	4.86333	1.15428e-06	2.51616e-05	KIAA2026	158358								CLDN5	2.52301	1.72485e-13
	2311.4	0.484263	0.0996215	4.86103	1.16779e-06	2.53907e-05	MRPS31	10240								ERBB4	2.23444	1.02568e-32
	2754.76	-0.416522	0.0856841	-4.86113	1.16716e-06	2.53907e-05	MARVELD1	83742								JPH2	4.39239	0.0289008
	206.905	2.79678	0.575439	4.86025	1.17235e-06	2.54357e-05	GTF2IP4	100093631								ALKBH8	0.83781	3.32398e-09
	1009.92	-0.879786	0.18102	-4.86017	1.17285e-06	2.54357e-05	WEE1	7465								COX16	1.26624	0.00113606
	460.138	-1.08936	0.224396	-4.85463	1.2061e-06	2.61235e-05	USP21	27005								FOXC1	4.28791	0.023276
	294.235	0.652034	0.134371	4.85249	1.21918e-06	2.63731e-05	FAM57A	79850								NVL	0.972207	4.82698e-07
	210.94	0.835524	0.172258	4.85042	1.23202e-06	2.66169e-05	FANCB	2187								CCDC59	0.636964	5.23351e-06
	652.732	-0.82768	0.170683	-4.84921	1.23952e-06	2.6711e-05	NAGPA	51172								TREX2	3.76409	0.0235153
	3533.03	0.466184	0.0961334	4.84934	1.23874e-06	2.6711e-05	NCBP3	55421								EML6	4.78862	0.0116247
	5449.9	0.581985	0.120105	4.84563	1.26211e-06	2.71634e-05	SGO2	151246								HIF1A	1.43914	0.000132684
	73691.9	-0.775569	0.160078	-4.84494	1.26653e-06	2.72239e-05	CYTB	4519								LINGO3	0.929376	0.0168409
	926.483	0.664489	0.13718	4.84393	1.27296e-06	2.73275e-05	PLXNC1	10154								ETAA1	0.69212	0.0314537
	6805.5	0.579648	0.119714	4.84193	1.28581e-06	2.75686e-05	ZNF37A	7587								SBNO1	0.602537	1.59428e-05
	10021.7	-0.668856	0.138175	-4.84066	1.2941e-06	2.77114e-05	SLC25A5	292								STOX1	4.54527	0.0290634
	2603.69	0.738521	0.152621	4.83891	1.30551e-06	2.79205e-05	ITGB1	3688								SNW1	0.673013	2.15682e-07
	90595.9	-0.501371	0.10368	-4.83577	1.32631e-06	2.83295e-05	RPL23	9349								GFOD1	0.7047	7.76165e-09
	2008.05	0.619504	0.12814	4.83457	1.33431e-06	2.84648e-05	FRG1CP	100289097								PEX10	0.613818	0.04274
	3091.76	-0.434978	0.0901382	-4.82568	1.39525e-06	2.97274e-05	NUDCD3	23386								CELF6	2.80454	0.0217562
	45.2045	2.39586	0.497024	4.82042	1.4326e-06	3.04849e-05	MIR4312	100422971								EPHX2	0.853634	0.0337196
	15.5921	6.01754	1.24925	4.81691	1.45795e-06	3.09856e-05	NRG2	9542								RNF125	0.71849	0.000466364
	1401.65	-0.617495	0.12821	-4.81626	1.46271e-06	3.10477e-05	ZNF581	51545								SV2A	1.81742	1.19137e-06
	9271.91	0.476544	0.0989577	4.81564	1.46732e-06	3.11067e-05	CNOT6L	246175								EFR3A	0.588336	2.11352e-06
	4775.41	0.509135	0.105775	4.81338	1.48402e-06	3.14216e-05	SLC16A1	6566								AXDND1	5.19501	0.00578676
	9789.93	-0.462483	0.0961085	-4.81209	1.49361e-06	3.15853e-05	RNF187	149603								RNMT	0.806685	9.59899e-10
	3076.66	0.570134	0.118499	4.81129	1.49957e-06	3.16718e-05	SRPK2	6733								GPC2	4.39462	0.00636884
	202.326	-1.74842	0.363457	-4.81052	1.50535e-06	3.17545e-05	C11orf21	29125								FAM133B	0.859001	1.05628e-06
	2961.79	-0.762544	0.158555	-4.80932	1.51444e-06	3.19065e-05	PGAM1	5223								FOXO3B	0.597853	0.00823848
	2777.21	-0.532921	0.110857	-4.80727	1.53006e-06	3.21957e-05	FEM1A	55527								ABRAXAS1	0.599192	0.0168184
	1664.11	-0.717042	0.149263	-4.80389	1.55615e-06	3.27042e-05	POLR2J	5439								MAP3K20	0.604734	5.46897e-08
	5199.12	0.496988	0.10349	4.80229	1.56862e-06	3.2889e-05	TMED3	23423								PRXL2A	0.604874	0.0429587
	10332.3	0.712336	0.148333	4.80226	1.56882e-06	3.2889e-05	DDX55	57696								C21orf58	0.613482	0.00267684
	9877.75	0.612626	0.127648	4.79932	1.59203e-06	3.33344e-05	SLC7A2	6542								C1orf131	0.615969	2.18624e-05
	1033.01	-0.852993	0.17776	-4.79857	1.59801e-06	3.34185e-05	ELF4	2000								AOPEP	0.620737	0.0214709
	1897.71	0.53761	0.112088	4.7963	1.61625e-06	3.37535e-05	WDR89	112840								FYB1	0.623337	0.000233821
	2142.67	0.408852	0.0852471	4.79608	1.61801e-06	3.37535e-05	ZCCHC10	54819								TMEM267	0.630699	2.04902e-05
	10649.8	0.736722	0.153628	4.79549	1.62281e-06	3.38122e-05	FLJ32255	643977								CXorf21	0.631047	0.00353352
	1470.41	-0.650454	0.135665	-4.79455	1.63044e-06	3.39295e-05	CCDC97	90324								USF3	0.681038	8.64488e-06
	14878.7	0.573577	0.119661	4.79335	1.64019e-06	3.40907e-05	SEC63	11231								WASHC4	0.682582	5.57561e-09
	1022.43	-0.94258	0.196654	-4.7931	1.64226e-06	3.4092e-05	RAI1	10743								TIGAR	0.690001	1.69549e-05
	7035.46	0.614128	0.128226	4.78941	1.67275e-06	3.46824e-05	ERICH1	157697								PGGHG	0.690013	0.00536794
	506.309	-0.740777	0.154694	-4.78864	1.67913e-06	3.47723e-05	BEX1	55859								DEPP1	0.70396	0.0017653
	141.878	1.78138	0.372098	4.7874	1.68954e-06	3.49452e-05	KLHL35	283212								GATD3B	0.725318	2.83756e-09
	16.5537	-6.35007	1.32652	-4.78703	1.69269e-06	3.49678e-05	C10orf91	170393								ANKRD36C	0.726263	0.000274932
	5058.99	-0.780853	0.163133	-4.78659	1.6964e-06	3.5002e-05	SUMO2	6613								INTS13	0.752087	8.56158e-11
	10290	0.659598	0.137941	4.78174	1.73787e-06	3.58141e-05	NSUN4	387338								SEPTIN11	0.755535	6.10147e-08
	16983.1	0.636436	0.133132	4.78049	1.7487e-06	3.595e-05	GPATCH4	54865								PLPPR3	0.759191	0.0230291
	1906.71	0.432778	0.0905289	4.78055	1.7482e-06	3.595e-05	SYAP1	94056								CENPS	0.777444	0.000373497
	7382.19	0.614453	0.128558	4.77958	1.75659e-06	3.60685e-05	ARID4B	51742								C5orf63	0.794484	0.0010682
	2401.65	0.67719	0.141797	4.77576	1.79028e-06	3.67159e-05	FRA10AC1	118924								NBPF26	0.795944	0.0092075
	83.9227	2.03408	0.426137	4.7733	1.8123e-06	3.71226e-05	CLU	1191								C2orf69	0.819142	5.55897e-08
	477.085	-1.06742	0.223677	-4.77214	1.82279e-06	3.72925e-05	PIGO	84720								CRAMP1	0.840478	0.0245309
	9378.07	-0.418022	0.0876122	-4.77128	1.83061e-06	3.74075e-05	CSK	1445								CIP2A	0.875513	7.57943e-12
	5334.78	-0.469963	0.0985221	-4.77013	1.84106e-06	3.75758e-05	ITGA5	3678								TOGARAM1	0.885327	1.58619e-05
	1026.34	-0.793164	0.166288	-4.76981	1.84396e-06	3.75898e-05	MAML1	9794								CRPPA	0.984024	0.00530565
	277.925	-1.08625	0.227812	-4.7682	1.85877e-06	3.78462e-05	L3HYPDH	112849								CCDC191	1.05576	8.36963e-06
	11091.7	0.489648	0.102772	4.76441	1.89411e-06	3.85003e-05	DIAPH1	1729								FAM106A	1.10655	0.00024975
	473.473	-1.11998	0.23508	-4.76427	1.89543e-06	3.85003e-05	BICRA	29998								CPLANE1	1.23549	0.0112547
	18133.6	0.704576	0.147903	4.76377	1.90009e-06	3.85029e-05	RTF1	23168								DOP1A	1.30706	0.00287501
	3170.03	0.649189	0.13627	4.76399	1.89805e-06	3.85029e-05	SLC25A36	55186								BBOF1	2.00454	0.00387766
	1270.66	0.725922	0.152448	4.76177	1.91905e-06	3.88407e-05	CLIP1	6249								C3orf20	2.03503	0.0203932
	2070.6	0.527972	0.110928	4.75958	1.93997e-06	3.92174e-05	PFDN4	5203								RIPOR2	2.36777	0.0142079
	755.982	-0.658532	0.138485	-4.75528	1.98175e-06	4.00145e-05	SELENOK	58515								PPP1R2B	2.43685	0.0344513
	34294.4	0.600155	0.126217	4.75494	1.98502e-06	4.00329e-05	PSMA7	5688								CARMIL1	3.87897	0.00421214
	3529.03	0.599	0.126003	4.75386	1.99566e-06	4.01996e-05	CWF19L2	143884								GVQW3	4.03126	0.0130136
	4195.27	0.553769	0.116605	4.74908	2.04344e-06	4.11134e-05	N4BP2L2	10443								LARGE1	5.00406	0.00830035
	3089.05	0.566093	0.119269	4.74635	2.07119e-06	4.16224e-05	EFNA5	1946								C9orf152	5.0198	0.0376893
	1881.16	-0.740099	0.156069	-4.74213	2.11485e-06	4.24495e-05	FBRS	64319								C1orf61	5.46633	0.0354069
	3424.73	-0.751316	0.158468	-4.74113	2.12527e-06	4.26084e-05	GAS5	60674								CFAP65	5.84989	0.00765627
	5200.44	0.776994	0.163917	4.74017	2.13535e-06	4.27598e-05	NTHL1	4913								ERVFRD-1	6.17857	0.00759827
	178.987	-1.25818	0.265484	-4.73918	2.1458e-06	4.29186e-05	HS3ST1	9957
	492.513	0.918325	0.193835	4.73767	2.16189e-06	4.31895e-05	ZC3H6	376940
	3598.38	0.721191	0.152233	4.73742	2.1646e-06	4.31928e-05	KIN	22944
	289.774	0.75829	0.160123	4.73568	2.18319e-06	4.35126e-05	PRKXP1	441733
	4722.31	-0.486604	0.102816	-4.73276	2.21489e-06	4.40927e-05	SHISA5	51246
	1716.69	-0.630163	0.133199	-4.73097	2.23445e-06	4.44299e-05	NDUFA7	4701
	3002.45	-0.390334	0.082513	-4.73057	2.23889e-06	4.44662e-05	MPO	4353
	170.351	-1.53495	0.324515	-4.72998	2.24544e-06	4.45096e-05	MOV10	4343
	2531.12	-0.607883	0.128519	-4.7299	2.24632e-06	4.45096e-05	MRPL34	64981
	321.075	0.785758	0.16618	4.72837	2.26331e-06	4.47939e-05	DENND5B	160518
	1833.19	0.652343	0.13799	4.72747	2.27338e-06	4.4941e-05	EAF1	85403
	4422.61	0.602883	0.127594	4.72503	2.30084e-06	4.54309e-05	EXOSC7	23016
	186494	-0.663537	0.140497	-4.72277	2.32655e-06	4.58852e-05	COX2	4513
	285.742	-0.731803	0.155041	-4.72007	2.35763e-06	4.64443e-05	TENT5C	54855
	26886.5	0.478165	0.101317	4.71949	2.36432e-06	4.6522e-05	PLIN3	10226
	4422.48	0.408553	0.0865948	4.71799	2.38188e-06	4.67593e-05	LARP4B	23185
	17590.2	0.546258	0.115777	4.71818	2.37968e-06	4.67593e-05	HDAC2	3066
	500.34	1.1307	0.239786	4.71543	2.41206e-06	4.71879e-05	SND1-IT1	27099
	95142.1	-0.640431	0.135804	-4.71585	2.40701e-06	4.71879e-05	RPS12	6206
	452.875	-0.788254	0.16716	-4.71556	2.41044e-06	4.71879e-05	RIN3	79890
	33113	0.378544	0.0802836	4.71509	2.41609e-06	4.72125e-05	SYNCRIP	10492
	2765.95	0.548857	0.116453	4.71311	2.43966e-06	4.76182e-05	IQGAP2	10788
	356.521	-1.09225	0.231769	-4.71264	2.44523e-06	4.76721e-05	FAM83D	81610
	3588.01	0.654703	0.138961	4.71142	2.45993e-06	4.79038e-05	TRIM24	8805
	581.85	0.927532	0.196909	4.71046	2.47164e-06	4.80766e-05	CEP85L	387119
	6945.43	0.813529	0.172782	4.70841	2.49655e-06	4.85055e-05	RNF216	54476
	780.333	-0.702948	0.149326	-4.70748	2.50793e-06	4.86155e-05	ST6GALNAC4	27090
	765.217	0.631318	0.134105	4.70762	2.50625e-06	4.86155e-05		642477
	10083.3	0.560481	0.119092	4.70629	2.5226e-06	4.88441e-05	DNAJC21	134218
	50397.7	0.404605	0.0859885	4.70534	2.53442e-06	4.9017e-05	UQCRB	7381
	2515.5	0.697986	0.14841	4.70308	2.56263e-06	4.95064e-05	CFDP1	10428
	119.37	0.922512	0.196256	4.70056	2.59455e-06	5.0066e-05	TBX19	9095
	104.685	2.2902	0.487328	4.69951	2.60791e-06	5.02666e-05	ZNF623	9831
	599.572	0.791128	0.168358	4.6991	2.61315e-06	5.03106e-05	RP9P	441212
	7120.71	-0.596888	0.127059	-4.69773	2.63073e-06	5.05917e-05	EIF3F	8665
	5878.6	0.559606	0.119152	4.69658	2.64555e-06	5.08191e-05	MFHAS1	9258
	1553.65	-0.689266	0.146846	-4.6938	2.6817e-06	5.14554e-05	MRPL9	65005
	1126.47	-0.825856	0.175964	-4.69333	2.68787e-06	5.15156e-05	SORBS3	10174
	8131.55	-0.381453	0.0812895	-4.69253	2.69852e-06	5.16613e-05	GANAB	23193
	3924.15	-0.579469	0.123545	-4.69033	2.72769e-06	5.21608e-05	TOMM5	401505
	13072.1	0.700365	0.149329	4.69008	2.73103e-06	5.21661e-05	PDP2	57546
	2242.53	-0.493047	0.105152	-4.68888	2.74702e-06	5.24126e-05	CCNB1IP1	57820
	1417.11	0.716221	0.152777	4.688	2.75883e-06	5.25787e-05	ANKRD28	23243
	2796.58	0.558679	0.119212	4.68645	2.77986e-06	5.29201e-05	SMC5	23137
	2976.81	-0.473829	0.101127	-4.6855	2.79272e-06	5.31055e-05	RNPEP	6051
	5307.71	0.958594	0.204599	4.68523	2.79647e-06	5.31172e-05	ITSN2	50618
	257.876	0.906312	0.193483	4.68419	2.81064e-06	5.33267e-05	CCDC150	284992
	2796.2	0.667902	0.142596	4.68388	2.81496e-06	5.33491e-05	OTUD4	54726
	2114.43	0.515698	0.110178	4.68058	2.8606e-06	5.41537e-05	SP110	3431
	9730.84	-0.523165	0.111897	-4.67543	2.93334e-06	5.54689e-05	GPX4	2879
	11717.3	-0.380879	0.081501	-4.67331	2.96385e-06	5.59834e-05	EDF1	8721
	589.581	0.92905	0.198898	4.67098	2.99764e-06	5.65587e-05	IFT27	11020
	612.451	1.27343	0.272724	4.66928	3.02257e-06	5.69659e-05	HOXA10-AS	100874323
	592.877	-0.727135	0.155749	-4.66862	3.03232e-06	5.70863e-05	IFI30	10437
	6854.1	0.528139	0.113344	4.65959	3.16835e-06	5.95349e-05	GNL3	26354
	4607.32	0.569857	0.122299	4.65953	3.1694e-06	5.95349e-05	GOLGB1	2804
	82524.3	-0.418736	0.0898805	-4.6588	3.18057e-06	5.96787e-05	EEF1G	1937
	1412.59	0.605737	0.130055	4.65754	3.20013e-06	5.98473e-05	CCDC93	54520
	24616	0.657116	0.141085	4.65759	3.19939e-06	5.98473e-05	THOC2	57187
	17552.3	0.635681	0.136479	4.65772	3.1973e-06	5.98473e-05	CLSPN	63967
	332.746	-0.81132	0.174329	-4.65397	3.25611e-06	6.08273e-05	RTL8C	8933
	5126.99	0.580473	0.124826	4.65027	3.31497e-06	6.18589e-05	TYW3	127253
	3929.41	-0.432997	0.0931287	-4.64944	3.3283e-06	6.20393e-05	RFC2	5982
	2576.44	0.699203	0.150444	4.64759	3.3584e-06	6.25318e-05	ZNF609	23060
	12.9352	5.70731	1.22826	4.64665	3.37361e-06	6.27463e-05	HHIPL2	79802
	806.202	-0.783455	0.168671	-4.64488	3.40279e-06	6.32197e-05	ITPR3	3710
	4426.35	0.669365	0.144138	4.64392	3.41855e-06	6.34431e-05	OFD1	8481
	460.071	-0.740886	0.159554	-4.64348	3.42591e-06	6.35103e-05	ATF7	11016
	2253.44	-0.345973	0.0745467	-4.64103	3.46673e-06	6.4197e-05	RBM15B	29890
	11930.8	0.397694	0.0857023	4.64041	3.47718e-06	6.43202e-05	NOLC1	9221
	234.825	1.08072	0.232912	4.64003	3.48365e-06	6.43697e-05	LONRF3	79836
	11883.2	0.592235	0.127689	4.63809	3.5165e-06	6.49062e-05	RRP1B	23076
	2164.22	0.527361	0.113761	4.6357	3.55737e-06	6.55892e-05	ABI2	10152
	6196.8	-0.336238	0.0725699	-4.6333	3.59884e-06	6.62819e-05	UBAP2L	9898
	2970.29	-0.342868	0.0740169	-4.63229	3.6165e-06	6.65349e-05	UBALD2	283991
	880.768	-0.653821	0.141206	-4.63027	3.65181e-06	6.71119e-05	BCL2L11	10018
	1911.63	0.558814	0.120761	4.62743	3.70239e-06	6.79679e-05	TRMT10B	158234
	93.0283	-1.53226	0.331172	-4.62677	3.71409e-06	6.8109e-05	LOC102467222	102467222
	1281.24	-0.449577	0.0971837	-4.62605	3.72705e-06	6.81994e-05	TMEM115	11070
	3178.97	-0.620442	0.134115	-4.62617	3.72481e-06	6.81994e-05	MS4A3	932
	31232.2	0.232076	0.0502153	4.62162	3.80746e-06	6.95958e-05	ERP29	10961
	15.8086	5.93518	1.28439	4.62101	3.81877e-06	6.97275e-05		105369205
	1967.09	0.567798	0.122911	4.61958	3.84512e-06	7.01331e-05	CCDC66	285331
	3960.12	-0.575855	0.124664	-4.61927	3.85089e-06	7.0163e-05	CEBPD	1052
	1953.76	-0.465883	0.100906	-4.61699	3.89353e-06	7.07123e-05	IDH3G	3421
	80080	-0.490012	0.106123	-4.61741	3.88567e-06	7.07123e-05	PFN1	5216
	1860.38	0.979711	0.212195	4.61703	3.89265e-06	7.07123e-05	PPAN	56342
	7947.58	0.548826	0.118884	4.6165	3.9027e-06	7.08031e-05	PWP1	11137
	4093.9	-0.462842	0.100266	-4.61612	3.90976e-06	7.08555e-05	CD4	920
	2057.15	-0.671981	0.145581	-4.61585	3.91482e-06	7.08717e-05	DYNLRB1	83658
	3608.71	0.44175	0.095737	4.6142	3.94607e-06	7.13613e-05	DYM	54808
	82929.3	-0.384142	0.0832891	-4.61215	3.98518e-06	7.19574e-05	RACK1	10399
	32509.3	0.490176	0.106282	4.61203	3.98751e-06	7.19574e-05	KPNB1	3837
	1198.26	-0.645796	0.140079	-4.61022	4.02245e-06	7.25109e-05	G6PC3	92579
	250.274	0.903418	0.195993	4.60944	4.03759e-06	7.27066e-05	KIAA0754	643314
	4901.5	-0.538668	0.11687	-4.60911	4.04393e-06	7.27109e-05	ESD	2098
	5244.64	-0.345939	0.0750576	-4.60899	4.04639e-06	7.27109e-05	STT3A	3703
	850.674	-0.560407	0.121602	-4.60854	4.05508e-06	7.27899e-05	TM7SF2	7108
	70331.9	0.453688	0.0984753	4.60713	4.08274e-06	7.32091e-05	YWHAB	7529
	5573.38	0.524948	0.113959	4.60645	4.09598e-06	7.32917e-05	GALNT6	11226
	1275.15	0.492028	0.106813	4.60646	4.09586e-06	7.32917e-05	NCOA6	23054
	1845.17	-0.669677	0.145417	-4.60521	4.12047e-06	7.36523e-05	SMIM3	85027
	9564.44	0.696714	0.151517	4.59825	4.26052e-06	7.60756e-05	ANKRD12	23253
	1752.82	-0.494909	0.107635	-4.59801	4.2654e-06	7.60827e-05	ALAS1	211
	842.007	0.489944	0.106682	4.59255	4.37853e-06	7.80186e-05	RTN4IP1	84816
	9363.44	-0.524445	0.114264	-4.58976	4.43755e-06	7.89874e-05	UQCRH	7388
	1424.38	0.532299	0.115998	4.58884	4.45715e-06	7.92533e-05	LINC00674	100499466
	606.641	0.853499	0.186034	4.58787	4.47799e-06	7.95404e-05	YES1	7525
	188.472	-1.1359	0.247606	-4.58751	4.48566e-06	7.95935e-05	LAT	27040
	43.2966	-4.67824	1.02036	-4.58488	4.54252e-06	8.05184e-05	LOC730101	730101
	4971	0.582317	0.127015	4.58463	4.54796e-06	8.05307e-05	SNRNP27	11017
	6615.65	-0.491094	0.107162	-4.58273	4.58953e-06	8.11732e-05	TMED10	10972
	1330.87	-0.688122	0.150174	-4.58216	4.60194e-06	8.11732e-05	RAB40C	57799
	1272.91	-0.755388	0.164856	-4.5821	4.60337e-06	8.11732e-05	EEF1E1	9521
	1992.29	-0.524068	0.114363	-4.58249	4.59479e-06	8.11732e-05	LRRC14	9684
	5757.51	0.466683	0.101885	4.58048	4.63909e-06	8.17183e-05	POP1	10940
	54.8433	-2.73302	0.597022	-4.57776	4.69981e-06	8.27021e-05	LDHD	197257
	1514.94	-0.501193	0.10949	-4.57754	4.70468e-06	8.27021e-05	REPS1	85021
	866.759	-0.691177	0.151025	-4.57657	4.72656e-06	8.30007e-05	TICRR	90381
	3161.7	0.689406	0.150665	4.57576	4.74498e-06	8.32381e-05	REV3L	5980
	3945.64	-0.467248	0.102127	-4.57517	4.75827e-06	8.33851e-05	TNFRSF1A	7132
	9891.17	-0.45398	0.0992369	-4.57471	4.76873e-06	8.33962e-05	GABARAP	11337
	2959.23	0.826938	0.180762	4.57474	4.76802e-06	8.33962e-05	PPP4R2	151987
	2373.41	-0.494702	0.108162	-4.5737	4.79194e-06	8.36973e-05	APH1A	51107
	990.227	0.892276	0.195096	4.57353	4.7958e-06	8.36973e-05	MNS1	55329
	23695.9	-0.421055	0.0921134	-4.57105	4.85287e-06	8.46063e-05	ATP5MC2	517
	9234.95	0.521616	0.114133	4.57026	4.87115e-06	8.48379e-05	SPOP	8405
	45.0094	2.71401	0.593949	4.56942	4.89071e-06	8.50521e-05	NR2E3	10002
	3455.22	0.600627	0.131448	4.5693	4.89346e-06	8.50521e-05	EVI2A	2123
	5289.05	0.494427	0.10825	4.56745	4.93687e-06	8.57189e-05	CCP110	9738
	1021.69	0.472358	0.103456	4.5658	4.97589e-06	8.63081e-05	CHAF1B	8208
	1198.49	-0.787822	0.172635	-4.56351	5.03063e-06	8.71684e-05	NDUFA12	55967
	6291.49	0.67426	0.147823	4.56126	5.08465e-06	8.80148e-05	SHOX2	6474
	4689.69	-0.364324	0.079935	-4.55775	5.17044e-06	8.94085e-05	ATP2A2	488
	2265.77	-0.700661	0.153769	-4.55657	5.19964e-06	8.9822e-05	RPUSD1	113000
	5572.59	0.470474	0.103364	4.55162	5.32354e-06	9.18689e-05	PFDN2	5202
	12410.1	-0.468568	0.102963	-4.55086	5.34283e-06	9.21083e-05	PTDSS1	9791
	2020.95	-0.436665	0.0960172	-4.54778	5.42141e-06	9.33681e-05	SEMA4D	10507
	2081.63	-0.554389	0.121948	-4.5461	5.46494e-06	9.40225e-05	CYTH2	9266
	595.805	-0.785254	0.172752	-4.54557	5.47869e-06	9.41637e-05	PCBD1	5092
	204.939	-0.918323	0.202084	-4.54427	5.51268e-06	9.4652e-05	DTX4	23220
	3594.43	-0.454496	0.10007	-4.54178	5.57803e-06	9.56773e-05	YDJC	150223
	78.3508	-1.54789	0.341004	-4.53921	5.64646e-06	9.67534e-05	SMARCD3	6604
	6844	0.633755	0.139661	4.53781	5.6842e-06	9.73018e-05	RSRC1	51319
	80.1592	-1.54728	0.340998	-4.5375	5.69259e-06	9.73473e-05	RPL19P12	100129424
	2463.51	-0.683987	0.150799	-4.53575	5.73979e-06	9.80557e-05	ELOVL5	60481
	5830.68	0.584799	0.128955	4.53491	5.76276e-06	9.83491e-05	PSMD4	5710
	970.996	-0.574423	0.126844	-4.52857	5.93834e-06	0.000101244	PPP1R3G	648791
	1517.4	0.487045	0.107594	4.52671	5.99084e-06	0.000102037	ZRANB1	54764
	1349.71	0.577445	0.127592	4.5257	6.01953e-06	0.000102422	CEP63	80254
	6966.65	0.469378	0.10378	4.52282	6.10199e-06	0.000103722	MTF2	22823
	1791.78	-0.485611	0.107449	-4.51947	6.1996e-06	0.000105275	CCDC167	154467
	1084.96	0.53848	0.119199	4.5175	6.25737e-06	0.000105939	FAM210A	125228
	581.144	-0.81757	0.180974	-4.51762	6.2538e-06	0.000105939	SAP130	79595
	2684.46	0.523453	0.115867	4.51771	6.2513e-06	0.000105939	RNF170	81790
	6389.8	-0.285775	0.0632855	-4.51565	6.31225e-06	0.000106761	RAB8A	4218
	16343.2	0.563372	0.124803	4.51408	6.35925e-06	0.000107449	MLEC	9761
	11677.9	0.483236	0.107063	4.51358	6.37429e-06	0.000107596	CDC5L	988
	880.777	0.686102	0.152065	4.51191	6.42476e-06	0.00010834	STARD4-AS1	100505678
	2712.67	0.715342	0.158705	4.50737	6.56354e-06	0.000110571	ASPH	444
	67791.8	0.510091	0.113212	4.50561	6.61813e-06	0.00011138	NUCKS1	64710
	155.095	-1.24378	0.27626	-4.5022	6.72529e-06	0.000113071	GPR84	53831
	2492.26	-0.581294	0.129134	-4.50148	6.74805e-06	0.000113342	ABCB10	23456
	3314.32	0.525201	0.116841	4.49502	6.95622e-06	0.000116723	CLINT1	9685
	3332.19	0.515355	0.114713	4.49256	7.03706e-06	0.000117963	ZNF326	284695
	780.659	0.887599	0.197668	4.49036	7.1103e-06	0.000119073	HSP90B2P	7190
	3105.15	-0.533312	0.118849	-4.48732	7.21251e-06	0.000120666	NUP205	23165
	3949.33	0.363912	0.0811891	4.48228	7.385e-06	0.000123308	GTF2F2	2963
	4599.94	0.64118	0.143046	4.48232	7.38345e-06	0.000123308	FAHD1	81889
	37.4862	2.36377	0.527987	4.47696	7.57151e-06	0.00012618		100130093
	2172.31	-0.494679	0.110495	-4.47695	7.57184e-06	0.00012618	ABL1	25
	3107.01	-0.727053	0.162419	-4.47639	7.59161e-06	0.000126385	NUP153	9972
	200.626	-1.06823	0.238692	-4.47537	7.62774e-06	0.000126863	NRARP	441478
	1670.58	-0.496026	0.110878	-4.47362	7.6907e-06	0.000127785	DDX11	1663
	1892.36	-0.658936	0.147301	-4.4734	7.69847e-06	0.000127789	NOP10	55505
	2632.05	-0.613515	0.137166	-4.47278	7.72083e-06	0.000128035	CCNB1	891
	1236.53	-0.500291	0.111879	-4.4717	7.76013e-06	0.000128561	P2RY6	5031
	6234.9	0.609343	0.136382	4.46792	7.89855e-06	0.000130599	RAD50	10111
	583.9	0.731334	0.163679	4.46811	7.89154e-06	0.000130599	ACSM1	116285
	11530.4	-0.48713	0.109034	-4.4677	7.90651e-06	0.000130604	UBA1	7317
	1795.5	0.35215	0.0788726	4.4648	8.01448e-06	0.000132258	LPIN1	23175
	1179.29	0.496226	0.111172	4.46358	8.05998e-06	0.000132684	MITD1	129531
	5403.36	0.479668	0.107461	4.46366	8.05725e-06	0.000132684	ATF6	22926
	4167.77	0.675316	0.151303	4.46332	8.06984e-06	0.000132684	GCAT	23464
	391.9	1.43914	0.322441	4.46328	8.07154e-06	0.000132684	HIF1A	3091
	4718.1	0.559842	0.125441	4.46301	8.08167e-06	0.000132722	TLE4	7091
	79.3061	-1.75842	0.394039	-4.46255	8.09883e-06	0.000132876	SLC25A35	399512
	1357.13	0.651943	0.146102	4.46224	8.11075e-06	0.000132943	PPP1R12B	4660
	760.841	-0.625829	0.140265	-4.46175	8.12922e-06	0.000133117	INAVA	55765
	2111.86	0.638576	0.143147	4.46096	8.15915e-06	0.000133478	KNL1	57082
	1302.21	0.674448	0.15122	4.46004	8.19447e-06	0.000133927	ALDH6A1	4329
	16.1844	-5.91633	1.32678	-4.45917	8.22767e-06	0.00013434	MELTF-AS1	100507057
	587.856	-0.59184	0.13276	-4.45796	8.27416e-06	0.00013497	SNAI3	333929
	12.7525	5.61017	1.25874	4.45698	8.31241e-06	0.000135463	MMP21	118856
	386.536	0.819511	0.183938	4.45536	8.37515e-06	0.000136355	UACA	55075
	27.5942	-2.83384	0.636099	-4.45503	8.38822e-06	0.000136437	YBX2	51087
	2559.08	-0.539766	0.121167	-4.45473	8.40004e-06	0.000136499	SELENOW	6415
	13790.5	0.722657	0.162255	4.45384	8.43494e-06	0.000136935	HOMER3	9454
	7564.3	0.476728	0.107085	4.45187	8.51269e-06	0.000137933	RAB31	11031
	1768.38	0.443588	0.0996378	4.452	8.50739e-06	0.000137933	SPATS2	65244
	441.813	0.828208	0.186054	4.45143	8.52999e-06	0.000138082	HIPK2	28996
	682.977	-0.773694	0.173842	-4.45056	8.56452e-06	0.000138509	RNF144A	9781
	865.529	0.574538	0.129117	4.44975	8.59696e-06	0.000138769	MOSPD2	158747
	3387.13	-0.432612	0.0972187	-4.44988	8.59163e-06	0.000138769	NCF4	4689
	365.39	1.33722	0.300539	4.44942	8.61035e-06	0.000138853	FOXO4	4303
	21238.3	0.748785	0.168302	4.44905	8.62513e-06	0.00013896	CCDC25	55246
	8416.45	-0.451504	0.101499	-4.44837	8.65254e-06	0.000139269	DUT	1854
	1988.41	0.505648	0.113694	4.44746	8.6893e-06	0.000139728	CEP152	22995
	893.861	0.708637	0.15949	4.44315	8.86515e-06	0.000142421	DYRK2	8445
	901.018	-0.701133	0.157865	-4.44134	8.94002e-06	0.000143488	EXT2	2132
	7390.59	-0.339396	0.0764638	-4.43866	9.05225e-06	0.000145152	SF3B3	23450
	2795.2	-0.471386	0.10623	-4.43741	9.10459e-06	0.000145854	PFKP	5214
	6406.95	0.542937	0.122361	4.43717	9.11493e-06	0.000145882	MED13L	23389
	3942.82	0.543257	0.122461	4.43615	9.15806e-06	0.000146434	MPHOSPH6	10200
	2823.23	0.513598	0.11579	4.43559	9.18209e-06	0.00014668	TOP3A	7156
	10050.1	0.581213	0.131071	4.43433	9.23596e-06	0.00014734	ACIN1	22985
	1000.27	-0.797812	0.179922	-4.43422	9.24072e-06	0.00014734	NEIL3	55247
	696.334	0.639566	0.144287	4.4326	9.31028e-06	0.000148309	ZBTB4	57659
	1204.56	-0.556798	0.125686	-4.43007	9.42029e-06	0.000149921	DPF2	5977
	1117.95	0.76201	0.17203	4.42952	9.44432e-06	0.000150163	NKAPP1	158801
	8594.78	0.305225	0.0689146	4.42903	9.46596e-06	0.000150366	PARL	55486
	2557.74	0.535082	0.120867	4.42703	9.55398e-06	0.000151623	THUMPD2	80745
	1041.34	0.674867	0.15245	4.42681	9.56386e-06	0.000151638	CCDC144B	284047
	3261.16	0.487195	0.110062	4.42656	9.57484e-06	0.00015167	RBM28	55131
	425.198	-0.713042	0.161204	-4.42323	9.72355e-06	0.00015383	IDS	3423
	8080.89	0.636076	0.143808	4.4231	9.72934e-06	0.00015383	ARID4A	5926
	140.183	-2.01337	0.45524	-4.42266	9.74914e-06	0.000154	EVI5L	115704
	212.931	1.14456	0.258817	4.42226	9.76727e-06	0.000154143	HIP1R	9026
	1141.25	-0.631047	0.142744	-4.42084	9.83177e-06	0.000155017	DCTN3	11258
	2939.69	0.676185	0.153013	4.41912	9.9105e-06	0.000156113	SNX12	29934
	16329.1	0.541709	0.122631	4.41739	9.98983e-06	0.000157217	NASP	4678
	2828.17	0.900877	0.204053	4.41491	1.01053e-05	0.000158886	RAB13	5872
	8839.49	0.524647	0.118854	4.41421	1.01378e-05	0.000159251	RNASEH2B	79621
	7503.81	0.541093	0.122634	4.41225	1.023e-05	0.000160551	TTF1	7270
	879.092	0.445299	0.100998	4.409	1.03849e-05	0.00016271	TBC1D8	11138
	538.151	0.67273	0.152582	4.40896	1.03868e-05	0.00016271	TTC3P1	286495
	8712.43	0.480503	0.109017	4.40759	1.04525e-05	0.000163589	ATP5PD	10476
	1310.16	0.864453	0.196158	4.40692	1.04852e-05	0.00016395	CCDC112	153733
	1566.59	-0.511251	0.116176	-4.40067	1.07917e-05	0.000168587	CUEDC2	79004
	16056.9	-0.506966	0.115215	-4.40017	1.08165e-05	0.000168819	SNRPB	6628
	5717.54	0.535861	0.121815	4.39897	1.08768e-05	0.000169604	WDR70	55100
	3123.55	-0.483194	0.109863	-4.39814	1.09181e-05	0.000170091	DCTN1	1639
	220.962	1.20828	0.275101	4.39214	1.1224e-05	0.000174698	LINC00618	145249
	17467.5	0.543716	0.123808	4.39162	1.12511e-05	0.000174959	CELF2	10659
	3253.14	0.4647	0.105851	4.39012	1.13291e-05	0.00017601	TBC1D5	9779
	1628.06	0.464004	0.10573	4.38859	1.14088e-05	0.000177086	SNX6	58533
	1006.89	-0.414027	0.0943757	-4.38701	1.14921e-05	0.000178217	USP3	9960
	9997.71	0.44428	0.101316	4.3851	1.15932e-05	0.000179621	RFC1	5981
	7470.35	-0.488201	0.111375	-4.38338	1.1685e-05	0.000180878	IRF8	3394
	18212.8	0.774077	0.176646	4.38209	1.17548e-05	0.000181793	LYAR	55646
	1741.77	0.553731	0.126388	4.3812	1.1803e-05	0.000182372	CCNYL1	151195
	260.466	-0.859592	0.196415	-4.37641	1.20649e-05	0.000186249	C11orf1	64776
	7280.44	0.37111	0.0848097	4.3758	1.20988e-05	0.000186603	FAM32A	26017
	3750.32	0.458015	0.104749	4.37251	1.22825e-05	0.000189265	RBM34	23029
	1513.79	-0.716138	0.163795	-4.37217	1.23016e-05	0.000189387	MT2A	4502
	11863.9	-0.582268	0.133244	-4.36994	1.24278e-05	0.000191157	SRSF2	6427
	1115.22	-0.699718	0.16016	-4.36886	1.24899e-05	0.000191938	ATG2A	23130
	534.072	0.629153	0.144021	4.3685	1.25105e-05	0.000192081	CFAP44	55779
	1127.81	-0.564002	0.129159	-4.36671	1.2613e-05	0.000193478	THAP12	5612
	1526.58	-0.574064	0.131475	-4.36633	1.26353e-05	0.000193647	MTO1	25821
	584.235	-0.917564	0.210181	-4.36559	1.26778e-05	0.000194122	SLC35B3	51000
	1309.5	0.645309	0.147846	4.36474	1.27276e-05	0.000194709	MPP6	51678
	2859.8	0.52499	0.120327	4.36303	1.28271e-05	0.000196055	SNX10	29887
	12717.5	0.721236	0.165351	4.36184	1.28976e-05	0.000196934	DFFA	1676
	324.151	-1.46656	0.336238	-4.36166	1.29078e-05	0.000196934	SIDT2	51092
	5072.33	0.537751	0.12333	4.36025	1.29912e-05	0.000198029	NFE2L2	4780
	2889.79	-0.574774	0.131831	-4.35992	1.30111e-05	0.000198153	COPB2	9276
	748.174	-0.522966	0.119973	-4.35904	1.30632e-05	0.000198769	TIMP2	7077
	5244.52	0.510419	0.117126	4.35786	1.31338e-05	0.000199622	TBL1XR1	79718
	1677.95	0.594566	0.13644	4.35771	1.31428e-05	0.000199622	PPIL4	85313
	2971.15	0.594158	0.136398	4.35605	1.32432e-05	0.000200968	SLC4A1AP	22950
	931.048	-0.895671	0.205634	-4.35565	1.32673e-05	0.000201154	COPZ1	22818
	4276.44	-0.629276	0.144509	-4.35458	1.33323e-05	0.000201959	RAVER1	125950
	115.102	2.11209	0.485053	4.35434	1.33467e-05	0.000201996	CCR10	2826
	3213.16	0.693569	0.1593	4.35386	1.33763e-05	0.000202265	RAD54L2	23132
	925.511	0.594253	0.136568	4.35133	1.35311e-05	0.000204424	CEP70	80321
	301.481	-0.935233	0.214962	-4.35069	1.35708e-05	0.000204841	BST1	683
	1313.01	-0.617639	0.142071	-4.3474	1.37758e-05	0.000207751	IMPA2	3613
	550.915	-0.720569	0.165806	-4.34585	1.3874e-05	0.000209045	SDE2	163859
	18574.8	0.520654	0.119841	4.34455	1.39559e-05	0.000210093	TBCA	6902
	1682.62	-0.507914	0.116925	-4.34393	1.39954e-05	0.000210502	SNHG1	23642
	9373.12	0.47773	0.109988	4.34345	1.40259e-05	0.000210774	UBE3A	7337
	11837.9	0.660305	0.152078	4.3419	1.41257e-05	0.000212085	SLU7	10569
	822.895	0.748011	0.172302	4.34128	1.41653e-05	0.000212492	ANKRD36B	57730
	2638.18	0.504066	0.116116	4.34106	1.41795e-05	0.000212517	DNAJC7	7266
	2480.2	-0.484286	0.111605	-4.3393	1.42936e-05	0.000214039	IRF2BP1	26145
	201.845	1.11845	0.257863	4.3374	1.4418e-05	0.000215711	GLUD1P3	2749
	41454.4	0.508777	0.117324	4.3365	1.44767e-05	0.000216399	TOP2A	7153
	631.919	0.797676	0.184176	4.33105	1.48403e-05	0.000221638	METTL25	84190
	1813.42	0.503182	0.116205	4.33014	1.49014e-05	0.000222356	KRAS	3845
	333.195	0.79615	0.183893	4.32943	1.49499e-05	0.000222883	FKRP	79147
	8642.5	0.648795	0.14997	4.32618	1.5172e-05	0.000225996	SDF2L1	23753
	1728.86	0.709911	0.164108	4.32587	1.51932e-05	0.000226113	CEP290	80184
	3396.38	0.677156	0.156586	4.3245	1.5288e-05	0.000227325	FBXL20	84961
	1960.92	0.50431	0.116714	4.3209	1.55393e-05	0.00023086	DCAF5	8816
	2337.01	-0.403158	0.0933189	-4.32022	1.55873e-05	0.00023137	INTS5	80789
	1892.5	-0.597067	0.138221	-4.31965	1.56276e-05	0.000231766	ACAP1	9744
	1621.81	-0.470496	0.108958	-4.31816	1.57336e-05	0.000233135	VPS39	23339
	4512.15	0.623337	0.144381	4.31732	1.57937e-05	0.000233821	FYB1	2533
	624.754	1.0954	0.253915	4.31406	1.60286e-05	0.000237092	RUNX1-IT1	80215
	1233.71	0.600547	0.139234	4.31323	1.60886e-05	0.000237565	TYW5	129450
	5531.55	-0.441268	0.102302	-4.3134	1.60763e-05	0.000237565	CDC20	991
	106.95	-1.57257	0.364809	-4.31066	1.62766e-05	0.000240133	CD48	962
	2849.12	0.434585	0.100831	4.31004	1.63228e-05	0.000240425	REV1	51455
	889.24	0.530481	0.123081	4.31001	1.63247e-05	0.000240425	SPPL2A	84888
	2645.98	-0.667877	0.154995	-4.30904	1.63967e-05	0.000241275	CLPTM1	1209
	7252.22	0.440664	0.102288	4.30806	1.64695e-05	0.000242138	ETV6	2120
	6004.02	0.759269	0.17628	4.30718	1.65351e-05	0.000242682	CCDC34	91057
	6054.16	-0.435415	0.101086	-4.30736	1.65216e-05	0.000242682	WDR1	9948
	4374.47	0.494532	0.114853	4.30579	1.66391e-05	0.00024393	CCDC47	57003
	17.9761	-5.4834	1.27353	-4.30566	1.66489e-05	0.00024393	DDX11L2	84771
	751.258	-0.540061	0.125495	-4.30343	1.68172e-05	0.000246184	MUL1	79594
	2354.94	-0.305231	0.0709526	-4.3019	1.69342e-05	0.000247682	CPSF4	10898
	1807.04	-0.525458	0.122154	-4.30161	1.69561e-05	0.00024779	SKI	6497
	1020.32	0.391224	0.0909626	4.30094	1.70079e-05	0.000248333	ANKRD54	129138
	376.008	1.10655	0.257368	4.29948	1.71197e-05	0.00024975	FAM106A	80039
	5513.8	-0.448774	0.104408	-4.29829	1.72117e-05	0.000250759	OS9	10956
	892.273	-0.823116	0.191511	-4.29802	1.72331e-05	0.000250759	MOSPD3	64598
	4544.19	0.420538	0.0978435	4.29807	1.72289e-05	0.000250759	RBM17	84991
	33.8952	-2.92533	0.680968	-4.29583	1.74037e-05	0.000253024	UFSP1	402682
	255.657	0.971351	0.226139	4.29537	1.74401e-05	0.000253337	RHOBTB1	9886
	1789.64	-0.566436	0.131894	-4.29464	1.74978e-05	0.000253957	ZDHHC12	84885
	1605	0.546967	0.127387	4.29374	1.75686e-05	0.00025455	RHOBTB3	22836
	2040.57	-0.531059	0.123681	-4.2938	1.75644e-05	0.00025455	USE1	55850
	260.502	-1.31904	0.307263	-4.29288	1.76373e-05	0.000255327	SLC25A43	203427
	8439.95	0.558731	0.130221	4.29065	1.7815e-05	0.000257478	NOL8	55035
	84571.2	-0.416261	0.097016	-4.29064	1.78162e-05	0.000257478	RPL11	6135
	4267.9	0.476878	0.111172	4.28955	1.79033e-05	0.000258517	CHD1	1105
	1644.14	-0.814755	0.189989	-4.28844	1.79934e-05	0.000259597	ANXA5	308
	9100.9	0.450224	0.105059	4.28544	1.82377e-05	0.000262899	TCERG1	10915
	638.66	0.513186	0.119789	4.28407	1.83502e-05	0.000264296	DDIAS	220042
	1135.46	-0.557767	0.130266	-4.28176	1.85418e-05	0.000266829	BET1L	51272
	6623.68	0.402029	0.0939091	4.28105	1.86014e-05	0.00026704	MYLIP	29116
	6151.7	-0.520179	0.121508	-4.28102	1.86037e-05	0.00026704	SPI1	6688
	656.518	-0.749755	0.17513	-4.28113	1.85944e-05	0.00026704	DPY30	84661
	11680.9	-0.576772	0.134802	-4.27865	1.88031e-05	0.000269676	PCBP1	5093
	32.147	1.82433	0.426618	4.27627	1.90047e-05	0.000272336	FMNL2	114793
	2947.77	0.726263	0.169934	4.27379	1.92182e-05	0.000274932	ANKRD36C	400986
	3905.52	0.426583	0.0998129	4.27382	1.92148e-05	0.000274932	RABEP1	9135
	2017.52	0.44481	0.1041	4.27291	1.92934e-05	0.000275776	TWNK	56652
	613.894	-0.673965	0.15779	-4.27128	1.94358e-05	0.000277577	C1orf162	128346
	100.447	1.10162	0.258269	4.26542	1.99528e-05	0.000284721	BTN2A3P	54718
	2588.74	-0.483371	0.113451	-4.26063	2.0385e-05	0.000290644	NAPA	8775
	52.1381	-5.16552	1.21303	-4.25837	2.05927e-05	0.00029336	MSTO2P	100129405
	9310.02	0.46133	0.108344	4.25801	2.06252e-05	0.000293492	ELF1	1997
	2930.23	0.543157	0.127565	4.25789	2.06366e-05	0.000293492	SEL1L	6400
	59.0289	2.42003	0.568429	4.25741	2.0681e-05	0.000293878	FANK1	92565
	184.196	-1.40902	0.331041	-4.25633	2.07806e-05	0.000295047	RAB3A	5864
	1726.73	0.613308	0.144123	4.25544	2.08636e-05	0.000295978	USP49	25862
	4922.27	0.537189	0.126264	4.2545	2.09514e-05	0.000296975	CCDC12	151903
	2351.98	-0.567349	0.133383	-4.25353	2.10429e-05	0.000298022	S100A10	6281
	1555.6	-0.561026	0.131921	-4.25275	2.11165e-05	0.000298817	TMED1	11018
	16.3502	5.12625	1.20552	4.25232	2.11571e-05	0.000299141	SH3TC2	79628
	833.775	-0.657975	0.154741	-4.2521	2.11778e-05	0.000299185	INTS4	92105
	832.711	-0.513151	0.120688	-4.25189	2.11977e-05	0.000299217	SLC25A28	81894
	646.478	0.870624	0.204787	4.25136	2.12477e-05	0.000299674	GOLGA8A	23015
	907.921	-0.475171	0.111798	-4.25028	2.13502e-05	0.000300869	COA8	84334
	4551.09	0.608827	0.143251	4.25006	2.13714e-05	0.000300919	RDX	5962
	4553.43	0.241265	0.0567748	4.24951	2.14243e-05	0.000301164	SFXN4	119559
	16.2604	5.56678	1.30997	4.24956	2.14188e-05	0.000301164	PRDM12	59335
	672.751	-0.554594	0.130517	-4.24921	2.14529e-05	0.000301317	PEX11B	8799
	2226.23	0.548523	0.129145	4.24735	2.16318e-05	0.000303327	TMEM181	57583
	12672.9	0.686157	0.161543	4.24751	2.16158e-05	0.000303327	PHF14	9678
	6986.56	-0.349416	0.0822778	-4.24678	2.16863e-05	0.000303841	GNB1	2782
	3553.35	-0.428094	0.100819	-4.24618	2.1745e-05	0.000304412	PIK3R2	5296
	938.624	-0.559331	0.131736	-4.24585	2.17762e-05	0.000304598	EIF2D	1939
	166.511	-1.61541	0.38057	-4.24471	2.18881e-05	0.000305911	IPPK	64768
	722.117	0.812498	0.191454	4.24382	2.19746e-05	0.000306867	TRAPPC10	7109
	4625.39	0.468056	0.110356	4.24133	2.22202e-05	0.000310041	MTREX	23517
	9735.29	0.460625	0.108639	4.23997	2.23549e-05	0.000311665	TNRC6B	23112
	1480.84	0.612735	0.14476	4.23277	2.30832e-05	0.000321555	TXLNGY	246126
	536.972	-0.82492	0.194898	-4.23257	2.31033e-05	0.000321571	ZCCHC14	23174
	4191.41	0.44641	0.105493	4.23165	2.31979e-05	0.000322624	LSG1	55341
	3322.34	0.574006	0.135669	4.23094	2.32712e-05	0.000323378	WDFY1	57590
	42.4835	-2.44534	0.578132	-4.22972	2.33984e-05	0.000324675	NDN	4692
	8929.72	0.706247	0.166974	4.22968	2.34027e-05	0.000324675	NSRP1	84081
	2815.25	-0.423972	0.10027	-4.22831	2.35451e-05	0.000326333	MSRB1	51734
	3399.87	0.481214	0.113812	4.22816	2.35607e-05	0.000326333	PLEKHA2	59339
	16088.7	0.577827	0.136868	4.22179	2.42367e-05	0.000335422	PSMD7	5713
	965.528	0.540134	0.127966	4.22093	2.43301e-05	0.000336441	FAM177A1	283635
	724.083	-0.528043	0.125119	-4.22031	2.43964e-05	0.000337084	MCEMP1	199675
	3553.94	0.635319	0.150579	4.21917	2.45209e-05	0.000338528	SNRNP48	154007
	3342.02	0.480219	0.113877	4.21699	2.4759e-05	0.000341538	DDX3Y	8653
	8736.79	-0.491752	0.116646	-4.21578	2.48921e-05	0.000343095	SERP1	27230
	3809.63	0.751695	0.178326	4.21528	2.49473e-05	0.000343576	FBXW7	55294
	255.161	-0.885204	0.210047	-4.21431	2.50543e-05	0.00034477	APH1B	83464
	1841.13	0.357002	0.0847228	4.21376	2.51151e-05	0.000345328	WHAMMP3	339005
	33175.1	0.574573	0.136375	4.21319	2.51787e-05	0.000345922	EIF3J	8669
	1621.37	0.362212	0.0859843	4.21254	2.5252e-05	0.000346648	ELF2	1998
	194.36	-1.38405	0.328755	-4.20997	2.55402e-05	0.000350321	DNAJB9	4189
	1070.57	0.661836	0.157226	4.20946	2.55977e-05	0.000350827	ACVR2B	93
	3461.5	-0.395606	0.0939846	-4.20927	2.56202e-05	0.000350852	CHTOP	26097
	2204.88	-0.518929	0.123298	-4.20875	2.56791e-05	0.000351375	ATXN2	6311
	2704.6	-0.403129	0.0958246	-4.20695	2.58846e-05	0.000353902	TMEM214	54867
	3124.89	0.562905	0.133828	4.20618	2.59728e-05	0.00035437	TCEANC2	127428
	2720.82	-0.281818	0.0669986	-4.20633	2.59554e-05	0.00035437	CDCA8	55143
	25130.3	0.535092	0.127218	4.2061	2.59814e-05	0.00035437	PRKAR2A	5576
	2798.58	0.586621	0.139496	4.20529	2.60745e-05	0.000355108	NET1	10276
	718.16	0.648751	0.154271	4.20527	2.60774e-05	0.000355108	PIK3CA	5290
	1683.11	-0.547087	0.130143	-4.20374	2.62545e-05	0.000357234	DAP	1611
	8522.59	0.495994	0.118065	4.20101	2.65732e-05	0.000361281	RAB27A	5873
	7.79013	-5.41381	1.28906	-4.19981	2.67142e-05	0.000362904	CPNE9	151835
	8299.29	-0.495236	0.117924	-4.19963	2.67354e-05	0.000362904	TFDP1	7027
	3118.66	0.701574	0.167131	4.19774	2.69587e-05	0.000365644	SHOC2	8036
	4915.76	0.457304	0.10897	4.1966	2.70952e-05	0.000367201	RAB3GAP2	25782
	3081.57	-0.532506	0.126915	-4.19578	2.71929e-05	0.000368232	PNP	4860
	2235.11	0.458295	0.109245	4.19512	2.72723e-05	0.000369012	CAST	831
	1809.06	0.532136	0.126894	4.19356	2.74614e-05	0.000371275	STOX2	56977
	7409.99	0.485346	0.115753	4.19296	2.75341e-05	0.000371963	DCLRE1C	64421
	436.458	0.777444	0.185466	4.19184	2.76704e-05	0.000373497	CENPS	378708
	4000.69	0.487244	0.116241	4.19166	2.76917e-05	0.000373497	BBX	56987
	6197.75	0.583542	0.139244	4.19078	2.78002e-05	0.000374663	GALM	130589
	2785	-0.504717	0.120447	-4.19036	2.78518e-05	0.00037506	ANKLE1	126549
	3110.7	0.418564	0.0999105	4.18939	2.79709e-05	0.000376366	C12orf43	64897
	3607.97	0.472887	0.112894	4.18878	2.80463e-05	0.000376486	MGA	23269
	831.057	0.502359	0.119921	4.18908	2.80093e-05	0.000376486	DRAM1	55332
	2015.19	0.438597	0.104704	4.18891	2.80303e-05	0.000376486	PPFIA1	8500
	2176.76	0.267517	0.0638813	4.18772	2.81775e-05	0.000377949	MRGBP	55257
	27.7683	3.10129	0.740605	4.18751	2.82029e-05	0.00037799	TBXA2R	6915
	484.79	0.769733	0.183858	4.18656	2.83218e-05	0.000379284	FBXL19-AS1	283932
	6647.97	-0.432028	0.103209	-4.18593	2.83997e-05	0.000380028	ARHGEF18	23370
	369.661	-0.753558	0.180032	-4.18568	2.84317e-05	0.000380157	RHBDF2	79651
	1171.05	-0.560292	0.133888	-4.18478	2.85444e-05	0.000381125	IQGAP3	128239
	495.714	-0.651521	0.15569	-4.18474	2.8549e-05	0.000381125	MAPK3	5595
	8825.37	0.880348	0.210399	4.18418	2.862e-05	0.000381773	HMGN5	79366
	6975.6	0.462936	0.110648	4.18387	2.86588e-05	0.00038199	NKAPD1	55216
	1157.86	-0.485977	0.116185	-4.18278	2.87962e-05	0.00038352	LY86	9450
	452.276	-0.623838	0.149186	-4.18161	2.89449e-05	0.000385199	PTPN22	26191
	3829.16	-0.535255	0.128118	-4.17783	2.94307e-05	0.000391357	LRRC59	55379
	2330.52	-0.331402	0.0793642	-4.17571	2.9706e-05	0.000394708	ASXL1	171023
	1521.34	-0.603301	0.144558	-4.17341	3.00079e-05	0.000398181	FAM53C	51307
	4586.87	0.529731	0.126931	4.17336	3.00143e-05	0.000398181	TAF2	6873
	1035.28	-0.547678	0.131353	-4.1695	3.05268e-05	0.000404665	MTFR1L	56181
	10177	0.443835	0.106455	4.16921	3.05658e-05	0.000404866	PRPF4B	8899
	9501.88	0.540372	0.129624	4.16877	3.06252e-05	0.000405337	RWDD1	51389
	19.4549	5.48655	1.31684	4.16647	3.09355e-05	0.000409125	PNMA3	29944
	283.039	1.34943	0.324032	4.16451	3.12026e-05	0.000412336	HBQ1	3049
	5535.2	-0.645651	0.155066	-4.16371	3.13114e-05	0.000413452	HNRNPA0	10949
	1822.48	0.493944	0.118662	4.16262	3.14622e-05	0.00041512	PTER	9317
	6176.38	0.542283	0.130322	4.16111	3.1671e-05	0.000417551	UBR4	23352
	50.1659	-2.02607	0.486977	-4.16051	3.17544e-05	0.000418163	NMRK1	54981
	1872.97	0.500098	0.120204	4.16042	3.17667e-05	0.000418163	CHURC1	91612
	101.772	1.68697	0.405605	4.15915	3.19439e-05	0.00042017	NBPF10	100132406
	1410.67	0.469062	0.112793	4.1586	3.20204e-05	0.00042085	JMY	133746
	4397.94	0.407739	0.0980517	4.15841	3.20466e-05	0.000420869	SMARCE1	6605
	192.809	1.29927	0.312905	4.15227	3.29197e-05	0.000432001	VWCE	220001
	328.689	-0.8094	0.194969	-4.15143	3.30408e-05	0.000432921	KLHL26	55295
	3324.59	0.47463	0.114328	4.15146	3.30356e-05	0.000432921	CCNT1	904
	276.121	0.726288	0.174978	4.15073	3.31415e-05	0.000433843	GAREM1	64762
	4560.13	-0.409581	0.0986803	-4.15059	3.31623e-05	0.000433843	SSR2	6746
	3051.53	-0.478219	0.115247	-4.14952	3.33174e-05	0.000435537	ATXN2L	11273
	8.27052	5.91476	1.42556	4.14908	3.33813e-05	0.000436036	TIAM1	7074
	6545.72	-0.414158	0.099848	-4.14789	3.35558e-05	0.000437979	SREBF2	6721
	3389.92	0.562308	0.135573	4.14766	3.35897e-05	0.000438085	PHACTR3	116154
	1959.74	-0.588219	0.141828	-4.14742	3.3625e-05	0.000438209	PTRHD1	391356
	94.1016	1.40042	0.337687	4.14709	3.36727e-05	0.000438494	ILDR2	387597
	5098.98	0.560991	0.135281	4.14685	3.37085e-05	0.000438624	BRD7	29117
	267.647	-0.688762	0.166126	-4.14601	3.38323e-05	0.000439898	CYTOR	112597
	1948.41	-0.336362	0.0811656	-4.14415	3.41081e-05	0.000443145	CLPTM1L	81037
	255.601	-1.01181	0.244263	-4.1423	3.4384e-05	0.000446387	ISL2	64843
	3190.78	0.657772	0.158842	4.14104	3.45728e-05	0.000448495	PRMT2	3275
	342.533	0.686492	0.165794	4.14063	3.46352e-05	0.000448962	GKAP1	80318
	274.02	1.00034	0.241623	4.14006	3.47215e-05	0.000449737	KATNAL2	83473
	7102.4	0.419664	0.101408	4.13837	3.49787e-05	0.000452724	SKAP2	8935
	2225.05	0.589724	0.142543	4.13716	3.51634e-05	0.000454768	CSNK2A3	283106
	1768.58	-0.595089	0.143893	-4.13563	3.53986e-05	0.000457461	HSD17B4	3295
	230.6	0.936584	0.226489	4.13523	3.54595e-05	0.000457899	BDH2	56898
	722.36	-0.574151	0.138906	-4.13337	3.57475e-05	0.000461268	STRADA	92335
	3592.03	0.71849	0.17394	4.13068	3.61699e-05	0.000466364	RNF125	54941
	65.8656	-1.43927	0.348511	-4.12976	3.63144e-05	0.000467604	MOK	5891
	494.231	-0.788476	0.190927	-4.12972	3.63212e-05	0.000467604	TEAD3	7005
	289.364	0.845108	0.204673	4.12907	3.64239e-05	0.000468571	DDX52	11056
	5319.55	0.510442	0.123658	4.12787	3.6614e-05	0.00047066	ZNF318	24149
	23394.1	0.557979	0.135214	4.12665	3.68084e-05	0.000472802	MPHOSPH8	54737
	655.476	-0.51183	0.124056	-4.1258	3.69453e-05	0.000474202	LANCL2	55915
	5264.39	-0.385442	0.0934331	-4.12532	3.70212e-05	0.000474816	APEX1	328
	4018.64	0.398694	0.0966685	4.12434	3.71799e-05	0.000476492	MPDU1	9526
	233.885	-1.10678	0.268478	-4.12241	3.74935e-05	0.000480149	CXorf40B	541578
	8051.96	-0.405768	0.0985351	-4.11801	3.82161e-05	0.000488665	GTF2F1	2962
	4008.94	-0.351701	0.0854029	-4.11814	3.81946e-05	0.000488665	SLC25A11	8402
	28.0339	2.57428	0.625847	4.11327	3.901e-05	0.000498442	FGD6	55785
	1481.39	-0.520318	0.126545	-4.11172	3.92723e-05	0.000501415	RRP36	88745
	6160.39	0.721116	0.175421	4.11078	3.94326e-05	0.000503084	METTL7A	25840
	4052.85	0.421986	0.102664	4.11036	3.95048e-05	0.000503627	CRLS1	54675
	1384.44	0.560246	0.136381	4.10795	3.99182e-05	0.000508515	KIAA1958	158405
	1600.97	0.464742	0.113143	4.10758	3.99831e-05	0.00050896	TAF8	129685
	731.978	-0.544746	0.132626	-4.10739	4.00147e-05	0.000508981	SCMH1	22955
	283.236	0.646202	0.157359	4.10653	4.01642e-05	0.0005105	GDAP1	54332
	3008.84	-0.399017	0.0971932	-4.10539	4.03627e-05	0.00051264	CSRP1	1465
	3548.37	0.45191	0.110091	4.10488	4.04521e-05	0.000513391	GLE1	2733
	2396.09	0.485067	0.118196	4.10391	4.06226e-05	0.000515169	NCAPG2	54892
	10237.2	0.742823	0.181014	4.10368	4.06633e-05	0.000515301	UPF3B	65109
	306.753	-0.847089	0.206443	-4.10325	4.07381e-05	0.000515864	RTN4RL2	349667
	2199.42	-0.41185	0.10042	-4.10129	4.10856e-05	0.000519876	RANBP3	8498
	6539.67	-0.568598	0.138676	-4.1002	4.12788e-05	0.000521932	ACTN1	87
	16986.3	-0.404131	0.0986146	-4.09808	4.16586e-05	0.000526343	EIF3G	8666
	2400.23	0.561355	0.137034	4.09648	4.19481e-05	0.000529607	CNTLN	54875
	640.05	0.855619	0.209066	4.09257	4.26619e-05	0.000538219	LINC01521	54944
	1127.42	0.50439	0.123293	4.09098	4.2956e-05	0.000541526	UVRAG	7405
	2733.64	0.6224	0.152239	4.08832	4.3451e-05	0.00054736	LAIR1	3903
	11677.1	0.414462	0.101384	4.08803	4.35055e-05	0.000547641	LYRM2	57226
	3711.98	0.549803	0.134609	4.08444	4.41831e-05	0.000555758	KIF15	56992
	1570.16	-0.57523	0.140851	-4.08395	4.42773e-05	0.000556531	COPS4	51138
	4451.93	-0.564658	0.13829	-4.08316	4.44279e-05	0.000557904	CKS2	1164
	8187.57	-0.367389	0.0899794	-4.08303	4.44522e-05	0.000557904	PSMB4	5692
	87.5748	1.34319	0.329046	4.08208	4.46348e-05	0.00055978	NHSL1	57224
	101.73	-1.54649	0.37887	-4.08184	4.46807e-05	0.000559943	TMEM45A	55076
	4861.36	-0.407283	0.0998078	-4.08067	4.49052e-05	0.000562341	BRK1	55845
	2002.73	-0.506644	0.124163	-4.08046	4.49468e-05	0.000562448	PRAG1	157285
	38900.7	0.533282	0.130708	4.07996	4.50444e-05	0.000563254	PRRC2C	23215
	357.768	-1.0201	0.250139	-4.07815	4.53964e-05	0.000567238	DHX35	60625
	1452.63	-0.6241	0.153096	-4.07652	4.57151e-05	0.000570801	CANT1	124583
	742.962	0.481927	0.118235	4.07599	4.58186e-05	0.000571672	SMAD5	4090
	1733.53	0.621616	0.152531	4.07533	4.59483e-05	0.00057287	KIF16B	55614
	285.122	1.23639	0.303461	4.0743	4.61527e-05	0.000574995	EIF3C	8663
	30808.8	0.657939	0.161499	4.07394	4.62242e-05	0.000575464	PPIG	9360
	308.759	-0.959945	0.235671	-4.07324	4.63642e-05	0.000576784	TOM1L2	146691
	257.56	-0.684958	0.168246	-4.07117	4.6778e-05	0.000581507	RHOC	389
	318.749	-0.741124	0.182054	-4.07091	4.68292e-05	0.000581716	SNORD3A	780851
	36.7832	2.92799	0.7193	4.07061	4.68906e-05	0.000582054	ATP2A1	487
	7663.68	0.518053	0.127293	4.06977	4.706e-05	0.00058373	PPP3CA	5530
	567.987	0.529898	0.130214	4.06945	4.71233e-05	0.000584088	CEP57L1	285753
	5638.56	0.411999	0.101257	4.06885	4.72467e-05	0.00058519	PPP2R5E	5529
	227.013	-1.02679	0.252479	-4.06684	4.76553e-05	0.000589822	TUBE1	51175
	1292.07	-0.666911	0.164059	-4.06506	4.80204e-05	0.000593908	ZNF217	7764
	2864.05	-0.489739	0.120504	-4.06409	4.82194e-05	0.000595934	UNC45A	55898
	713.458	-0.5322	0.13096	-4.06385	4.82707e-05	0.000596134	ANGEL1	23357
	2798.17	0.535815	0.131887	4.06268	4.85125e-05	0.000598685	CCDC174	51244
	2255.69	-0.497378	0.122452	-4.06184	4.86884e-05	0.000600419	NREP	9315
	1179.09	-0.637854	0.157093	-4.06035	4.89996e-05	0.000603819	ZMIZ2	83637
	129.648	1.03549	0.255041	4.06008	4.90551e-05	0.000604064	FKBP9	11328
	16.0649	3.16587	0.780111	4.05823	4.94463e-05	0.00060844	LOC101929066	101929066
	1588.67	-0.604323	0.149013	-4.0555	5.0027e-05	0.000614829	SERPINB8	5271
	1515.2	-0.610128	0.150446	-4.05545	5.00379e-05	0.000614829	MCCC2	64087
	730.307	0.799178	0.197114	4.0544	5.0263e-05	0.000616702	C1QL3	389941
	53.2519	-2.04352	0.504024	-4.05441	5.0262e-05	0.000616702	HIST3H2A	92815
	359.685	-0.987842	0.243677	-4.05391	5.03695e-05	0.000617562	GMPPB	29925
	1795.7	-0.446341	0.110126	-4.053	5.05644e-05	0.000619505	ARSB	411
	3022.11	0.563575	0.139097	4.05166	5.08559e-05	0.000622627	INO80	54617
	972.995	-1.04498	0.257964	-4.05086	5.10291e-05	0.000624297	RNF123	63891
	44.7488	2.32167	0.573307	4.04961	5.13031e-05	0.000627198	AHNAK2	113146
	4315.61	0.504504	0.124608	4.04873	5.14962e-05	0.000629106	PPAT	5471
	3158.17	0.6274	0.155251	4.0412	5.31782e-05	0.000649186	EIF2B4	8890
	2108.59	0.541546	0.134028	4.04054	5.33289e-05	0.000650092	SNUPN	10073
	1976.35	-0.478941	0.118532	-4.04059	5.33163e-05	0.000650092	ZNF317	57693
	2638.73	0.438337	0.108494	4.04019	5.34072e-05	0.000650579	HIF1AN	55662
	116.832	-1.3627	0.337343	-4.03951	5.35635e-05	0.000652015	PIGP	51227
	23545.1	0.603238	0.149347	4.03918	5.36389e-05	0.000652466	SSB	6741
	26.667	3.39834	0.841391	4.03896	5.36892e-05	0.00065261	ARHGAP22	58504
	2760.41	-0.530376	0.131321	-4.03878	5.3729e-05	0.000652626	AP1M1	8907
	7498.57	0.394951	0.0978388	4.03675	5.41961e-05	0.00065783	NAT10	55226
	19631.1	-0.520463	0.128967	-4.03562	5.44572e-05	0.000660526	FLNA	2316
	641.257	-0.689632	0.170902	-4.03524	5.45471e-05	0.000661145	NANOS1	340719
	31735.1	0.611393	0.151536	4.03465	5.46848e-05	0.000662341	DNMT1	1786
	1394.21	0.51069	0.126648	4.03236	5.52201e-05	0.000668349	LMBRD2	92255
	151.572	1.23588	0.306582	4.03114	5.55058e-05	0.000671328	PSD3	23362
	1206.47	-0.382961	0.0950171	-4.03045	5.56705e-05	0.00067284	SMARCD1	6602
	2327.14	0.469648	0.116575	4.02872	5.60821e-05	0.000677332	ACSL3	2181
	2363.56	-0.467039	0.115938	-4.02835	5.61704e-05	0.000677917	DPP3	10072
	1878.48	0.541462	0.134426	4.02796	5.62627e-05	0.000678549	TSPAN14	81619
	6455.66	0.725525	0.180137	4.02763	5.63427e-05	0.000679032	USP8	9101
	173.569	1.19952	0.297847	4.0273	5.64221e-05	0.000679465	CCDC170	80129
	1908.07	-0.507876	0.126113	-4.02714	5.64587e-05	0.000679465	VPS25	84313
	4275.11	-0.459794	0.114229	-4.02518	5.69307e-05	0.00068466	LSM3	27258
	203.355	-1.45519	0.361583	-4.02448	5.71002e-05	0.00068599	TRG-GCC1-5	100189284
	7546.23	0.53638	0.133282	4.02439	5.71221e-05	0.00068599	KMT2E	55904
	11914	0.403525	0.100296	4.02334	5.73774e-05	0.000688569	BRCA1	672
	596.204	-0.533079	0.132524	-4.02252	5.75784e-05	0.000690494	CDKN2D	1032
	1475.51	-0.680101	0.1691	-4.02188	5.77358e-05	0.000691892	ZFP36	7538
	2174.13	-0.443104	0.110249	-4.01912	5.84152e-05	0.00069954	CUL1	8454
	1082.17	0.692358	0.172295	4.01844	5.85854e-05	0.000700921	GXYLT1	283464
	1999.49	-0.445093	0.110766	-4.01833	5.86131e-05	0.000700921	PLOD3	8985
	1570.82	0.756084	0.188177	4.01794	5.871e-05	0.000701587	RPL32P3	132241
	2092.43	0.507448	0.126313	4.01737	5.88523e-05	0.000702792	TARBP1	6894
	1395	-0.542833	0.135133	-4.01704	5.89332e-05	0.000703264	PML	5371
	7.29433	-5.64421	1.40528	-4.01642	5.9089e-05	0.00070395	GTSE1-DT	150384
	4169.41	0.466804	0.116227	4.01632	5.91151e-05	0.00070395	MTMR9	66036
	2307.32	-0.376625	0.0937691	-4.01652	5.90649e-05	0.00070395	SFXN3	81855
	2630.14	0.630501	0.157024	4.0153	5.93693e-05	0.000706482	WAC-AS1	220906
	1301.97	-0.458511	0.114221	-4.01426	5.96327e-05	0.00070912	HCK	3055
	2809.74	-0.726334	0.181236	-4.00767	6.132e-05	0.000728674	COX5A	9377
	935.819	0.565187	0.141083	4.00605	6.17426e-05	0.000733183	KCNQ5	56479
	2767.56	0.598583	0.149436	4.0056	6.18593e-05	0.000734056	MTF1	4520
	3090.68	0.372571	0.0930378	4.00451	6.21453e-05	0.000736934	FASTKD1	79675
	806.06	0.533663	0.133305	4.00333	6.24575e-05	0.00074012	ZNF654	55279
	98.5236	-1.45629	0.363803	-4.00295	6.25574e-05	0.000740786	ENO2	2026
	26434.9	0.403657	0.100863	4.00204	6.27996e-05	0.000743135	RAD21	5885
	1415.09	-0.510932	0.127698	-4.0011	6.30481e-05	0.000745557	COMMD5	28991
	2853.42	0.407418	0.101834	4.00078	6.31329e-05	0.00074604	MIB1	57534
	2273.25	0.548295	0.137069	4.00013	6.3309e-05	0.000747081	HEATR1	55127
	1285.93	-0.447193	0.111793	-4.00018	6.32952e-05	0.000747081	CIAPIN1	57019
	1796.98	0.364369	0.0911331	3.9982	6.38249e-05	0.000752646	COQ2	27235
	1486.22	0.41429	0.103641	3.99734	6.40578e-05	0.000754869	FAM20B	9917
	2529.3	0.670616	0.168051	3.99055	6.59206e-05	0.000776282	TFDP2	7029
	1738.96	0.529536	0.13276	3.98868	6.64418e-05	0.000781876	AP3M2	10947
	4023.54	-0.334145	0.0837782	-3.98844	6.65083e-05	0.000782118	SLC7A1	6541
	3723.93	-0.428707	0.107564	-3.9856	6.731e-05	0.000790997	SEPHS2	22928
	1102.67	-0.468959	0.11768	-3.98504	6.74674e-05	0.000791751	LINC01578	100507217
	1078.03	-0.519959	0.130477	-3.98507	6.74594e-05	0.000791751	C11orf68	83638
	22.6708	5.03552	1.2638	3.98443	6.76411e-05	0.000793242	L3MBTL1	26013
	2244.33	-0.454421	0.114058	-3.98412	6.77309e-05	0.000793747	CDIPT	10423
	8243.49	0.498114	0.125099	3.98175	6.84104e-05	0.000800605	ZNF292	23036
	3606.65	0.560261	0.140706	3.98179	6.83991e-05	0.000800605	HECTD1	25831
	8437.61	0.468449	0.117725	3.97917	6.91569e-05	0.000808783	CDC42EP3	10602
	3353.13	-0.613051	0.154113	-3.97792	6.95201e-05	0.000812471	MORF4L1	10933
	7197.09	-0.372456	0.0936663	-3.97642	6.99616e-05	0.000817069	POLR2A	5430
	23.4822	4.79386	1.20568	3.97606	7.00672e-05	0.000817417	OBSCN	84033
	22717.7	0.541241	0.136127	3.97599	7.00877e-05	0.000817417	DDX18	8886
	368.281	-0.675011	0.16981	-3.97509	7.03528e-05	0.000819946	CDC42EP4	23580
	2953.11	0.429491	0.10809	3.97344	7.08408e-05	0.000825066	DYNC1LI2	1783
	2340.76	-0.283587	0.0713828	-3.97276	7.10438e-05	0.00082672	KIF2C	11004
	1538.92	-0.721011	0.181494	-3.97264	7.10801e-05	0.00082672	PKD1	5310
	872.446	-0.475087	0.119644	-3.97085	7.16161e-05	0.000832383	SMUG1	23583
	9140.65	0.707394	0.178173	3.97026	7.17946e-05	0.000833888	PGPEP1	54858
	2020.44	-0.629189	0.158495	-3.96977	7.19423e-05	0.000835032	PI4KA	5297
	6771.56	0.383	0.0964873	3.96943	7.20444e-05	0.000835646	TRIM13	10206
	3513.03	-0.353268	0.0890372	-3.96764	7.25871e-05	0.000841366	CRTAP	10491
	1977.26	-0.552816	0.139339	-3.96742	7.26535e-05	0.000841561	CD151	977
	493.148	1.07115	0.270002	3.96717	7.27299e-05	0.000841872	SYNE3	161176
	582.346	-0.722419	0.182175	-3.96551	7.32382e-05	0.000847035	COPS8	10920
	5241.6	0.441529	0.111346	3.96539	7.32757e-05	0.000847035	DENR	8562
	739.104	-0.648925	0.163714	-3.96376	7.37776e-05	0.000852257	BCAS2	10286
	1120.61	0.664243	0.167616	3.96287	7.40527e-05	0.000854853	RPS10P7	376693
	4548.78	-0.440581	0.111183	-3.96266	7.41204e-05	0.000855053	IER2	9592
	3394.95	0.612504	0.154584	3.96227	7.42392e-05	0.000855843	RGS16	6004
	7703.17	0.703873	0.177668	3.96173	7.44075e-05	0.0008572	GOLGA4	2803
	3831.73	0.370943	0.0936457	3.96113	7.45965e-05	0.000858796	ZCCHC7	84186
	234.987	-0.794438	0.200603	-3.96025	7.48706e-05	0.000861367	ZNF845	91664
	13428.7	0.611332	0.154406	3.95926	7.51834e-05	0.00086438	RPS27L	51065
	1434.69	0.725443	0.183285	3.958	7.55795e-05	0.000867759	IGHMBP2	3508
	23147.1	0.385342	0.097356	3.95807	7.55582e-05	0.000867759	TMBIM6	7009
	5159.72	-0.477325	0.120639	-3.95664	7.60122e-05	0.000872137	NUCB1	4924
	636.974	0.735891	0.186026	3.95584	7.62658e-05	0.000874456	PACSIN3	29763
	696.987	-0.593973	0.150185	-3.95495	7.65493e-05	0.000875932	HDAC6	10013
	9.52692	5.21894	1.31957	3.95504	7.6521e-05	0.000875932		105372715
	7802.07	0.708185	0.179052	3.95519	7.64751e-05	0.000875932	UPF3A	65110
	371.948	-0.951181	0.240573	-3.95382	7.69135e-05	0.000878915	LRFN1	57622
	562.382	0.747054	0.188943	3.95385	7.69037e-05	0.000878915	TRMT11	60487
	840.371	0.563991	0.142658	3.95345	7.70322e-05	0.000879679	CPNE8	144402
	1797.42	0.405985	0.102718	3.95242	7.73635e-05	0.00088287	TAF5	6877
	1293.17	0.447296	0.113176	3.95222	7.74283e-05	0.000883016	ZBTB40	9923
	174.547	0.928724	0.23509	3.9505	7.79892e-05	0.000888815	RUFY3	22902
	14665.6	0.45882	0.116169	3.9496	7.82812e-05	0.000891545	ATF4	468
	14.183	-3.50964	0.889118	-3.94733	7.9028e-05	0.000899266	SPART-AS1	100507135
	753.595	-0.539642	0.136718	-3.94711	7.9101e-05	0.000899266	HEBP1	50865
	5578.35	0.430148	0.108979	3.94706	7.91181e-05	0.000899266	STK4	6789
	4922.25	0.68953	0.174739	3.94607	7.94455e-05	0.000902384	PBDC1	51260
	2269.62	-0.429897	0.109003	-3.94392	8.01618e-05	0.000909911	PYGO2	90780
	3012.31	-0.31908	0.0809249	-3.94291	8.04976e-05	0.000912748	TNIP1	10318
	1017.65	0.459811	0.116619	3.94285	8.05192e-05	0.000912748	MNAT1	4331
	13051.3	0.438883	0.111325	3.94235	8.06877e-05	0.000913527	TAOK3	51347
	128.582	-1.16695	0.296006	-3.94233	8.06955e-05	0.000913527	MSANTD3	91283
	215.987	2.67374	0.678249	3.94212	8.0764e-05	0.000913694	FAM83G	644815
	3112.86	-0.684442	0.173663	-3.9412	8.10764e-05	0.000916007	LRP3	4037
	1304.82	-0.524439	0.133063	-3.94129	8.10458e-05	0.000916007	PAFAH1B3	5050
	463.167	0.546	0.138572	3.94017	8.14225e-05	0.000918694	METAP1D	254042
	102.382	-1.67823	0.425915	-3.9403	8.13813e-05	0.000918694	MBLAC1	255374
	346.167	-0.835861	0.212153	-3.9399	8.15157e-05	0.000919135	PMP22	5376
	13.0249	4.61206	1.17083	3.93913	8.17773e-05	0.000921473	DSCR9	257203
	2284.02	-0.480561	0.12205	-3.9374	8.23707e-05	0.000927544	TIMM17B	10245
	3707.27	-0.530182	0.134704	-3.9359	8.28872e-05	0.000932742	PSMA1	5682
	3441.61	0.461489	0.117294	3.93447	8.33798e-05	0.000937664	DSTN	11034
	31115	0.66722	0.169664	3.93259	8.40367e-05	0.000943895	LUC7L3	51747
	11648.8	0.397425	0.10106	3.93256	8.40451e-05	0.000943895	PSMC5	5705
	6728.79	0.609585	0.155063	3.93122	8.45172e-05	0.000948084	BAZ2A	11176
	6976.68	0.500439	0.127314	3.93074	8.46851e-05	0.000948084	GOLGA2	2801
	5732.22	0.519116	0.132059	3.93093	8.46183e-05	0.000948084	HAUS2	55142
	57.8918	1.52752	0.388579	3.93103	8.45816e-05	0.000948084	TRPC2	7221
	872.986	-0.599414	0.152495	-3.9307	8.46972e-05	0.000948084	CAPN2	824
	150.165	1.20096	0.305549	3.93049	8.47726e-05	0.000948302	AFDN	4301
	155.125	-0.912089	0.232115	-3.92947	8.51349e-05	0.000951729	GPR68	8111
	2463.47	0.712233	0.181268	3.92918	8.52368e-05	0.000952241	ZYG11B	79699
	514.747	0.554223	0.141084	3.92833	8.55384e-05	0.000954982	EPHA1-AS1	285965
	2091.41	-0.480293	0.122283	-3.92771	8.57594e-05	0.00095682	TMEM141	85014
	832.393	-0.544721	0.138731	-3.92644	8.62109e-05	0.000961226	VPS37C	55048
	7975.29	-0.38857	0.0989759	-3.92591	8.64027e-05	0.000962394	AP2M1	1173
	236.94	2.5534	0.650409	3.92584	8.6429e-05	0.000962394	RELL2	285613
	7956.52	-0.340508	0.0867494	-3.92519	8.66613e-05	0.000963717	SNHG16	100507246
	3665.81	0.629988	0.160496	3.92526	8.66346e-05	0.000963717	SIL1	64374
	4425.59	0.581549	0.148277	3.92204	8.78007e-05	0.00097511	PKP4	8502
	4115.1	-0.394188	0.100502	-3.92217	8.77541e-05	0.00097511	G3BP2	9908
	3506.6	0.425135	0.108474	3.91924	8.88278e-05	0.000985872	SLC4A7	9497
	5524.5	0.342298	0.0873929	3.91676	8.97453e-05	0.000995405	STAR	6770
	495.857	-0.757544	0.193525	-3.91446	9.06085e-05	0.00100432	TCFL5	10732
	1937.95	-0.378856	0.0968015	-3.91374	9.08779e-05	0.00100665	BAHD1	22893
	2263.71	0.721678	0.184494	3.91166	9.16626e-05	0.00101468	WDR60	55112
	1408.14	-0.689421	0.176286	-3.91082	9.19843e-05	0.0010172	MRPL53	116540
	14201.5	0.479512	0.122614	3.91075	9.20099e-05	0.0010172	RBBP6	5930
	6236.2	-0.484366	0.123865	-3.91044	9.21279e-05	0.00101784	VPS28	51160
	2258.46	0.580515	0.148499	3.90922	9.25936e-05	0.00102232	SPDL1	54908
	1073.99	0.526817	0.134799	3.90817	9.29982e-05	0.00102612	SMIM14	201895
	26.0378	2.18785	0.55988	3.90772	9.31723e-05	0.00102671	MPPED1	758
	1212.14	0.523204	0.133885	3.90784	9.31231e-05	0.00102671	YIPF4	84272
	2377.21	-0.457436	0.1171	-3.90637	9.36935e-05	0.00103132	NOTCH1	4851
	18.5961	3.03524	0.777006	3.90632	9.37118e-05	0.00103132	LOC646214	646214
	6934.88	-0.48424	0.124047	-3.9037	9.47347e-05	0.0010419	YBX3	8531
	1457.46	0.533007	0.136545	3.90352	9.48024e-05	0.00104197	PGM2L1	283209
	19.863	-3.19469	0.818688	-3.9022	9.53205e-05	0.00104698	LOC653160	653160
	4353.78	0.411263	0.105406	3.90172	9.55099e-05	0.00104839	RARS	5917
	383.327	0.768498	0.197071	3.8996	9.63505e-05	0.0010564	AK9	221264
	2526.73	0.413385	0.106008	3.89957	9.63642e-05	0.0010564	R3HDM1	23518
	2650.37	-0.470736	0.12074	-3.89874	9.66936e-05	0.00105932	POLR2K	5440
	9792.34	-0.579242	0.148587	-3.89833	9.68597e-05	0.00105961	CYC1	1537
	2502.77	-0.477334	0.122449	-3.89821	9.69071e-05	0.00105961	CPNE1	8904
	159.282	-0.997126	0.255774	-3.89847	9.68041e-05	0.00105961	B3GNT7	93010
	102.03	-2.00092	0.513319	-3.89801	9.69863e-05	0.0010598	DLX2	1746
	821.709	-0.828764	0.212687	-3.89664	9.75383e-05	0.00106514	EEF1A2	1917
	482.708	0.794484	0.203934	3.89578	9.78812e-05	0.0010682	C5orf63	401207
	587.937	-0.586792	0.150641	-3.89531	9.80733e-05	0.00106961	RTL8A	26071
	42.4629	1.66595	0.427888	3.89344	9.88333e-05	0.00107721	SLC4A8	9498
	2678.6	-0.573338	0.147353	-3.89091	9.9868e-05	0.00108779	S100A11	6282
	10.3808	5.27684	1.35681	3.88916	0.000100593	0.00109498	CNBD2	140894
	858.487	0.593752	0.152773	3.88651	0.000101695	0.00110626	ZNF621	285268
	738.385	-0.575448	0.148075	-3.88618	0.000101834	0.00110707	DPH5	51611
	3014.59	-0.408336	0.105106	-3.88498	0.000102339	0.00111114	LYRM4	57128
	4140.88	0.375027	0.0965287	3.88513	0.000102274	0.00111114	URI1	8725
	78.3572	-1.21354	0.312522	-3.88307	0.000103148	0.00111895	CLEC12A	160364
	1666.4	0.719582	0.185318	3.88297	0.00010319	0.00111895	ZNF768	79724
	419.349	-0.639851	0.164799	-3.88262	0.000103335	0.0011198	ZBTB5	9925
	8134.72	0.606548	0.156242	3.8821	0.000103559	0.00112151	F11R	50848
	17691.2	0.623506	0.16074	3.87898	0.000104895	0.00113525	UGGT1	56886
	380.151	1.26624	0.326465	3.87865	0.000105036	0.00113606	COX16	51241
	3983.94	0.49797	0.128412	3.8779	0.000105362	0.00113886	AP5Z1	9907
	3344.08	0.483707	0.124742	3.87767	0.00010546	0.0011392	TUT7	79670
	4425.58	0.680736	0.175588	3.8769	0.000105796	0.0011421	EMC3-AS1	442075
	1516.83	0.565774	0.145965	3.8761	0.000106144	0.00114513	SUPV3L1	6832
	1539.22	-0.630432	0.162665	-3.87564	0.000106347	0.00114658	MED12	9968
	5539.5	0.447752	0.115544	3.87515	0.000106561	0.00114817	SMS	6611
	1349.98	0.486463	0.125593	3.87334	0.000107352	0.00115522	FAM210B	116151
	2711.29	0.385702	0.0995773	3.87339	0.000107333	0.00115522	NOL10	79954
	6.21745	5.83624	1.50701	3.87273	0.000107624	0.00115742	SOX5	6660
	5.85236	6.16957	1.59339	3.87198	0.000107956	0.00116026	DIO2	1734
	716.397	0.684727	0.176984	3.86886	0.000109346	0.00117445	ANKRA2	57763
	2576.32	0.396733	0.102552	3.86861	0.000109455	0.00117488	NOL9	79707
	75.9729	-1.43015	0.369747	-3.86791	0.00010977	0.00117751	SNORD88B	692203
	3011.94	0.513367	0.132741	3.86743	0.000109989	0.00117912	ILKAP	80895
	43040.5	0.609509	0.157623	3.86687	0.000110239	0.00118105	RBM25	58517
	9786.4	0.400675	0.103722	3.86296	0.00011202	0.00119862	HP1BP3	50809
	11013.2	0.44642	0.11556	3.86311	0.000111953	0.00119862	DHX33	56919
	81.8865	-1.57342	0.407546	-3.86071	0.000113056	0.00120895		102724164
	778.687	0.701052	0.181672	3.85888	0.000113907	0.00121728	MICAL3	57553
	4456.98	-0.35857	0.0929549	-3.85747	0.000114569	0.00122358	SEC16A	9919
	1559.57	-0.502631	0.130416	-3.85405	0.000116182	0.00124003	DNAAF5	54919
	52545.2	0.393257	0.102058	3.85329	0.000116543	0.0012431	EIF3A	8661
	1094.37	-0.642748	0.166817	-3.85302	0.00011667	0.00124368	C7orf26	79034
	3269.04	-0.455903	0.11839	-3.85087	0.000117701	0.00125388	TRIM14	9830
	4688.28	-0.402959	0.104689	-3.84911	0.00011855	0.00126213	FAM49B	51571
	21735.3	0.606255	0.157526	3.8486	0.000118795	0.00126394	NDUFB7	4713
	412.387	-0.67842	0.176329	-3.84747	0.000119342	0.00126897	SLC25A12	8604
	3052.4	-0.400362	0.104082	-3.8466	0.000119767	0.00127269	DPM2	8818
	2082.66	0.36947	0.0961026	3.84454	0.000120781	0.00128187	EXOC4	60412
	3588.3	-0.264984	0.0689247	-3.84454	0.000120777	0.00128187	GRPEL1	80273
	34417.4	0.416874	0.108442	3.84421	0.000120941	0.00128196	CHD4	1108
	1041.71	-0.510783	0.13287	-3.84422	0.000120938	0.00128196	MICALL1	85377
	3869.22	0.525215	0.136642	3.84374	0.000121174	0.00128363	TMEM245	23731
	1674.73	-0.385823	0.100382	-3.84354	0.000121273	0.00128388	ZNF672	79894
	711.748	-0.511678	0.133142	-3.84309	0.000121494	0.00128541	GOT1	2805
	3166.67	0.327284	0.0851919	3.84173	0.000122172	0.00129178	ARIH2	10425
	1980.15	-0.379888	0.0988999	-3.84114	0.000122467	0.00129409	SDHAF1	644096
	4374.18	0.425844	0.110954	3.83803	0.000124027	0.00130977		100506548
	30.9243	3.0462	0.793803	3.83747	0.000124307	0.00131191	GOLGA8M	653720
	1054.14	0.577209	0.150435	3.83693	0.000124584	0.00131401	IGF2BP3	10643
	18285.6	0.522511	0.136209	3.83609	0.00012501	0.00131769	KIF20B	9585
	1104.39	0.467123	0.121787	3.83556	0.000125277	0.00131886	SLC25A13	10165
	1644.68	-0.454734	0.118553	-3.83569	0.00012521	0.00131886	SIAH2	6478
	806.823	-0.484652	0.126374	-3.83505	0.000125537	0.00132078	ING1	3621
	493.19	-0.971157	0.253328	-3.83359	0.000126286	0.00132784	BRI3BP	140707
	9012.25	-0.391934	0.102284	-3.83181	0.000127203	0.00133666	ARF1	375
	1704.43	-0.475509	0.12416	-3.82981	0.000128243	0.00134675	HIRA	7290
	37426.9	0.395369	0.103244	3.82947	0.000128421	0.00134778	RSL1D1	26156
	6.22847	5.99399	1.56557	3.82863	0.000128857	0.00135152	CNGA1	1259
	41.6181	2.16507	0.565637	3.82766	0.000129367	0.00135604	ZNF534	147658
	462.866	-0.732582	0.191433	-3.82683	0.000129804	0.00135978	ATXN1L	342371
	1359.08	-0.580251	0.151658	-3.82606	0.000130209	0.00136318	FOXP4	116113
	23234.2	0.635053	0.166075	3.82389	0.000131365	0.00137313	DCAF7	10238
	35275.7	0.557745	0.145857	3.82391	0.000131352	0.00137313	METAP2	10988
	12.6808	5.09627	1.33281	3.82371	0.00013146	0.00137313	KCND1	3750
	2149.65	0.569779	0.149014	3.82366	0.000131483	0.00137313	ANKRD49	54851
	4762.68	0.551225	0.144196	3.82275	0.000131973	0.0013774	ERCC2	2068
	3237.22	-0.441953	0.115652	-3.82142	0.000132686	0.001384	TMEM203	94107
	993.677	-0.518573	0.13571	-3.82117	0.000132819	0.00138453	GTPBP3	84705
	255.473	0.713632	0.186831	3.81967	0.000133633	0.00139216	TSGA10	80705
	937.686	-0.546402	0.143141	-3.81722	0.000134961	0.00140514	MIGA2	84895
	1879.17	0.492655	0.129146	3.81471	0.000136342	0.00141806	DGKH	160851
	858.894	0.605998	0.15886	3.81466	0.000136369	0.00141806	ANXA6	309
	67.563	-1.38854	0.364218	-3.81239	0.000137631	0.00142943	TUSC1	286319
	4262	0.383857	0.100685	3.81247	0.000137583	0.00142943	THUMPD1	55623
	169.077	-1.08219	0.283888	-3.81202	0.000137836	0.00143068	ALG10	84920
	13849.1	-0.296696	0.0778467	-3.81128	0.00013825	0.0014341	RPS6KA1	6195
	970.504	-0.538035	0.141182	-3.81093	0.000138443	0.00143523	ANKS1A	23294
	8547.52	0.379605	0.0996196	3.81055	0.00013866	0.0014366	FEN1	2237
	435.085	-0.560747	0.147254	-3.80803	0.000140077	0.00145039	ARL2BP	23568
	290.983	-1.33851	0.351517	-3.8078	0.000140208	0.00145048	CA5BP1	340591
	353.067	-0.501774	0.131778	-3.80772	0.000140256	0.00145048	UBA6-AS1	550112
	3988.83	0.653652	0.171702	3.80691	0.000140714	0.00145433	ZNFX1	57169
	4100.04	-0.480061	0.126112	-3.80663	0.000140875	0.00145511	HGH1	51236
	3113.72	0.356153	0.0935706	3.80625	0.000141092	0.00145646	XPC	7508
	49.5993	1.39114	0.365516	3.80596	0.000141257	0.00145728	SUGCT	79783
	2669.99	-0.311962	0.0819776	-3.80546	0.000141541	0.00145932	PLOD1	5351
	1212.73	-0.573195	0.150669	-3.80433	0.000142189	0.00146511	HVCN1	84329
	430.805	-0.60095	0.157988	-3.80378	0.000142505	0.00146748	ZNF274	10782
	7.82688	5.81723	1.52959	3.80312	0.000142885	0.00147037	LY6K	54742
	1508.47	-0.494691	0.130079	-3.80299	0.000142959	0.00147037	VMP1	81671
	517.549	0.843617	0.221851	3.80262	0.000143172	0.00147157	SCUBE3	222663
	3104.35	-0.349545	0.0919251	-3.80249	0.000143248	0.00147157	NELFCD	51497
	1361.3	0.492755	0.129599	3.80215	0.000143444	0.00147268	TAF9B	51616
	164.917	1.7523	0.460909	3.80184	0.000143626	0.00147366	CCHCR1	54535
	292.259	-0.539916	0.142161	-3.79791	0.000145924	0.00149634	SLC29A3	55315
	1762.36	-0.489793	0.128981	-3.7974	0.000146224	0.00149851	RASAL3	64926
	4081.75	0.482688	0.127143	3.79641	0.000146809	0.0015036	GCC2	9648
	723.971	0.566409	0.149303	3.79368	0.000148431	0.00151929	ABHD5	51099
	4210.57	-0.443497	0.11691	-3.79351	0.000148535	0.00151944	SNX17	9784
	17.2743	-5.10195	1.34526	-3.79255	0.000149108	0.00152439	ASGR1	432
	972.511	0.581773	0.153412	3.79222	0.000149304	0.00152547	TEAD4	7004
	1134.08	0.540678	0.142613	3.79123	0.000149903	0.00153067	EPB41	2035
	34708.6	0.601471	0.158671	3.79067	0.000150244	0.00153323	SOX4	6659
	13969.9	0.563477	0.148699	3.78938	0.000151023	0.00154025	STX16	8675
	394.318	-1.00237	0.264543	-3.78907	0.000151212	0.00154126	BRF2	55290
	1687.77	0.488268	0.12891	3.78766	0.000152073	0.0015491	ACSS1	84532
	6126.1	0.267323	0.070583	3.78736	0.000152257	0.00155005	TPP2	7174
	1309.42	0.42612	0.112521	3.78704	0.000152455	0.00155113	CYLD	1540
	2072.66	0.615236	0.162469	3.7868	0.000152602	0.0015517	SMIM10	644538
	3512.39	0.525973	0.138946	3.78545	0.000153429	0.00155917	AKAP13	11214
	24370.5	-0.534658	0.141255	-3.78507	0.000153667	0.00156065	FAU	2197
	8.28958	-5.32398	1.40665	-3.78486	0.000153798	0.00156105	RNF151	146310
	587.794	0.792654	0.209459	3.7843	0.000154144	0.00156363	CCDC18-AS1	100131564
	6185.32	-0.560805	0.14835	-3.78028	0.00015665	0.0015881	CAT	847
	404.385	-0.665302	0.176104	-3.7779	0.000158157	0.00160243	SETMAR	6419
	1838.42	0.502976	0.133155	3.77736	0.0001585	0.00160494	SLC39A6	25800
	3927.06	0.481296	0.127435	3.7768	0.000158856	0.00160759	LARP1B	55132
	874.849	-0.597653	0.158319	-3.77498	0.000160018	0.00161838	SYVN1	84447
	9287.3	0.326809	0.0865914	3.77415	0.000160555	0.00162285	AGPAT5	55326
	1246.03	-0.731875	0.193938	-3.77375	0.000160809	0.00162427	CTNNA1	1495
	2308.07	-0.431793	0.114424	-3.77363	0.000160887	0.00162427	NOP2	4839
	2667.2	-0.487481	0.12925	-3.77162	0.000162188	0.00163644	TMEM14C	51522
	2635.88	-0.404563	0.107271	-3.77141	0.00016233	0.00163689	KDELR2	11014
	321.785	-0.855181	0.226796	-3.77071	0.000162784	0.00163953	SLC25A24	29957
	26886.4	0.501522	0.133	3.77085	0.000162692	0.00163953	TACC1	6867
	66.8569	1.79578	0.476317	3.77013	0.000163164	0.00164238	ZIC2	7546
	965.37	0.37573	0.099822	3.764	0.000167218	0.00168219	CBLL1	79872
	6362.74	-0.463278	0.1231	-3.76344	0.000167594	0.00168497	SNRPC	6631
	9.9378	4.16218	1.106	3.76329	0.000167695	0.00168498	ZNF600	162966
	90.5003	-1.55063	0.412204	-3.76181	0.000168688	0.00169397	SLC18A2	6571
	4663.6	0.422609	0.112367	3.76099	0.000169245	0.00169755	RSRC2	65117
	2822.2	0.384293	0.102175	3.76112	0.000169152	0.00169755	TRIP11	9321
	8144.39	0.371679	0.0988455	3.7602	0.000169778	0.00170088	BCL11A	53335
	6857.14	0.658091	0.175008	3.76034	0.000169685	0.00170088	CDK11B	984
	910.489	-0.48779	0.129733	-3.75995	0.000169948	0.00170158	NFYC	4802
	2992.54	-0.391595	0.104187	-3.75858	0.00017088	0.0017089	PSAT1	29968
	3514.87	-0.359619	0.0956759	-3.75872	0.000170784	0.0017089	TMEM173	340061
	6.71322	-5.05906	1.34609	-3.75833	0.000171052	0.00170961	TEKT4P2	100132288
	14.5402	4.9354	1.31339	3.75776	0.000171442	0.00171036	HERC2P3	283755
	494.283	-0.628559	0.167275	-3.75763	0.000171529	0.00171036	CDK2AP1	8099
	18.7653	3.16008	0.840944	3.75778	0.000171429	0.00171036	DPF1	8193
	750.378	-0.787106	0.209456	-3.75786	0.000171376	0.00171036	NOA1	84273
	5349.22	0.480077	0.127798	3.75652	0.000172292	0.00171695	CIR1	9541
	9713.5	0.462876	0.123256	3.75541	0.000173056	0.00172355	PDS5B	23047
	678.071	0.626769	0.166925	3.7548	0.000173477	0.00172674	NR6A1	2649
	2588.02	0.531109	0.141541	3.75233	0.000175199	0.00174286	ZNHIT6	54680
	1655.78	0.402599	0.10733	3.75104	0.000176101	0.00175081	ORC6	23594
	1232.18	0.436308	0.116346	3.75008	0.000176776	0.00175648	ZNF557	79230
	57.5097	1.61715	0.431311	3.74939	0.000177268	0.00175895	SPDYE5	442590
	2962.49	0.407081	0.108567	3.74958	0.000177131	0.00175895	CFAP97	57587
	5184.17	-0.372995	0.099492	-3.749	0.000177542	0.00175895	CAD	790
	13262.1	0.535452	0.142824	3.74904	0.000177513	0.00175895	SLC35E1	79939
	3011.16	0.471062	0.125645	3.74916	0.000177431	0.00175895	CHD6	84181
	7710.35	0.475102	0.126733	3.74885	0.000177646	0.00175896	FNBP4	23360
	772.763	0.589064	0.157179	3.74772	0.000178448	0.0017653	RRN3P3	100131998
	193.841	0.70396	0.18784	3.74766	0.000178495	0.0017653	DEPP1	11067
	4989.66	-0.324279	0.0865401	-3.74715	0.000178854	0.00176782	ATP6V1E1	529
	8126.2	-0.364704	0.0973407	-3.74667	0.000179198	0.00177019	DHX9	1660
	1521.45	0.471225	0.12582	3.74523	0.000180229	0.00177934	KIDINS220	57498
	2184.81	0.376464	0.100532	3.74473	0.000180587	0.00178184	PPP2R5C	5527
	2071.86	-0.573436	0.153258	-3.74164	0.000182824	0.00180286	ATP11A	23250
	725.875	-0.54478	0.145616	-3.74122	0.000183132	0.00180485	NUDT7	283927
	3714.17	0.455612	0.121795	3.74082	0.000183419	0.00180664	RBM6	10180
	1555.67	0.43608	0.116579	3.74063	0.000183557	0.00180694	RALGAPB	57148
	2274.81	0.613029	0.163904	3.74016	0.0001839	0.00180823	ABHD2	11057
	2675.17	-0.280209	0.0749168	-3.74027	0.00018382	0.00180823	CPSF7	79869
	36639.7	0.338498	0.0905189	3.73953	0.000184366	0.00181006	CBX3	11335
	580.167	-0.679775	0.181779	-3.73956	0.00018434	0.00181006	ORC3	23595
	18.2982	4.5581	1.21892	3.73947	0.000184407	0.00181006	DBNDD2	55861
	14.9458	4.70614	1.25867	3.73897	0.000184778	0.00181266	ALOX12B	242
	2142.68	-0.509202	0.136206	-3.73845	0.000185155	0.00181531	ARL4C	10123
	1292.85	-0.409491	0.109556	-3.73774	0.000185685	0.00181945	BLOC1S3	388552
	4937.19	0.522478	0.1398	3.73733	0.000185988	0.00182137	ARSD	414
	716.952	0.524452	0.140384	3.73585	0.000187084	0.00183105	DDHD1	80821
	3413.75	0.438809	0.117476	3.7353	0.000187493	0.00183399	BAG4	9530
	905.873	0.472095	0.126407	3.73472	0.000187921	0.00183713	ITPRIPL2	162073
	6572.15	0.548	0.146742	3.73444	0.000188134	0.00183815	MAP7D3	79649
	3860.83	-0.435332	0.116584	-3.73408	0.000188404	0.00183973	TYK2	7297
	1063.78	0.52566	0.140788	3.73369	0.000188697	0.00184153	MTHFR	4524
	1107.09	0.609079	0.163154	3.73317	0.000189088	0.00184428	GATA2-AS1	101927167
	858.361	0.573923	0.153749	3.73286	0.000189316	0.00184546	MEGF9	1955
	17525.3	0.552012	0.147913	3.73199	0.000189969	0.00185076	ANKRD11	29123
	3027.26	-0.481366	0.128995	-3.73168	0.000190209	0.00185203	FAM78A	286336
	32.2223	-2.19955	0.589672	-3.73012	0.000191387	0.00186243	FAM86B1	85002
	788.998	0.608469	0.163139	3.72976	0.000191665	0.00186407	SNAPC3	6619
	9.05437	4.86896	1.3059	3.72843	0.000192679	0.00187285	AOC2	314
	15912.7	-0.365417	0.0980271	-3.72772	0.000193222	0.00187605	EIF4B	1975
	8219.52	0.374254	0.100398	3.72771	0.000193229	0.00187605	CEP350	9857
	829.273	0.540081	0.144904	3.72717	0.00019364	0.00187682	RPP38	10557
	733.955	-0.599248	0.160771	-3.72733	0.000193518	0.00187682	ADCY3	109
	14899.3	0.634921	0.170345	3.72727	0.000193563	0.00187682	UPF2	26019
	114.785	1.10341	0.296142	3.72594	0.000194585	0.00188491	LINC01279	100506621
	645.282	0.787844	0.211498	3.72507	0.000195265	0.00189042	RECQL	5965
	9642.91	0.500495	0.134386	3.72431	0.000195848	0.00189498	AAK1	22848
	5.82301	5.23157	1.40507	3.72335	0.000196597	0.00190114	NCAN	1463
	1044.52	0.969007	0.260453	3.72047	0.000198854	0.00192188	PTMAP12	728026
	3975.42	0.655587	0.176253	3.71959	0.000199549	0.0019264	XPNPEP3	63929
	11998.3	0.54691	0.147033	3.71964	0.000199507	0.0019264	GADD45GIP1	90480
	3767.52	-0.398946	0.107269	-3.7191	0.000199931	0.0019279	VCL	7414
	30.6731	2.42867	0.653004	3.71922	0.000199837	0.0019279	SYTL3	94120
	1910.67	-0.462327	0.124328	-3.71861	0.000200322	0.00193058	TMEM70	54968
	8095.37	0.518128	0.139361	3.7179	0.000200888	0.00193492	REST	5978
	1645.27	0.431712	0.116132	3.71741	0.000201273	0.00193753	PRKD3	23683
	13221.2	0.431863	0.116214	3.71609	0.000202327	0.00194547	NSA2	10412
	4420.35	0.421925	0.113538	3.71616	0.000202278	0.00194547	FNDC3B	64778
	5016.39	0.452344	0.121804	3.71372	0.000204235	0.00196272	METTL2B	55798
	1748.49	0.580689	0.15637	3.71356	0.000204368	0.00196288	DMAP1	55929
	17038.5	0.313508	0.0844297	3.71325	0.000204618	0.00196417	SF3A3	10946
	51594.9	0.502564	0.135349	3.7131	0.000204734	0.00196417	NUCB2	4925
	735.053	-0.643926	0.17356	-3.7101	0.000207179	0.00198651	PAK4	10298
	3090.98	-0.360546	0.0971837	-3.70994	0.000207305	0.00198659	NAXE	128240
	425.241	0.542201	0.146177	3.70922	0.0002079	0.00199118	TRDMT1	1787
	23138	0.50412	0.13594	3.70841	0.000208568	0.00199644	TGOLN2	10618
	616.076	-0.73889	0.199412	-3.70534	0.000211108	0.00201962	ZFPL1	7542
	6174.82	0.322489	0.0870534	3.7045	0.00021181	0.0020252	USP48	84196
	3415.33	0.371961	0.100467	3.70231	0.000213648	0.00204162	AP3B1	8546
	1125.44	-0.39686	0.107218	-3.70143	0.000214392	0.00204757	CDAN1	146059
	2877.16	0.525347	0.141948	3.70098	0.000214771	0.00204889	RBM41	55285
	7772.38	-0.272031	0.0735023	-3.70099	0.000214761	0.00204889	PSAP	5660
	343.306	-0.616549	0.166665	-3.69932	0.000216174	0.00206112	ZNF875	284459
	994.178	-0.637527	0.172381	-3.69835	0.000217003	0.00206786	ELOVL1	64834
	67.6289	1.44608	0.391098	3.69748	0.000217749	0.00207033	LINC02615	100507487
	221.702	0.876428	0.237014	3.69779	0.000217488	0.00207033	LOC101928673	101928673
	6.63538	5.66014	1.5307	3.69776	0.000217512	0.00207033	CATSPERD	257062
	10232	0.615947	0.166582	3.69757	0.000217675	0.00207033	SYMPK	8189
	12.6912	4.32537	1.16989	3.69725	0.000217946	0.00207103	CFAP58	159686
	52.3191	1.61918	0.438042	3.69641	0.000218673	0.00207678	CCDC103	388389
	1083.16	-0.50555	0.136829	-3.69474	0.00022011	0.00208926	BCL7B	9275
	1452.87	-0.676336	0.183168	-3.69244	0.000222114	0.00210711	TOR4A	54863
	1847.17	-0.427491	0.115797	-3.69173	0.000222734	0.00211181	PLAUR	5329
	642.841	-0.716791	0.194221	-3.69059	0.000223733	0.0021201	PHYKPL	85007
	3465.55	0.494415	0.133986	3.69006	0.000224202	0.00212335	KBTBD6	89890
	7562.27	0.421247	0.114179	3.68935	0.000224831	0.00212813	NKTR	4820
	38.8711	1.78116	0.483085	3.68706	0.000226864	0.00214617	LOC100128108	100128108
	1206.3	-0.376149	0.102067	-3.68532	0.000228414	0.00215963	MTMR14	64419
	5111.48	0.530243	0.143965	3.68313	0.000230384	0.00217589	CNTRL	11064
	275.284	-1.03019	0.279724	-3.6829	0.000230598	0.00217589	POC1B	282809
	1284.02	0.582639	0.158203	3.68284	0.000230646	0.00217589	PPFIBP1	8496
	6027.04	0.423302	0.114937	3.68292	0.000230578	0.00217589	C12orf65	91574
	9.68903	5.49899	1.49329	3.68248	0.00023098	0.00217783	PTCRA	171558
	9.77055	4.69308	1.27457	3.68208	0.000231334	0.00217996	LOC400499	400499
	1126.53	0.474024	0.128777	3.68096	0.000232358	0.0021884	CCSAP	126731
	119.028	-2.38484	0.648073	-3.67989	0.000233338	0.0021964	PRICKLE4	29964
	414.966	-0.960865	0.261235	-3.67816	0.000234919	0.00221006	CLP1	10978
	4554.33	-0.412079	0.11204	-3.67798	0.00023509	0.00221045	COMT	1312
	105.899	-1.02089	0.277607	-3.67749	0.000235544	0.00221262	TIRAP	114609
	85.6689	0.992907	0.269999	3.67745	0.000235581	0.00221262	CIB3	117286
	973.056	0.578856	0.157435	3.6768	0.00023618	0.00221701	ZNF804A	91752
	2177.09	-0.349903	0.0951935	-3.6757	0.000237198	0.00222533	TP53RK	112858
	4300.39	-0.334365	0.0909844	-3.67497	0.000237879	0.00223014	CS	1431
	12.6187	4.76131	1.29564	3.67487	0.000237973	0.00223014	ANGPTL4	51129
	10.1587	3.93684	1.0716	3.6738	0.000238971	0.00223826	SNORD88C	692204
	319.113	-0.553329	0.150681	-3.67219	0.000240483	0.00225118	ALOX12	239
	3397.75	0.452299	0.123213	3.67088	0.000241713	0.00226145	ZC3H18	124245
	521.618	-0.578868	0.157728	-3.67005	0.000242502	0.00226758	POLR3B	55703
	704.381	-0.441518	0.120309	-3.66988	0.000242667	0.00226787	CENPO	79172
	2241.9	0.500922	0.136504	3.66966	0.000242873	0.00226856	SECISBP2	79048
	7008.39	-0.361248	0.0984621	-3.6689	0.000243598	0.00227407	UBE2M	9040
	6397.99	0.61526	0.167709	3.66863	0.000243856	0.00227523	CEP164	22897
	121.917	1.11923	0.305101	3.6684	0.000244075	0.00227602	PTPRF	5792
	100.831	-1.22596	0.334487	-3.66519	0.00024716	0.00230352	PFKM	5213
	3014.93	0.548541	0.14974	3.66328	0.000249001	0.00231941	KLHL42	57542
	10192.9	-0.391538	0.106887	-3.66311	0.000249173	0.00231974	CNN2	1265
	111.709	-1.51222	0.41286	-3.66279	0.000249482	0.00232135		200058
	55.8415	-1.61201	0.440167	-3.66228	0.000249981	0.00232471	ZNF792	126375
	10.9104	-5.21441	1.42403	-3.66174	0.00025051	0.00232835	TP53I3	9540
	3316.02	-0.341065	0.0931683	-3.66074	0.000251487	0.00233616	HEBP2	23593
	2349.74	-0.432544	0.118173	-3.66026	0.000251958	0.00233925	CIZ1	25792
	1312.83	0.412388	0.112703	3.65906	0.000253144	0.00234813	RET	5979
	3129.88	0.561935	0.153576	3.65901	0.00025319	0.00234813	TMF1	7110
	1662.84	0.388525	0.10619	3.65879	0.000253413	0.00234891	CENPQ	55166
	977.864	0.455708	0.124598	3.65744	0.000254745	0.00235869	CC2D1B	200014
	3054.39	0.46415	0.126905	3.65746	0.000254722	0.00235869	RNF20	56254
	4008.64	-0.652611	0.178448	-3.65715	0.000255038	0.00236011	GDI2	2665
	9.53375	4.72785	1.293	3.65649	0.000255697	0.00236492	CLGN	1047
	3405.23	0.538283	0.147256	3.65543	0.000256746	0.00237333	CWC22	57703
	5465.59	0.417756	0.114368	3.65273	0.000259469	0.0023972	METTL8	79828
	5935.3	0.562384	0.154032	3.65107	0.000261146	0.00241137	CCDC18	343099
	2841.05	0.510488	0.139833	3.65069	0.000261538	0.00241369	PCF11	51585
	815.96	-0.624051	0.170953	-3.65042	0.000261807	0.00241486	MPV17L2	84769
	296.328	-1.08162	0.296349	-3.64983	0.00026241	0.0024191	RMC1	29919
	6160.39	0.416437	0.114107	3.64953	0.000262723	0.00241997	NFATC3	4775
	21442.1	0.486478	0.133301	3.64946	0.00026279	0.00241997	PSMD1	5707
	2322.36	0.526485	0.144331	3.64776	0.000264535	0.00243473	ENTPD1	953
	2226.71	-0.56194	0.154101	-3.64658	0.000265756	0.00244464	GPS2	2874
	35.9588	-1.83554	0.503503	-3.64553	0.000266838	0.00245326	PANO1	101927423
	2337.1	0.55387	0.151946	3.64518	0.000267203	0.00245529	FUBP1	8880
	854.593	0.493092	0.135289	3.64472	0.00026768	0.00245814	LIMA1	51474
	41.6536	2.75447	0.755765	3.64461	0.000267802	0.00245814	DLK2	65989
	2562.61	0.647388	0.17764	3.64438	0.000268033	0.00245892	RIN1	9610
	4907.47	0.48405	0.132852	3.64352	0.000268938	0.00246049	TOB2	10766
	75.19	-1.3908	0.381687	-3.64384	0.000268603	0.00246049	ZNF497	162968
	210.517	-0.683901	0.187711	-3.64336	0.000269098	0.00246049	CCDC71L	168455
	27735.9	0.545646	0.149762	3.64343	0.00026903	0.00246049	IL6R	3570
	1338.19	-0.449356	0.123312	-3.64406	0.00026837	0.00246049	YJU2	55702
	3416.73	-0.36974	0.101486	-3.64325	0.000269218	0.00246049	PSMC4	5704
	13363.4	0.561666	0.154166	3.64326	0.000269211	0.00246049	NEMF	9147
	16370.8	0.267132	0.0733328	3.64273	0.000269762	0.00246414	HSPH1	10808
	1013.85	0.53861	0.14789	3.64197	0.000270562	0.00247011	CEP19	84984
	1412.94	0.449729	0.123526	3.64077	0.00027182	0.00248027	NSL1	25936
	21.7609	4.14769	1.13937	3.64033	0.000272294	0.00248059	SLC9C2	284525
	9383.34	0.363442	0.0998356	3.64041	0.000272204	0.00248059	PAG1	55824
	27250.7	-0.342157	0.0939866	-3.64049	0.000272119	0.00248059	RPL6	6128
	10500.2	0.465249	0.127836	3.63942	0.000273256	0.00248802	SREK1IP1	285672
	1418.78	-0.499023	0.137157	-3.63835	0.000274394	0.00249704	NAGA	4668
	3818.31	0.330583	0.0909036	3.63664	0.00027622	0.00251205	CBX5	23468
	551.719	-0.532626	0.146474	-3.63632	0.000276557	0.00251205	RUSC1	23623
	91.8599	1.96608	0.54065	3.63652	0.000276349	0.00251205	ZNF852	285346
	14112.7	0.348157	0.0957461	3.63625	0.000276635	0.00251205	XRCC5	7520
	2007.35	0.421856	0.116024	3.63593	0.000276978	0.00251382	CSNK1G1	53944
	183.097	-0.875466	0.240856	-3.6348	0.000278193	0.00252215	TRNS1	4574
	513.386	0.626279	0.172295	3.63493	0.00027806	0.00252215	ACTR10	55860
	3413.16	-0.440385	0.12118	-3.63412	0.000278929	0.00252748	TTYH3	80727
	3631.97	0.418908	0.11529	3.63353	0.000279575	0.00253034	NFRKB	4798
	849.548	0.506448	0.139386	3.63342	0.000279692	0.00253034	SUCO	51430
	12559.4	-0.308519	0.0849096	-3.6335	0.000279607	0.00253034	SLC1A5	6510
	973.638	-0.461479	0.127047	-3.63236	0.00028084	0.00253938	PRKACA	5566
	2326.37	-0.470111	0.129429	-3.63218	0.000281036	0.00253979	MYL12B	103910
	126.84	1.14927	0.316429	3.63201	0.000281223	0.00254013	TRPV1	7442
	978.799	-0.738102	0.203271	-3.63112	0.000282196	0.00254756	APOC1	341
	2461.89	0.418056	0.115144	3.63073	0.000282623	0.00255007	BRIX1	55299
	1592.2	-0.377411	0.103956	-3.63048	0.000282895	0.00255117	DCTD	1635
	2065.64	0.448005	0.123407	3.63031	0.000283081	0.00255148	LACTB	114294
	160.435	-0.757428	0.208744	-3.62851	0.000285062	0.00256661	SLAMF8	56833
	472.075	0.872493	0.24045	3.62858	0.000284983	0.00256661	ZNF512B	57473
	1544.44	0.48365	0.133319	3.62776	0.000285895	0.00257236	VPS13A	23230
	2853.09	-0.291837	0.0804479	-3.62766	0.000286003	0.00257236	TMEM248	55069
	144.252	1.02788	0.283369	3.62737	0.000286324	0.00257389	LOC101928731	101928731
	62.8478	-1.27162	0.350581	-3.62719	0.000286528	0.00257419	MYL9	10398
	1191.55	0.57939	0.159741	3.62707	0.000286661	0.00257419	LIMD2	80774
	412.987	0.829116	0.228616	3.62668	0.000287087	0.00257645	NBPF11	200030
	9989.17	0.504093	0.139	3.62656	0.000287217	0.00257645	NOM1	64434
	167507	-0.633821	0.174794	-3.6261	0.000287737	0.00257976	ATP6	4508
	14003.9	0.47446	0.130874	3.62531	0.000288614	0.00258626	ETFB	2109
	2620.83	-0.316248	0.0872369	-3.62516	0.000288777	0.00258635	CACNA2D4	93589
	1922.91	-0.381591	0.10529	-3.62419	0.000289863	0.00259471	MAEA	10296
	2433.93	-0.503814	0.139021	-3.62401	0.00029007	0.00259519	JAGN1	84522
	3894.98	-0.406928	0.112292	-3.62383	0.000290267	0.00259559	SNHG3	8420
	1634.81	0.491269	0.135591	3.62317	0.000291017	0.00260093	ZC3H8	84524
	2255.14	-0.386308	0.106657	-3.62197	0.000292369	0.00261164	RNF130	55819
	2113.82	-0.446166	0.123233	-3.6205	0.000294031	0.0026251	GIHCG	100506844
	3020.83	-0.362545	0.10022	-3.61749	0.000297477	0.00265447	HDDC2	51020
	11025.8	0.478189	0.132196	3.61727	0.000297721	0.00265526	ATP5ME	521
	2626.36	0.613482	0.169702	3.61504	0.000300299	0.00267684	C21orf58	54058
	2945.26	-0.391599	0.108343	-3.61443	0.000301006	0.00268173	HDAC3	8841
	3574.94	-0.380671	0.105335	-3.61392	0.000301602	0.00268422	FOSL2	2355
	696.189	0.513283	0.142028	3.61396	0.000301559	0.00268422	TNFRSF8	943
	10.6295	4.07426	1.12743	3.61377	0.000301782	0.00268442	SYNE1	23345
	1467.64	-0.644277	0.178326	-3.61292	0.00030277	0.0026918	RIC8A	60626
	618.111	0.638207	0.17669	3.61202	0.000303823	0.00269975	SUN1	23353
	2959.3	0.312328	0.0864734	3.61183	0.00030404	0.00270027	GPR85	54329
	1399.66	0.631632	0.17489	3.6116	0.000304317	0.00270131	EXOG	9941
	26.016	2.46466	0.682499	3.61123	0.000304751	0.00270375	CAPN12	147968
	40.5931	1.90546	0.527966	3.60906	0.000307307	0.00272501	MESTIT1	317751
	912.05	0.616362	0.170795	3.60879	0.000307632	0.00272646	B3GNT2	10678
	3885.72	-0.372331	0.103188	-3.60827	0.00030825	0.00273051	XPO6	23214
	5989.2	0.66342	0.183884	3.60782	0.000308781	0.00273379	PNPLA6	10908
	2649.17	0.42075	0.116635	3.6074	0.00030928	0.00273678	ZBTB43	23099
	660.738	-0.611017	0.169388	-3.6072	0.000309514	0.00273743	LMBRD1	55788
	4054.2	0.462959	0.128369	3.60648	0.000310375	0.00274319	HOXA10	3206
	4588.44	0.557272	0.154524	3.60639	0.000310489	0.00274319	SMC6	79677
	578.954	-0.535806	0.148581	-3.60615	0.000310777	0.00274431	CMC2	56942
	1240.82	-0.608298	0.168699	-3.60582	0.000311174	0.00274639	ELP1	8518
	317.347	-0.85512	0.237274	-3.60393	0.000313438	0.00276493	METTL22	79091
	82.3426	-1.07558	0.298464	-3.6037	0.000313722	0.002766	ZHX1-C8orf76	100533106
	5687.74	0.450847	0.125139	3.60278	0.000314836	0.00277438	OSBPL8	114882
	2701.99	-0.529588	0.147005	-3.60251	0.000315159	0.00277579	WAS	7454
	1556.47	0.361861	0.100457	3.60215	0.000315594	0.00277818	ARHGAP18	93663
	1011.35	-0.57925	0.160818	-3.60191	0.00031589	0.00277831	C16orf91	283951
	149.908	-1.76697	0.490571	-3.60187	0.000315936	0.00277831	THTPA	79178
	3359.13	0.546947	0.151878	3.60122	0.000316733	0.00278387	IBTK	25998
	13561.7	0.504855	0.140215	3.60057	0.000317523	0.00278937	BRD3	8019
	2753.13	-0.345002	0.0958345	-3.59997	0.000318251	0.00279432	EHD1	10938
	4964.73	0.443234	0.123161	3.59882	0.00031966	0.00280525	RRP15	51018
	3252.68	0.489845	0.136129	3.5984	0.000320186	0.00280841	ITGA4	3676
	2152.82	-0.346378	0.0963307	-3.59572	0.000323498	0.00283599	NCOA5	57727
	684.851	-0.439218	0.122186	-3.59466	0.000324818	0.0028461	FAM117A	81558
	281.203	0.742905	0.206681	3.59445	0.000325079	0.00284691	LMF1	64788
	850.347	-0.84119	0.234082	-3.59357	0.00032618	0.00285215	DCK	1633
	6.44896	-4.89211	1.36128	-3.59375	0.000325954	0.00285215	MIR339	442907
	3917.44	0.346551	0.0964356	3.5936	0.000326135	0.00285215	TRIM33	51592
	13.376	3.79633	1.05651	3.59326	0.000326562	0.00285401	AKR7A2P1	246182
	3515.17	0.388029	0.108005	3.59269	0.000327277	0.00285879	IRAK3	11213
	299.75	-0.53862	0.149932	-3.59242	0.00032762	0.00286032	C14orf93	60686
	3280.22	0.55446	0.154373	3.59168	0.000328547	0.00286694	KAT6B	23522
	100.267	-1.49766	0.417071	-3.59091	0.00032953	0.00286962	LOC220729	220729
	2300.5	-0.394383	0.109826	-3.59099	0.000329431	0.00286962	PCNX3	399909
	2936.44	0.410729	0.11438	3.59091	0.000329529	0.00286962	BRWD1	54014
	1405.96	-0.377509	0.105124	-3.59107	0.00032932	0.00286962	PHF5A	84844
	691.724	1.30706	0.364064	3.59019	0.000330439	0.00287501	DOP1A	23033
	2113.17	0.620612	0.172878	3.58988	0.000330827	0.00287501	M6PR	4074
	6869.29	-0.423017	0.117831	-3.59002	0.000330647	0.00287501	ATP5PB	515
	15897.5	0.572411	0.159446	3.58999	0.00033069	0.00287501	POLH	5429
	116.338	-1.19917	0.334055	-3.58974	0.000331014	0.00287517	GAS2L1	10634
	4484.79	0.534785	0.149012	3.58887	0.000332117	0.00288327	LNPK	80856
	642.291	-0.593135	0.165312	-3.58796	0.000333271	0.00289181	COQ5	84274
	141.84	-0.888689	0.247747	-3.58708	0.000334398	0.00290011	CCL23	6368
	4166.41	-0.304309	0.0848418	-3.58678	0.000334791	0.00290173	COA3	28958
	1528.75	-0.47512	0.132468	-3.58667	0.000334926	0.00290173	GTF3C2	2976
	2237.53	-0.489257	0.136418	-3.58645	0.000335216	0.00290276	SNRPE	6635
	1208.29	0.454616	0.126777	3.58594	0.000335862	0.00290539	AKR7A3	22977
	411.602	0.687827	0.191808	3.58602	0.000335764	0.00290539	WDR83	84292
	1488.43	-0.400104	0.111581	-3.58576	0.0003361	0.00290596	COL23A1	91522
	196.353	-0.64454	0.179765	-3.58546	0.000336481	0.0029063	DDX58	23586
	6760.83	0.623716	0.173952	3.58555	0.000336362	0.0029063	NFKBIB	4793
	232.381	0.677792	0.189091	3.58447	0.000337761	0.00291587	SUMO1P1	391257
	1778.16	-0.548621	0.153104	-3.58331	0.000339264	0.00292587	CDK2AP2	10263
	77411.3	0.65221	0.182007	3.58343	0.000339112	0.00292587	SPN	6693
	629.089	0.401505	0.112085	3.58213	0.000340801	0.00293764	MFSD9	84804
	1276.79	-0.427854	0.119472	-3.58122	0.000341989	0.00294638	EMC8	10328
	2592.81	0.562642	0.157177	3.57967	0.000344023	0.0029624	STAG3L2	442582
	24.2317	1.82442	0.509685	3.57951	0.000344236	0.00296273	LINC01301	100505532
	9907.94	-0.24103	0.0673494	-3.57881	0.000345168	0.00296925	CCND3	896
	16451.9	-0.38325	0.107094	-3.57861	0.000345422	0.00296993	HNRNPAB	3182
	761.185	-0.547386	0.152973	-3.57832	0.000345809	0.00297175	ELK1	2002
	10.837	4.98839	1.39433	3.57762	0.000346739	0.00297824	LOC105371933	105371933
	7264.01	-0.61313	0.171459	-3.57596	0.000348943	0.00299566	LMNB2	84823
	2706.46	0.273997	0.0766262	3.57576	0.000349208	0.00299641	LRRC8C	84230
	2945.95	0.493742	0.138144	3.57411	0.000351422	0.00301388	AHI1	54806
	964.772	0.391408	0.109521	3.57381	0.000351821	0.00301578	GLRX2	51022
	719.658	-0.893936	0.250214	-3.57268	0.000353347	0.00302724	EMC4	51234
	234.637	-0.797922	0.223348	-3.57256	0.000353514	0.00302724	LOC728743	728743
	4096.96	-0.460577	0.128982	-3.57085	0.000355822	0.00304547	MARCKSL1	65108
	53.3896	-1.39971	0.392087	-3.56989	0.000357136	0.00305517	SGK3	23678
	8578.3	0.3596	0.100748	3.56931	0.000357919	0.00305886	RBM27	54439
	6083.38	0.408709	0.114507	3.56931	0.000357926	0.00305886	DHTKD1	55526
	1186.39	0.51454	0.144247	3.56708	0.000360981	0.00308341	CASP4	837
	2881.76	0.500631	0.140384	3.56614	0.000362277	0.00309292	APOL6	80830
	719.859	-0.50262	0.141031	-3.5639	0.000365379	0.00311784	SENP1	29843
	109.435	1.83405	0.514741	3.56305	0.000366575	0.00312593	MCTS2P	100101490
	122.977	-2.08795	0.586015	-3.56296	0.000366696	0.00312593	SDR39U1	56948
	1138.25	0.355101	0.0997379	3.56034	0.000370369	0.00315566	ADGRE2	30817
	3574.22	-0.346341	0.097281	-3.56021	0.000370557	0.00315568	ATG13	9776
	2729.52	0.573244	0.161031	3.55983	0.00037109	0.00315863	ATF5	22809
	14.6037	4.98238	1.39977	3.55943	0.000371661	0.00316191	IGSF9B	22997
	694.147	-0.599914	0.168627	-3.55765	0.000374192	0.00318185	RIPK1	8737
	481.112	0.626816	0.176229	3.55683	0.000375355	0.00318855	HRH1	3269
	186.07	-0.968079	0.272165	-3.55696	0.000375174	0.00318855	UBE2L6	9246
[truncated: 21,312 more rows]

## Sheet: total_RNAseq_2 weeks
total mRNAseq (sgLUC vs. sgYBX1)	Symbol	log2FC	lfcSE	stat	pvalue	padj	baseMean		total mRNAseq (sgLUC vs. sgYBX1)		log2FC	padj	pvalue
2 weeks post transduction	CKB	1.67165	0.132724	12.5949	2.25193e-36	3.11216e-32	540.88		2 weeks post transduction	ADGRA3	-2.05292	0.00673338	2.28993e-05
raw data, all genes:	YBX1	-0.766189	0.0745185	-10.2819	8.50736e-25	5.87858e-21	33700.4		Protein-coding genes	GALNT14	-1.82809	0.000941051	2.17899e-06
	ERBB4	1.53045	0.173763	8.80771	1.27723e-18	5.88377e-15	661.254		padj < 0.05	CD59	-1.71055	2.50988e-05	3.45063e-08
	SH2D4A	1.16651	0.147995	7.88206	3.22034e-15	1.11263e-11	508.25			MS4A4A	-1.4471	0.0195872	8.50384e-05
	IGKC	-1.45675	0.185716	-7.84393	4.36674e-15	1.20697e-11	186.243			S100A9	-1.31811	0.0156102	6.21247e-05
	EPX	-1.03681	0.147934	-7.0086	2.40723e-12	5.54465e-09	395.245			KIAA0040	-1.31531	0.0248496	0.000115078
	TENT5C	-1.00328	0.144763	-6.93046	4.19472e-12	8.28157e-09	285.742			SERPINB10	-1.3093	0.00180309	5.08832e-06
	PRG2	-0.930511	0.139732	-6.65923	2.75257e-11	4.75507e-08	20743.5			EBF3	-1.2578	0.0480067	0.000260529
	ARL4C	-0.895947	0.136953	-6.54199	6.07074e-11	9.32195e-08	2142.68			INPP5J	-1.24786	0.000593611	1.28859e-06
	WNT7B	1.14832	0.178695	6.42616	1.30868e-10	1.8086e-07	532.984			IGLL1	-1.17448	0.000254175	5.1497e-07
	BEX1	-0.896365	0.143683	-6.23851	4.41761e-10	5.55012e-07	506.309			S100A8	-1.16221	0.000169428	3.06491e-07
	CLU	2.26952	0.376285	6.03139	1.6256e-09	1.87215e-06	83.9227			EEF1A2	-1.0717	6.99231e-05	1.1131e-07
	MPO	-0.478109	0.0795532	-6.00993	1.85602e-09	1.97309e-06	3002.45			EPX	-1.03681	5.54465e-09	2.40723e-12
	LYZ	-0.808483	0.136386	-5.92789	3.06858e-09	3.02913e-06	36030.5			B3GNT7	-1.01886	0.00884653	3.26464e-05
	ZNF69	-0.891623	0.150902	-5.90862	3.44981e-09	3.17843e-06	478.314			TENT5C	-1.00328	8.28157e-09	4.19472e-12
	PTGIS	0.948534	0.161998	5.85521	4.76407e-09	4.11497e-06	561.551			DST	-0.976813	0.000202003	3.94652e-07
	NEFH	0.52341	0.093821	5.57881	2.42163e-08	1.96864e-05	4573.82			PRG2	-0.930511	4.75507e-08	2.75257e-11
	MS4A6A	-0.697039	0.125611	-5.54919	2.86989e-08	2.20344e-05	992.523			BEX1	-0.896365	5.55012e-07	4.41761e-10
	CD59	-1.71055	0.310057	-5.51688	3.45063e-08	2.50988e-05	191.518			ARL4C	-0.895947	9.32195e-08	6.07074e-11
	LSP1	-0.731259	0.136761	-5.347	8.94235e-08	5.88492e-05	586.788			ZNF69	-0.891623	3.17843e-06	3.44981e-09
	TPSB2	-0.803777	0.150121	-5.35419	8.59415e-08	5.88492e-05	673.159			LYZ	-0.808483	3.02913e-06	3.06858e-09
	EEF1A2	-1.0717	0.201932	-5.30722	1.1131e-07	6.99231e-05	821.709			TPSB2	-0.803777	5.88492e-05	8.59415e-08
	RAB6B	0.944777	0.179695	5.25769	1.45879e-07	8.7654e-05	336.381			ZNF585A	-0.78447	0.0480727	0.000267843
	MS4A3	-0.693319	0.133588	-5.18998	2.10312e-07	0.000121105	3178.97			COL8A2	-0.784436	0.00076667	1.71974e-06
	S100A8	-1.16221	0.227021	-5.11941	3.06491e-07	0.000169428	183.655			CYBB	-0.779817	0.00168289	4.50555e-06
	AIG1	-0.719387	0.140896	-5.10579	3.29421e-07	0.0001751	511.468			BIVM	-0.773065	0.00280379	8.31805e-06
	DST	-0.976813	0.192608	-5.07152	3.94652e-07	0.000202003	252.031			YBX1	-0.766189	5.87858e-21	8.50736e-25
	IGLL1	-1.17448	0.23393	-5.02065	5.1497e-07	0.000254175	202.873			DTX4	-0.748899	0.00447686	1.45773e-05
	GGT1	0.818967	0.166753	4.91127	9.04888e-07	0.000431226	559.619			LSP1	-0.731259	5.88492e-05	8.94235e-08
	INPP5J	-1.24786	0.257742	-4.84151	1.28859e-06	0.000593611	146.349			AIG1	-0.719387	0.0001751	3.29421e-07
	COL8A2	-0.784436	0.163976	-4.78384	1.71974e-06	0.00076667	684.21			MS4A6A	-0.697039	2.20344e-05	2.86989e-08
	GALNT14	-1.82809	0.385992	-4.73607	2.17899e-06	0.000941051	37.7146			MS4A3	-0.693319	0.000121105	2.10312e-07
	FAM174B	0.725099	0.153483	4.72429	2.30921e-06	0.000967071	334.878			ARHGAP10	-0.669221	0.015785	6.73889e-05
	FAM57A	0.57985	0.123572	4.69242	2.6999e-06	0.00109743	294.235			CHI3L1	-0.656052	0.015785	6.70033e-05
	SASH1	-0.360888	0.0780134	-4.62597	3.72855e-06	0.00147224	4982.25			BEND6	-0.632565	0.0277641	0.000136611
	RET	0.4772	0.103857	4.59477	4.33237e-06	0.00166315	1312.83			CD84	-0.572027	0.0221407	0.000100931
	CYBB	-0.779817	0.170021	-4.58658	4.50555e-06	0.00168289	308.978			SYNJ2BP	-0.556149	0.00430858	1.37176e-05
	EIF4B	-0.443956	0.0971688	-4.56891	4.90266e-06	0.00178302	15912.7			SERPINB8	-0.534676	0.0342858	0.000176142
	SERPINB10	-1.3093	0.287056	-4.56111	5.08832e-06	0.00180309	115.748			FBXO33	-0.531861	0.00302538	9.19434e-06
	IRX3	0.633823	0.141109	4.49171	7.06523e-06	0.00244104	10500.9			SORL1	-0.531604	0.00802201	2.90232e-05
	BIVM	-0.773065	0.173456	-4.45683	8.31805e-06	0.00280379	1438			MPO	-0.478109	1.97309e-06	1.85602e-09
	FBXO33	-0.531861	0.119915	-4.4353	9.19434e-06	0.00302538	2267.23			EIF3L	-0.471308	0.0438355	0.00023472
	CLDN5	1.30311	0.296166	4.39994	1.0828e-05	0.00348007	155.132			EIF4B	-0.443956	0.00178302	4.90266e-06
	SYNJ2BP	-0.556149	0.127899	-4.34833	1.37176e-05	0.00430858	666.328			MPZL1	-0.418119	0.0480727	0.000264763
	DTX4	-0.748899	0.172757	-4.33498	1.45773e-05	0.00447686	204.939			NCAM1	-0.413822	0.0219226	9.80713e-05
	SYNPO2	0.598967	0.138937	4.31106	1.62473e-05	0.00488125	2177.98			SASH1	-0.360888	0.00147224	3.72855e-06
	ADGRA3	-2.05292	0.4848	-4.23457	2.28993e-05	0.00673338	41.5169			METTL9	-0.351188	0.0285511	0.000142549
	ANXA6	0.64432	0.152466	4.226	2.37879e-05	0.00684894	858.894			RPLP0	-0.287352	0.0491324	0.000277303
	PAK3	0.81103	0.193897	4.18279	2.87948e-05	0.00802201	417.286			UNC13D	0.392401	0.0253224	0.000120932
	SORL1	-0.531604	0.127148	-4.181	2.90232e-05	0.00802201	1530.4			RET	0.4772	0.00166315	4.33237e-06
	B3GNT7	-1.01886	0.245262	-4.15417	3.26464e-05	0.00884653	159.282			PLXND1	0.503035	0.0156684	6.34899e-05
	OSBP2	1.22397	0.298753	4.09694	4.18645e-05	0.0111263	82.6499			S1PR5	0.518501	0.0253224	0.000119994
	ZNF117	1.97462	0.483548	4.08362	4.43401e-05	0.0115619	31.6446			NEFH	0.52341	1.96864e-05	2.42163e-08
	SPHK1	0.545702	0.135436	4.02923	5.59592e-05	0.0143214	1076.95			SPHK1	0.545702	0.0143214	5.59592e-05
	S100A9	-1.31811	0.329149	-4.00459	6.21247e-05	0.0156102	61.5119			SYNPO2	0.598967	0.00488125	1.62473e-05
	PLXND1	0.503035	0.125776	3.99945	6.34899e-05	0.0156684	1664.77			IRX3	0.633823	0.00244104	7.06523e-06
	CHI3L1	-0.656052	0.164561	-3.98668	6.70033e-05	0.015785	2227.08			ANXA6	0.64432	0.00684894	2.37879e-05
	ND1	0.651933	0.163472	3.98804	6.6622e-05	0.015785	63623.2			FAM174B	0.725099	0.000967071	2.30921e-06
	ARHGAP10	-0.669221	0.167921	-3.98532	6.73889e-05	0.015785	350.865			PAK3	0.81103	0.00802201	2.87948e-05
	MS4A4A	-1.4471	0.368243	-3.92974	8.50384e-05	0.0195872	40.1795			GGT1	0.818967	0.000431226	9.04888e-07
	NCAM1	-0.413822	0.106236	-3.89531	9.80713e-05	0.0219226	1397.65			ZNF91	0.832032	0.0219226	9.83504e-05
	ZNF91	0.832032	0.213636	3.89463	9.83504e-05	0.0219226	313.757			PAQR5	0.893078	0.0390431	0.000206233
	CD84	-0.572027	0.147113	-3.88834	0.000100931	0.0221407	5345.36			RAB6B	0.944777	8.7654e-05	1.45879e-07
	KIAA0040	-1.31531	0.341074	-3.85638	0.000115078	0.0248496	58.2082			PTGIS	0.948534	4.11497e-06	4.76407e-09
	UNC13D	0.392401	0.102075	3.84423	0.000120932	0.0253224	2491.61			CARD9	0.992265	0.0254205	0.00012324
	S1PR5	0.518501	0.134811	3.84614	0.000119994	0.0253224	590.892			WNT7B	1.14832	1.8086e-07	1.30868e-10
	CARD9	0.992265	0.25843	3.83959	0.00012324	0.0254205	249.118			SH2D4A	1.16651	1.11263e-11	3.22034e-15
	BEND6	-0.632565	0.165844	-3.81423	0.000136611	0.0277641	452.194			OSBP2	1.22397	0.0111263	4.18645e-05
	METTL9	-0.351188	0.0923279	-3.8037	0.000142549	0.0285511	3038.17			CLDN5	1.30311	0.00348007	1.0828e-05
	NPR3	2.03569	0.541385	3.76015	0.000169813	0.0335259	62.7226			ERBB4	1.53045	5.88377e-15	1.27723e-18
	SERPINB8	-0.534676	0.142543	-3.75098	0.000176142	0.0342858	1588.67			CKB	1.67165	3.11216e-32	2.25193e-36
	ANKRD19P	0.666048	0.178495	3.73147	0.000190369	0.0365402	523.784			ZNF117	1.97462	0.0115619	4.43401e-05
	PAQR5	0.893078	0.24064	3.71126	0.000206233	0.0390431	252.091			NPR3	2.03569	0.0335259	0.000169813
	EIF3L	-0.471308	0.128129	-3.67838	0.00023472	0.0438355	11712.2			CLU	2.26952	1.87215e-06	1.6256e-09
	EBF3	-1.2578	0.344444	-3.65168	0.000260529	0.0480067	95.545
	ZNF585A	-0.78447	0.215244	-3.64457	0.000267843	0.0480727	146.727
	MPZL1	-0.418119	0.11463	-3.64754	0.000264763	0.0480727	555.426
	RPLP0	-0.287352	0.0790378	-3.63563	0.000277303	0.0491324	82379.2
	ND5	0.493678	0.136479	3.61725	0.000297744	0.0520864	64760.5
	SUGCT	1.19714	0.331994	3.60591	0.000311062	0.053736	49.5993
	PRSS12	0.470293	0.130567	3.60193	0.000315869	0.0538926	745.047
	ZNF28	0.889801	0.247726	3.59188	0.000328299	0.0553305	169.479
	LINC01963	-0.515422	0.144434	-3.56857	0.000358941	0.0578619	532.734
	RHOC	-0.55337	0.155236	-3.56471	0.000364254	0.0578619	257.56
	NFATC2	-0.409217	0.114748	-3.56623	0.000362148	0.0578619	2326.05
	FAM20C	0.359559	0.100616	3.57358	0.000352137	0.0578619	2138.25
	SLC9A7	-0.670687	0.188075	-3.56607	0.000362381	0.0578619	319.712
	SCARA5	-1.26908	0.356746	-3.55737	0.000374587	0.0584082	43.5124
	ASIC1	0.501032	0.140887	3.55628	0.000376145	0.0584082	360.811
	FCER2	-1.06096	0.299718	-3.53987	0.000400329	0.0614728	108.422
	PKIB	-1.10498	0.313266	-3.52729	0.000419832	0.063759	122.246
	ND2	0.533411	0.152196	3.50476	0.000457017	0.0686519	71331.4
	ANXA2R	0.468508	0.1346	3.48073	0.000500048	0.0743082	1133
	ICK	-0.355954	0.10253	-3.47171	0.000517149	0.0760319	790.725
	PDE6B	3.00205	0.870296	3.44946	0.000561699	0.0817124	36.9696
	CELSR1	0.73104	0.21217	3.44554	0.000569916	0.0820441	223.037
	SNRNP25	-0.271914	0.0790742	-3.43871	0.000584483	0.0832737	3652.54
	LIMD2	0.531531	0.155031	3.42855	0.000606823	0.0855745	1191.55
	MCUB	-0.491472	0.14374	-3.41916	0.000628138	0.0876855	432.768
	MARC1	-0.475321	0.139465	-3.40819	0.000653955	0.0903766	641.954
	LPAR2	0.4567	0.134204	3.40302	0.000666446	0.091191	1565.89
	NIBAN1	-0.428412	0.126132	-3.39655	0.000682419	0.0924611	3257.02
	TNFRSF8	0.439212	0.129811	3.38348	0.000715725	0.0960322	696.189
	HES6	0.404581	0.119954	3.37281	0.000744046	0.0979306	4451.65
	GPR68	-0.699687	0.207436	-3.37303	0.000743471	0.0979306	155.125
	COX2	0.473485	0.140511	3.36974	0.000752385	0.0980939	186494
	RPL13A	-0.257175	0.0765507	-3.35954	0.000780731	0.100838	106355
	RNR2	0.479742	0.143075	3.35308	0.000799164	0.102263	1.21411e+06
	ND4	0.569924	0.170674	3.33925	0.000840042	0.1065	109827
	JCAD	0.692489	0.207535	3.33674	0.000847686	0.1065	195.948
	RUBCNL	-0.389215	0.117844	-3.30279	0.00095729	0.119187	1385.97
	NACC2	-0.357395	0.108384	-3.29749	0.000975547	0.120375	1765.34
	ONECUT2	-0.618077	0.187812	-3.29094	0.000998537	0.122122	370.414
	TRPC2	1.21952	0.371135	3.28592	0.00101649	0.123227	57.8918
	RNASE6	-0.443322	0.135165	-3.27984	0.00103865	0.124818	1002.25
	CD36	-0.719354	0.219622	-3.27542	0.00105505	0.125696	331.878
	ERG28	-0.399786	0.122229	-3.2708	0.00107242	0.126674	1111
	NEAT1	0.723676	0.222046	3.25913	0.00111756	0.130887	2585.2
	ZNF692	0.372327	0.114453	3.25309	0.00114157	0.132576	1822.96
	HIP1	-0.442298	0.136205	-3.24731	0.00116503	0.134172	5248.86
	AMMECR1	-0.254864	0.0787672	-3.23566	0.00121361	0.138612	2354.77
	NXF3	0.349638	0.108255	3.22976	0.00123892	0.140343	1310.78
	ND4L	0.552914	0.171964	3.21529	0.00130313	0.146416	4862.98
	WDR54	-0.571676	0.177936	-3.21282	0.00131438	0.14649	716.298
	RPL13	-0.220617	0.0689435	-3.19996	0.00137445	0.150753	237989
	MTMR2	-0.416821	0.130229	-3.20067	0.00137106	0.150753	894.075
	MYBPH	-0.378311	0.118523	-3.19189	0.00141347	0.153812	1300.67
	LOC155060	0.686279	0.215927	3.17829	0.00148147	0.159952	165.428
	RPS18P9	-0.293414	0.0924383	-3.17416	0.00150269	0.160985	1551.41
	KDM7A	0.71753	0.226449	3.16861	0.00153168	0.162829	171.889
	CYTB	0.502473	0.160057	3.13933	0.00169337	0.175957	73691.9
	NXT2	-0.492071	0.156697	-3.14027	0.00168794	0.175957	720.534
	ZMAT1	0.80884	0.257493	3.14121	0.00168252	0.175957	252.005
	BCL2A1	0.912703	0.292023	3.12544	0.00177537	0.183101	130.134
	SLC6A13	-0.931227	0.299396	-3.11036	0.00186862	0.191291	58.6738
	PACSIN3	0.537664	0.173527	3.09845	0.00194537	0.195892	636.974
	COX1	0.448967	0.144977	3.09682	0.00195609	0.195892	123772
	RPS3	-0.272018	0.0877367	-3.10039	0.00193266	0.195892	109807
	DYNC1I1	0.731451	0.236584	3.09172	0.00199003	0.197653	212.444
	APP	-0.692206	0.224105	-3.08876	0.00200992	0.197653	503.924
	SLC22A16	0.389239	0.126058	3.08778	0.00201658	0.197653	493.62
	TBC1D4	0.314255	0.101926	3.08316	0.00204812	0.199331	1199.39
	ARL2	0.339898	0.110594	3.07339	0.00211641	0.203783	3071.55
	ND6	0.478336	0.155687	3.07241	0.00212336	0.203783	48486.5
	ASF1B	-0.271886	0.0886525	-3.06687	0.00216311	0.206167	4236.91
	KLRG2	0.751728	0.245596	3.06083	0.00220722	0.208693	139.255
	MKI67	-0.271975	0.0889061	-3.05913	0.00221982	0.208693	13334.6
	HBQ1	1.02948	0.337568	3.0497	0.00229069	0.2139	283.039
	ADAT2	0.390089	0.128928	3.02563	0.00248114	0.225588	1652.16
	EEF1G	-0.272121	0.0899086	-3.02664	0.00247291	0.225588	82524.3
	YBX2	-1.52218	0.50281	-3.02735	0.00246706	0.225588	27.5942
	IL32	-1.96339	0.647972	-3.03005	0.00244512	0.225588	26.3137
	CNR2	-0.493294	0.163566	-3.01586	0.0025625	0.227012	278.164
	FAM86B3P	0.40984	0.135636	3.02162	0.00251423	0.227012	612.294
	KRT18	0.524458	0.17385	3.01673	0.00255517	0.227012	605.87
	SBDS	0.274985	0.091135	3.01734	0.00255005	0.227012	949.648
	RPL27A	-0.285345	0.0947697	-3.01093	0.00260452	0.229264	116365
	CCDC50	-0.381392	0.127033	-3.0023	0.00267949	0.234097	1104.87
	NPTXR	1.98243	0.660649	3.00073	0.0026933	0.234097	19.6647
	ATP6	0.521768	0.174798	2.98497	0.00283603	0.244962	167507
	TPSAB1	-1.01135	0.339631	-2.97779	0.00290331	0.249216	58.1221
	NT5DC2	-0.41897	0.141033	-2.97072	0.00297102	0.253454	2122.56
	EIF4EBP2	-0.215663	0.0726954	-2.96666	0.00301052	0.255248	5718.02
	CCDC78	0.500178	0.169062	2.95855	0.00309087	0.258983	203.672
	AK5	1.02928	0.34835	2.95472	0.00312953	0.258983	106.59
	PLAG1	-0.506889	0.171537	-2.95498	0.00312686	0.258983	337.455
	CERK	-0.25342	0.085672	-2.95803	0.00309615	0.258983	2867.04
	COX3	0.440073	0.149078	2.95196	0.00315762	0.259752	255075
	CCNA1	-0.555762	0.188531	-2.94785	0.0031999	0.261672	1126.17
	C12orf57	-0.303136	0.103187	-2.93772	0.00330633	0.267213	1246.84
	NFIX	0.693737	0.236083	2.93853	0.00329777	0.267213	499.542
	PVT1	0.386155	0.131733	2.93134	0.00337498	0.271176	1298.39
	ERP29	-0.145915	0.0500084	-2.9178	0.00352511	0.273576	31232.2
	CLEC12A	-0.86956	0.298115	-2.91686	0.00353575	0.273576	78.3572
	EHD2	0.421019	0.14449	2.91382	0.00357032	0.273576	626.123
	WHAMMP3	0.244899	0.0838897	2.91929	0.00350825	0.273576	1841.13
	IGF1	-1.40918	0.482522	-2.92045	0.00349525	0.273576	256.989
	TRNC	0.559741	0.191413	2.92426	0.00345274	0.273576	361.555
	PLAC8	-0.408155	0.140012	-2.91514	0.00355531	0.273576	13031.7
	PLEKHA5	-0.476683	0.163833	-2.90957	0.00361929	0.273576	503.378
	LRRC20	-0.56015	0.191976	-2.91782	0.00352487	0.273576	891.489
	RYR2	-1.2748	0.438116	-2.90974	0.00361733	0.273576	37.5639
	HS3ST1	-0.740981	0.254696	-2.90928	0.00362261	0.273576	178.987
	OPTN	-0.636327	0.218949	-2.90628	0.00365759	0.274717	257.579
	MSRB1	-0.283621	0.0977147	-2.90254	0.00370152	0.276513	2815.25
	FRMD4A	0.710758	0.245272	2.89784	0.00375743	0.279181	184.29
	TNNT1	-0.435836	0.150922	-2.88782	0.00387919	0.286687	599.133
	IL27RA	0.373128	0.129589	2.87932	0.00398534	0.292965	1516.61
	RPS21	-0.27766	0.0964994	-2.87732	0.00401069	0.293269	38601.5
	SV2A	0.90935	0.318283	2.85705	0.00427598	0.311021	212.306
	TUBA1B	-0.179791	0.0630095	-2.8534	0.00432537	0.312966	66433.1
	RPS5	-0.233891	0.0823095	-2.8416	0.00448878	0.323098	75323.6
	PPP1R26	0.810186	0.285308	2.83969	0.00451574	0.323355	92.3694
	ZNF205	-1.18317	0.416975	-2.83751	0.00454663	0.323889	51.4707
	GPC3	0.359866	0.126955	2.83461	0.00458821	0.325175	817.125
	ID1	0.53813	0.191324	2.81267	0.00491322	0.346432	166.785
	TESMIN	0.441774	0.157494	2.80502	0.00503128	0.352956	665.036
	INHBA	-0.38113	0.136305	-2.79616	0.00517138	0.358271	5414.99
	ADAMTSL4	0.470835	0.168437	2.79532	0.00518482	0.358271	746.728
	SLC4A7	-0.301461	0.107765	-2.7974	0.00515152	0.358271	3506.6
		3.24803	1.16353	2.79154	0.00524587	0.360686	90.8672
	APOC1	-0.564842	0.202603	-2.78793	0.0053046	0.3622	978.799
	NAIP	-3.44107	1.2347	-2.78697	0.0053203	0.3622	14.8367
	FNDC3A	0.398421	0.143292	2.78049	0.00542776	0.362375	1239.51
	STAP2	0.687292	0.247138	2.78101	0.00541904	0.362375	309.567
	RPL4	-0.240353	0.086332	-2.78405	0.00536848	0.362375	118486
	RPS19	-0.23126	0.08314	-2.78157	0.0054096	0.362375	232944
	GBP4	-1.96214	0.709617	-2.76507	0.00569097	0.378121	24.8798
	ZNF350	1.49158	0.540168	2.76132	0.00575685	0.380668	35.8599
	ZNF763	-0.709081	0.259125	-2.73644	0.00621081	0.405074	192.103
	TMX4	-0.286903	0.104852	-2.73628	0.00621387	0.405074	6234.59
	RPS6	-0.256024	0.0934715	-2.73906	0.0061615	0.405074	209738
	HOXA5	0.371951	0.136125	2.73243	0.006287	0.407917	920.773
	MPEG1	-0.707259	0.259635	-2.72404	0.00644878	0.410701	132.974
	LACTB2-AS1	1.0983	0.402973	2.7255	0.00642033	0.410701	213.822
	HOXA13	0.571318	0.209506	2.72698	0.00639177	0.410701	270.241
	SNORD35B	0.627728	0.230076	2.72835	0.00636514	0.410701	120.209
	EBP	-0.242814	0.0894051	-2.71589	0.0066098	0.415215	5512.04
	DLX1	-0.432777	0.159314	-2.7165	0.00659753	0.415215	477.686
	PTPN14	0.499778	0.183919	2.71739	0.00657999	0.415215	551.655
	AMPH	-1.25813	0.46414	-2.71066	0.00671503	0.418351	67.9666
	ZNF669	-0.534942	0.197367	-2.7104	0.00672025	0.418351	276.751
	VAT1L	-0.341331	0.126489	-2.69851	0.00696499	0.431642	1102.21
	CDCA2	-0.205988	0.0765637	-2.69041	0.00713647	0.438338	4319.92
	SYNJ2	-0.28081	0.104331	-2.69152	0.00711276	0.438338	1608.4
	C19orf38	-0.728369	0.270967	-2.68804	0.00718726	0.439504	74.8412
	VWCE	0.783889	0.29181	2.6863	0.00722475	0.43985	192.809
	COL27A1	0.507805	0.189345	2.6819	0.00732045	0.443722	622.181
	CERS1	1.07894	0.403074	2.67677	0.00743362	0.447708	79.3873
	CD48	-0.896833	0.335141	-2.67598	0.007451	0.447708	106.95
	MIR17HG	0.467942	0.175132	2.67194	0.0075413	0.451172	3406.26
	IGFBP2	-0.490845	0.183941	-2.66849	0.00761935	0.453877	352.755
	SLFN13	-0.322883	0.121266	-2.66261	0.00775378	0.459902	3117.84
	TRDC	-0.677301	0.254543	-2.66085	0.00779429	0.460329	100.296
	EML2	0.315168	0.118748	2.6541	0.00795193	0.466548	1283.92
	GALNT12	1.16153	0.43774	2.65346	0.00796709	0.466548	44.1985
	MIR3654	-0.268389	0.101725	-2.63838	0.00833034	0.47072	16399.3
	IGSF6	-0.846933	0.320781	-2.64022	0.00828527	0.47072	76.6077
	FGL2	-0.425013	0.16047	-2.64854	0.00808395	0.47072	864.149
	PRSS37	2.63008	0.994287	2.64519	0.00816458	0.47072	82.9411
	CRIP1	-0.43087	0.163288	-2.63871	0.0083223	0.47072	4684.99
	SPTBN2	0.806962	0.305713	2.6396	0.00830035	0.47072	65.7355
	RASSF4	0.293254	0.111132	2.63879	0.00832027	0.47072	3817.07
	ATG16L2	0.356679	0.134865	2.64471	0.00817605	0.47072	903.624
	ZNF468	-0.577929	0.219096	-2.63779	0.00834489	0.47072	149.475
	PGGHG	0.483781	0.184207	2.62629	0.00863224	0.48495	547.252
	GIPC3	-0.518113	0.197826	-2.61903	0.00881794	0.491387	569.849
	EEF1B2	-0.273467	0.104375	-2.62004	0.00879195	0.491387	15202.6
	CRAT	-0.385123	0.147183	-2.61662	0.00888055	0.492888	537.753
	RCSD1	-0.20645	0.0789535	-2.61483	0.00892731	0.493502	5305
	UBOX5-AS1	1.40323	0.543199	2.58326	0.00978707	0.536735	121.173
	UPK3A	-0.375647	0.145386	-2.5838	0.00977193	0.536735	1096.17
	YJEFN3	0.515659	0.200558	2.57112	0.0101371	0.553735	668.574
	RPL7A	-0.22282	0.0867765	-2.56775	0.0102362	0.556945	74103.5
	TBC1D8	0.223345	0.087061	2.56539	0.0103061	0.558548	879.092
	CCDC18-AS1	0.541267	0.211505	2.55912	0.0104938	0.564533	587.794
	MBNL3	-0.299683	0.11715	-2.55812	0.0105239	0.564533	336.035
	FOSL1	0.302972	0.118459	2.55762	0.010539	0.564533	666.355
	RPS16	-0.26308	0.102926	-2.55601	0.010588	0.564967	98580.2
	CDC42EP1	0.947002	0.370848	2.55362	0.0106611	0.566678	137.878
	SAMHD1	-0.30797	0.120845	-2.54848	0.0108194	0.572888	714.163
	ANKRD61	0.626314	0.246538	2.54044	0.0110713	0.577381	264.05
	TLDC2	-0.360096	0.141705	-2.54117	0.0110481	0.577381	2870.28
	EPS8L2	-0.461463	0.181632	-2.54065	0.0110647	0.577381	369.314
	LIN7A	0.276487	0.108816	2.54087	0.0110576	0.577381	1837.17
	TNFSF10	-0.43951	0.17311	-2.5389	0.0111202	0.577751	573.617
	MTVR2	-3.22268	1.27261	-2.53233	0.0113308	0.584296	42.2353
	CTSF	0.546864	0.215896	2.533	0.011309	0.584296	244.005
	ADAM20	-2.93379	1.15996	-2.52921	0.011432	0.587327	43.8949
	CACNA2D4	0.210132	0.0831636	2.52673	0.0115129	0.589288	2620.83
	PRR5	0.413439	0.164049	2.52021	0.0117283	0.59372	1227.83
	ZNF185	0.293441	0.116385	2.52128	0.0116928	0.59372	864.624
	ULK1	0.299761	0.118905	2.52102	0.0117016	0.59372	1407.97
	LOC100506585	0.450428	0.179158	2.51414	0.0119323	0.598564	404.099
	NFIA	-1.44355	0.574319	-2.5135	0.011954	0.598564	47.1757
	VEGFA	0.318536	0.126673	2.51464	0.0119155	0.598564	960.875
	PDK3	-0.406889	0.162043	-2.511	0.012039	0.600647	433.026
	RPL36A	0.470154	0.187666	2.50527	0.0122357	0.60177	1586.03
	TYRO3	-0.568596	0.22688	-2.50615	0.0122053	0.60177	150.838
	PRXL2A	0.607455	0.242341	2.50661	0.0121894	0.60177	165.678
	ZNF160	-0.298037	0.118909	-2.50642	0.0121961	0.60177	1262.16
	IL23R	-0.670044	0.267767	-2.50234	0.0123375	0.603567	150.487
	ZC4H2	-0.944033	0.377544	-2.50046	0.0124032	0.603567	88.7845
	RPL8	-0.171563	0.0686041	-2.50077	0.0123925	0.603567	695608
	NCALD	-0.250478	0.100334	-2.49644	0.0125448	0.608313	3486.54
	NDN	-1.3992	0.561026	-2.494	0.0126311	0.610355	42.4835
	SLC25A37	0.256613	0.102957	2.49244	0.0126868	0.610911	6743.26
	ZNF234	-0.515362	0.20715	-2.48786	0.0128513	0.616682	258.002
	LDHAL6A	-0.638813	0.257058	-2.48509	0.0129519	0.619362	224.17
	EREG	-0.931958	0.375246	-2.48359	0.0130065	0.619829	53.7235
	COL7A1	0.909409	0.366849	2.47897	0.0131761	0.62575	66.0509
	DNMT3A	-0.245073	0.0989641	-2.47638	0.0132721	0.628153	991.41
	LINC00926	0.328737	0.133004	2.47163	0.0134499	0.6328	4637.37
	SLC35E3	0.354378	0.143397	2.47131	0.0134619	0.6328	663.109
	MEIOB	-0.621322	0.251805	-2.46747	0.013607	0.6353	140.945
	ASRGL1	-0.271096	0.10982	-2.46854	0.0135666	0.6353	2439.05
	GAA	0.268156	0.108749	2.46583	0.0136696	0.636075	4232.67
	CD2AP	-0.506152	0.206054	-2.45641	0.0140333	0.647963	167.789
	LMO3	-1.37372	0.560246	-2.452	0.0142064	0.647963	72.5467
	PRKY	0.307078	0.125194	2.45282	0.014174	0.647963	1953.22
	SHOX2	0.362822	0.14778	2.45516	0.0140824	0.647963	6291.49
	ST14	-0.211704	0.0863246	-2.45241	0.0141901	0.647963	4965.62
	KLHL22	-0.750679	0.305622	-2.45623	0.0140402	0.647963	98.2069
	SPART	-0.236808	0.0968206	-2.44584	0.0144515	0.656921	4671.59
	CHST2	-0.822599	0.336485	-2.44468	0.0144979	0.656921	215.618
	PTGER4	-0.502234	0.205553	-2.44334	0.0145522	0.657227	280.326
	TNNI2	-0.756373	0.310077	-2.4393	0.0147156	0.660655	91.4468
	TNFSF9	0.343506	0.140833	2.4391	0.0147237	0.660655	1551.61
	BFAR	3.81256	1.56645	2.43389	0.0149377	0.668086	8.17743
	GNB5	-0.397832	0.163633	-2.43124	0.0150472	0.669459	1662.78
	RPL6	-0.228265	0.0939051	-2.43081	0.0150653	0.669459	27250.7
	SNORD7	1.63858	0.674664	2.42873	0.0151518	0.671146	189.101
	SLC43A3	-0.223218	0.092108	-2.42344	0.0153744	0.678831	6646.14
	REC114	-2.10748	0.87093	-2.4198	0.0155288	0.683467	106.635
	TPM4	-0.211734	0.0875991	-2.41708	0.0156455	0.684694	6296.94
	TUBA4A	-0.314334	0.13006	-2.41684	0.0156558	0.684694	3877.04
	GLTP	-0.315739	0.13087	-2.41261	0.0158386	0.690504	2239.07
	NPAS1	0.523483	0.217389	2.40804	0.0160383	0.69701	738.797
	RPARP-AS1	-0.340335	0.141735	-2.40121	0.016341	0.697013	724.473
	ANKRD22	-0.64748	0.269566	-2.40194	0.0163086	0.697013	162.412
	ZFP92	0.606609	0.252424	2.40314	0.016255	0.697013	97.2556
	FNBP1	-0.192945	0.0802804	-2.40339	0.0162439	0.697013	3731.53
	KCNN2	0.245561	0.102261	2.40131	0.0163366	0.697013	1497.08
	MAP1A	-0.661071	0.275037	-2.40357	0.0162358	0.697013	99.9617
	MCEMP1	-0.290163	0.121034	-2.39736	0.0165135	0.702205	724.083
	BIRC6-AS2	-3.49653	1.45948	-2.39574	0.0165869	0.703162	20.0276
	PLCG1-AS1	1.66518	0.699786	2.37956	0.0173333	0.716728	64.6909
	PCP2	0.643746	0.270153	2.38289	0.0171773	0.716728	101.514
	GATA3	2.26386	0.951306	2.37974	0.0173246	0.716728	22.0171
	C6orf226	-0.550753	0.231143	-2.38273	0.0171846	0.716728	144.722
	MT1F	-0.291972	0.122566	-2.38216	0.0172112	0.716728	1789.38
	SLC17A9	0.321744	0.134854	2.38587	0.017039	0.716728	1401.35
	BMP2	-0.353882	0.148769	-2.37874	0.017372	0.716728	650.695
	RPL13AP5	-0.23315	0.0979145	-2.38116	0.0172583	0.716728	109596
	SYS1	-0.206938	0.0869959	-2.3787	0.0173736	0.716728	1042.06
	MT2A	-0.3864	0.162525	-2.37748	0.0174316	0.716979	1513.79
	GSN-AS1	1.21532	0.514211	2.36347	0.0181047	0.741407	92.3021
	RPS14	-0.273	0.115536	-2.36289	0.0181328	0.741407	136504
	FHIT	0.696681	0.295995	2.35369	0.018588	0.757777	64.8405
	ERGIC3	-0.185408	0.0788185	-2.35234	0.0186555	0.758292	6416.43
	ALDH2	-0.659577	0.281206	-2.34553	0.0190002	0.767787	128.001
		0.38376	0.163555	2.34637	0.0189575	0.767787	2084.09
	KLF3	0.617168	0.263662	2.34075	0.0192449	0.775405	219.872
	CDC25A	-0.183374	0.0784252	-2.3382	0.0193771	0.778462	3870.7
	CSRP1	-0.223169	0.0955619	-2.33533	0.0195261	0.782175	3008.84
	GABPB1-AS1	0.338731	0.145853	2.32242	0.0202102	0.788172	1316.08
	FST	-0.443722	0.190443	-2.32995	0.0198089	0.788172	304.405
	FILIP1L	-0.406596	0.174998	-2.32343	0.0201559	0.788172	261.582
	COTL1	-0.151106	0.0648365	-2.33057	0.0197761	0.788172	10428.8
	PPP1R16B	-0.550257	0.236847	-2.32326	0.0201651	0.788172	228.617
	HSPB1	0.284443	0.122519	2.32163	0.0202529	0.788172	23652.8
	HTATSF1P2	0.600093	0.258139	2.32469	0.0200884	0.788172	132.198
	LRRC59	-0.254087	0.109488	-2.3207	0.0203031	0.788172	3829.16
	SYK	-0.27214	0.11695	-2.32697	0.0199669	0.788172	20529.7
	OGFRL1	-0.261	0.11239	-2.32226	0.0202187	0.788172	860.319
	HIST1H2AJ	-1.20222	0.51667	-2.32687	0.0199722	0.788172	33.1044
	PPM1N	0.586868	0.253046	2.31921	0.0203834	0.789072	145.329
	ICAM3	-0.303962	0.131138	-2.31788	0.0204556	0.789654	6401.86
	TMC8	0.302098	0.130888	2.30806	0.0209956	0.794033	2595.68
	EFNA4	-0.717332	0.310004	-2.31395	0.0206707	0.794033	94.6168
	CCND1	-0.541347	0.234431	-2.30919	0.0209328	0.794033	128.46
	KLKP1	1.83269	0.794241	2.30747	0.0210287	0.794033	164.036
	EPB41L4A	0.438555	0.190016	2.30799	0.0209995	0.794033	473.207
	RPL13AP6	-0.646366	0.279703	-2.3109	0.0208385	0.794033	90.6032
	KLHL13	1.05727	0.457028	2.31337	0.0207025	0.794033	45.5248
	RHOBTB1	0.506459	0.219016	2.31243	0.0207539	0.794033	255.657
	PPP2R1B	-0.216542	0.0940384	-2.3027	0.021296	0.798605	1574.54
	PRDM1	-0.524451	0.227803	-2.30221	0.0213231	0.798605	217.121
	CDHR1	1.2612	0.547555	2.30333	0.0212604	0.798605	59.3386
	ARHGEF18	-0.232859	0.101324	-2.29816	0.0215529	0.804552	6647.97
	RPS14P3	-0.301803	0.13137	-2.29736	0.0215983	0.804552	1540.28
	COX7B	-0.270262	0.11782	-2.29386	0.0217986	0.809829	5551.26
	TRX-CAT1-6	3.09276	1.35322	2.28548	0.0222849	0.818201	9.37001
	LOC101929626	-3.6463	1.59409	-2.28739	0.0221733	0.818201	15.0089
	LINC02610	0.488691	0.21406	2.28297	0.0224324	0.818201	296.155
	DPYSL2	-0.198873	0.0871171	-2.28283	0.0224407	0.818201	3271.03
	AHCY	-0.164324	0.0719346	-2.28435	0.0223509	0.818201	14727.1
	RNR1	0.33755	0.147992	2.28086	0.0225568	0.818201	250638
	TRPM4	-0.282009	0.123636	-2.28096	0.0225507	0.818201	2566.42
	SLC39A10	-0.245396	0.107472	-2.28334	0.0224102	0.818201	1639.01
	TREML2	-0.704434	0.308069	-2.28661	0.0222186	0.818201	64.0405
	SMC1B	0.630722	0.276713	2.27934	0.0226469	0.819321	142.717
	PTPRO	-0.697625	0.306397	-2.27687	0.022794	0.82249	57.6707
	LOC101929140	-0.677164	0.298006	-2.27232	0.0230672	0.822559	158.076
	LOC101929162	1.43077	0.630465	2.26938	0.0232449	0.822559	28.5779
	CMTM7	0.424146	0.186829	2.27024	0.0231928	0.822559	371.114
	KAT2A	0.274349	0.120628	2.27435	0.022945	0.822559	3518.08
	DDIT4	0.361523	0.159176	2.27122	0.0231337	0.822559	417.183
	ZC3HAV1	-0.188497	0.0830462	-2.26978	0.023221	0.822559	6646.6
	RASAL3	-0.275824	0.121568	-2.26889	0.0232749	0.822559	1762.36
	BMP8B	-0.225161	0.0991979	-2.26981	0.023219	0.822559	1140.67
	EI24	-0.22495	0.099186	-2.26796	0.0233316	0.822559	22922.6
	IFFO1	0.380855	0.168051	2.26631	0.0234323	0.824006	405.532
	PAK1	-0.221362	0.0977279	-2.26508	0.0235075	0.824553	1806.02
	P3H4	0.618705	0.274048	2.25765	0.0239676	0.8354	181.378
	RAB8A	-0.139945	0.0619633	-2.25852	0.0239136	0.8354	6389.8
	PKM	-0.185721	0.0822807	-2.25716	0.0239981	0.8354	26298.8
	HUNK	1.30213	0.579162	2.2483	0.0245571	0.85271	22.3635
	ZYG11A	0.436715	0.194604	2.24412	0.0248249	0.85985	186.145
	UACA	0.408364	0.182274	2.24039	0.0250657	0.866021	386.536
	GBP5	-1.24068	0.554274	-2.23839	0.0251959	0.868347	28.4256
	SLC9A3R2	0.305887	0.136765	2.23659	0.025313	0.870213	847.86
	RNU12	2.03444	0.911196	2.23271	0.0255681	0.876802	13.2987
	POLG2	0.235888	0.105848	2.22855	0.0258437	0.884058	801.992
	TUT4	0.224866	0.101057	2.22514	0.026072	0.888815	1694.21
	SKIDA1	0.196587	0.0883715	2.22455	0.0261114	0.888815	1518.05
	ZCCHC24	-0.256217	0.115444	-2.21941	0.0264589	0.896231	485.486
	DRAM1	0.252229	0.113628	2.21979	0.0264333	0.896231	831.057
	BCAR1	1.29756	0.585048	2.21787	0.0265637	0.897579	66.7347
	TARP	-0.72797	0.328454	-2.21635	0.0266675	0.898266	77.8997
	PSAP	-0.16063	0.0724973	-2.21567	0.026714	0.898266	7772.38
	KCNMB3	0.472484	0.213643	2.21156	0.0269974	0.905592	685.326
	ZHX1-C8orf76	0.696374	0.315914	2.20431	0.0275023	0.910459	82.3426
	CSRP2	2.95287	1.34093	2.20211	0.0276578	0.910459	31.362
	EEF2	-0.242073	0.110067	-2.19933	0.0278545	0.910459	113278
	FCGR1B	0.43882	0.199227	2.20261	0.0276225	0.910459	393.987
	LOC284454	0.414089	0.187965	2.20301	0.0275941	0.910459	541.258
	IRF5	-0.243529	0.110662	-2.20066	0.02776	0.910459	953.437
	MAN2A2	0.283812	0.129026	2.19964	0.0278321	0.910459	1516.12
	NRGN	-0.317191	0.143658	-2.20796	0.0272468	0.910459	2255.08
	SERPINB2	-1.73857	0.790355	-2.19974	0.0278256	0.910459	19.626
	TOMM22	-0.144103	0.0653065	-2.20656	0.0273447	0.910459	6043.13
	TRAF3IP2-AS1	0.292799	0.133142	2.19915	0.0278672	0.910459	507.504
	SDHAF1	-0.218906	0.0996687	-2.19633	0.028068	0.914858	1980.15
	LINC02217	-3.27252	1.49291	-2.19204	0.0283769	0.918914	9.48408
	NIPA1	0.347383	0.158412	2.19291	0.0283137	0.918914	738.878
	ARPIN	3.01478	1.37604	2.19091	0.0284584	0.918914	11.2586
	RPS8	-0.222035	0.101322	-2.19138	0.0284245	0.918914	223360
	RBM47	-0.473386	0.216198	-2.1896	0.0285535	0.919834	552.17
	MIR8066	2.72271	1.24755	2.18244	0.0290768	0.934515	137.392
	TRIB1	0.347318	0.159252	2.18094	0.0291878	0.935906	731.643
	AHNAK	-0.209764	0.0963461	-2.17719	0.0294661	0.942641	8100.29
	ODC1	-0.227273	0.104574	-2.17332	0.0297564	0.945364	4126.65
	PXN	0.335863	0.154502	2.17385	0.0297164	0.945364	375.58
	RPL5	-0.195253	0.0898203	-2.17382	0.0297188	0.945364	74366.5
	ATP8	0.489347	0.225964	2.16559	0.0303423	0.955195	22530.1
	SLC29A3	0.262344	0.121141	2.16561	0.0303413	0.955195	292.259
	ZNF331	1.28093	0.59127	2.16641	0.0302801	0.955195	20.3163
	RBFA	0.20701	0.0955174	2.16725	0.0302162	0.955195	1153.89
	GGA2	0.136533	0.0631669	2.16146	0.0306601	0.960821	4359.05
	NKG7	-0.217856	0.100769	-2.16194	0.0306232	0.960821	2477.94
	TEDDM1	3.52472	1.63487	2.15597	0.0310863	0.96723	10.6654
	IL17RE	0.864471	0.400954	2.15604	0.0310809	0.96723	110.006
	SENP6	0.156299	0.0726043	2.15275	0.0313382	0.96723	11547.2
	PRRT3	0.641074	0.297821	2.15254	0.0313545	0.96723	230.5
	MDFIC	-0.248521	0.115449	-2.15265	0.0313461	0.96723	1943.87
	PJVK	0.513061	0.238299	2.15301	0.0313178	0.96723	396.145
	PLPP1	-0.699019	0.324423	-2.15465	0.0311891	0.96723	169.571
	UBE4B	-0.215911	0.100459	-2.14924	0.0316151	0.968977	1393.21
	RHEX	-0.51421	0.23926	-2.14916	0.0316215	0.968977	328.405
	TRIM72	-0.354758	0.16503	-2.14966	0.0315818	0.968977	651.975
	KCNQ5-AS1	1.11	0.519679	2.13593	0.032685	0.988026	288.553
	GPR18	-0.383737	0.17989	-2.13318	0.0329099	0.988026	507.454
	LINC01140	-0.742178	0.348159	-2.13172	0.0330295	0.988026	72.0853
	LHFPL4	3.08146	1.44148	2.13771	0.03254	0.988026	11.866
	TRNL1	0.718108	0.336432	2.13448	0.0328032	0.988026	113.078
	MS4A4E	-0.98739	0.46305	-2.13236	0.0329772	0.988026	74.3888
	TRIM7	0.305764	0.143383	2.13249	0.0329663	0.988026	546.957
	STARD3NL	-0.255718	0.11962	-2.13776	0.0325364	0.988026	649.223
	MAP1LC3A	-0.708641	0.331623	-2.13689	0.032607	0.988026	127.205
	NAV3	-1.01509	0.476124	-2.13199	0.033008	0.988026	46.6396
	PUM3	0.166724	0.0781713	2.1328	0.0329409	0.988026	7671.68
	LRRC69	0.511619	0.240284	2.12922	0.0332359	0.992053	258.911
	RNF207	0.483653	0.227264	2.12816	0.0333241	0.992541	342.395
	JUNB	0.248753	0.116936	2.12726	0.0333982	0.992608	2364.08
	TMEM86B	0.3208	0.150876	2.12625	0.0334823	0.992972	1556.79
	IGF1R	0.31422	0.147864	2.12506	0.033582	0.993461	347.176
	LEP	2.50449	1.17895	2.12433	0.0336425	0.993461	9.2333
	OTULINL	-0.270764	0.127698	-2.12035	0.0339765	0.995082	540.969
	TLR4	-0.464369	0.21876	-2.12274	0.033776	0.995082	415.91
	PGBD5	1.37784	0.649553	2.12121	0.0339038	0.995082	49.4812
	ACAP1	-0.273858	0.129163	-2.12024	0.0339854	0.995082	1892.5
	TRK-CTT2-2	2.84243	1.34445	2.11419	0.034499	0.998146	25.4003
	ANKRD44-IT1	-1.80757	0.855457	-2.11298	0.0346023	0.998146	143.491
	MIR6739	1.26029	0.596273	2.11361	0.0345487	0.998146	73.2794
	LOC105379282	0.617711	0.292417	2.11243	0.0346496	0.998146	107.153
	SRSF8	-0.258882	0.122249	-2.11766	0.0342042	0.998146	1551.05
	CCDC13	0.5948	0.2816	2.11222	0.0346679	0.998146	88.4008
	CENPV	0.161249	0.0762056	2.11597	0.0343472	0.998146	3276.78
	MACF1	-0.262236	0.123863	-2.11715	0.0342472	0.998146	3894.55
	PUS1	0.256805	0.121637	2.11125	0.0347508	0.998453	3822.08
	A1BG	-0.166911	0.188848	-0.883836	0.376785	1	1350.65
	ADA	0.0832215	0.0891579	0.933417	0.350605	1	1314.24
	ZBTB11-AS1	0.125134	0.2438	0.513264	0.607767	1	148.243
	MED6	-0.0591892	0.120774	-0.490082	0.624076	1	1063.93
	NR2E3	-0.166366	0.793406	-0.209686	0.833913	1	45.0094
	NAALAD2	-0.222224	0.318693	-0.697299	0.485616	1	162.628
	SNORD116-4	0.0818254	0.729877	0.112108	0.910737	1	22.217
	PDZK1P1	-0.480052	0.675405	-0.710761	0.477232	1	16.249
	CDKN2B-AS1	-0.0376641	0.854758	-0.0440641	0.964853	1	9.15441
	SIGLEC14	0.226222	0.431384	0.52441	0.599993	1	66.0616
	LOC100049716	0.0782324	0.303754	0.257552	0.796753	1	89.5768
	ACOT8	-0.0572487	0.152882	-0.374464	0.708059	1	389.059
	ABI1	0.0494618	0.19557	0.252911	0.800337	1	1049.02
	GNPDA1	0.0165758	0.103311	0.160446	0.87253	1	949.721
	KCNE3	-0.242257	0.167376	-1.44738	0.147791	1	819.818
	ZBTB33	-0.00128922	0.105748	-0.0121914	0.990273	1	3368.11
	SNHG8	0.0349541	0.115746	0.301989	0.76266	1	2939.38
	GTF2IP4	-0.163446	0.371466	-0.440001	0.659936	1	206.905
	TANK	0.00183416	0.163449	0.0112217	0.991047	1	597.463
	LOC100101148	0.369399	0.652769	0.565896	0.571464	1	13.4788
	POM121C	-0.0309022	0.0906063	-0.34106	0.733058	1	3016.76
	ZSCAN30	0.153294	0.293093	0.523022	0.600959	1	120.23
	MCTS2P	0.080035	0.430489	0.185917	0.85251	1	109.435
	SRA1	0.0231007	0.122602	0.18842	0.850547	1	660.18
	UCKL1-AS1	0.0150855	0.345379	0.043678	0.965161	1	57.0824
	SNORD12B	0.736448	0.398702	1.84711	0.0647307	1	50.0912
	TMEM170B	-0.193983	0.120435	-1.61069	0.107247	1	1451.53
	SNORD58C	0.492628	0.361677	1.36207	0.173177	1	47.1182
	SNORA38B	-0.266067	0.954433	-0.27877	0.780421	1	31.6741
	ZGLP1	0.706067	0.374767	1.88401	0.0595633	1	79.8263
	FAM86JP	0.421244	1.38319	0.304545	0.760713	1	8.57197
	VTRNA2-1	0	1.6637	0	1	1	13.1338
		-0.557652	2.17131	-0.256828	0.797312	1	8.93817
	EGOT	-0.282372	1.13427	-0.248946	0.803402	1	9.37724
	GHRLOS	0.149935	0.307845	0.487047	0.626225	1	75.453
	SLCO4A1-AS1	-0.278886	0.7543	-0.369729	0.711585	1	17.5461
	FAM229A	1.02359	0.811689	1.26106	0.207287	1	80.6578
	LOC100128108	0.231941	0.392942	0.590268	0.555011	1	38.8711
	STAU2-AS1	0.0328854	0.540025	0.060896	0.951442	1	19.4998
	TMPO-AS1	-0.202915	0.200885	-1.01011	0.312444	1	272.457
	DNM1P35	0.058202	0.559494	0.104026	0.917149	1	21.4894
	LOC100128288	-0.427118	0.931454	-0.45855	0.646558	1	13.0365
	LOC100128317	0.277307	0.651507	0.425639	0.670371	1	23.2423
	LOC100128361	-0.229061	0.503005	-0.455385	0.648832	1	38.1368
	LOC100128494	-0.174049	0.611747	-0.284512	0.776018	1	34.9728
	LOC100128568	-0.145396	0.388272	-0.37447	0.708055	1	70.644
	C19orf71	0.23349	0.231073	1.01046	0.312275	1	1743.41
		-0.383818	0.885541	-0.433427	0.664704	1	12.8965
	SLC8A1-AS1	2.38575	1.42677	1.67213	0.0944984	1	22.6751
	ACVR2B-AS1	-0.450177	0.673584	-0.66833	0.503923	1	15.1464
	LOC100128653	0.432766	1.46512	0.29538	0.767704	1	59.2448
	OST4	-0.0642258	0.208212	-0.308464	0.757729	1	1214.07
	LOC100128770	0.614712	0.718902	0.85507	0.392512	1	16.0596
	LINC00476	-0.199974	0.143759	-1.39104	0.164214	1	507.46
	SRRM2-AS1	0.572257	1.13023	0.506321	0.612631	1	10.9182
	LINC01003	0.0348788	0.252172	0.138314	0.889992	1	130.991
	VPS9D1-AS1	0.311192	0.21831	1.42546	0.154025	1	246.239
	ZBTB42	-0.0244935	0.274547	-0.0892144	0.928912	1	87.3248
	LOC100129034	-0.327615	0.177842	-1.84217	0.0654504	1	510.371
	KTN1-AS1	0.155812	0.378532	0.411623	0.680616	1	42.0227
	ZSCAN16-AS1	-0.00492065	0.177203	-0.0277685	0.977847	1	743.319
	MATN1-AS1	0.538042	0.897602	0.599422	0.548891	1	14.7036
	LOC100129215	0.256869	0.371832	0.690819	0.489679	1	40.7922
	SMIM27	0.0958744	0.318278	0.301229	0.76324	1	94.678
	MSTO2P	0.271883	0.597422	0.455093	0.649042	1	52.1381
	RPL19P12	-0.14312	0.284754	-0.50261	0.615239	1	80.1592
	DPY19L1P1	-0.00161018	0.305045	-0.00527851	0.995788	1	93.0327
	LYRM4-AS1	0.0268722	0.246452	0.109036	0.913174	1	179.694
	MKRN2OS	-0.368859	0.229742	-1.60554	0.108376	1	490.346
	ZNF37BP	0.161512	0.184748	0.874225	0.381996	1	1076.58
	LOC100129503	-0.0610854	0.458507	-0.133227	0.894014	1	48.3086
	SOD2-OT1	-0.284644	0.661978	-0.42999	0.667203	1	24.9192
	LOC100129534	0.460064	0.621209	0.740594	0.45894	1	23.893
	LINC02035	-0.0438943	0.795321	-0.0551907	0.955987	1	15.8037
	LOC100129697	-0.391001	0.663456	-0.58934	0.555633	1	17.8764
	LINC01126	-0.00271102	1.35051	-0.00200741	0.998398	1	8.85635
	SCOC-AS1	-0.131459	0.352861	-0.372552	0.709482	1	82.6007
	LOC100129917	0.0505501	0.287794	0.175647	0.860571	1	86.4207
	LOC100129931	0.4866	0.863492	0.563526	0.573077	1	10.6051
	CCNT2-AS1	-0.129445	0.728228	-0.177754	0.858917	1	16.7628
	HDAC6	0.0339527	0.135629	0.250335	0.802328	1	696.987
		0.0940472	0.479179	0.196267	0.844401	1	37.4862
	KIF28P	0.226789	0.507756	0.446649	0.655129	1	50.9284
	LINC00861	-0.379939	0.304125	-1.24929	0.21156	1	303.928
	TMEM262	0.801145	1.1418	0.701648	0.482899	1	8.83949
	LOC100130357	0.417753	0.304542	1.37174	0.170144	1	80.0874
	LINC02593	0.624873	0.562474	1.11094	0.266596	1	26.8546
	CECR7	-0.8346	0.488158	-1.70969	0.0873227	1	31.1805
	LOC100130476	-0.026291	0.324603	-0.0809943	0.935447	1	86.958
	TMEM221	-0.0675413	0.227898	-0.296366	0.766951	1	113.337
	NFYC-AS1	0.374252	0.325227	1.15074	0.249838	1	106.357
	LINC00910	-0.0524696	0.319128	-0.164416	0.869404	1	60.7605
	LOC100130691	0.0859851	0.324964	0.264599	0.791318	1	78.0739
	ATP6V1FNB	-0.206221	1.14472	-0.180149	0.857036	1	8.98221
	LOC100130744	-0.126021	0.368041	-0.342411	0.732041	1	108.351
	EFCAB10	-0.106071	0.89722	-0.118222	0.905892	1	12.8836
	LOC100130872	0.124384	0.0906975	1.37142	0.170244	1	817.37
	ATE1-AS1	-0.677207	0.911895	-0.742638	0.457701	1	10.6492
	TSTD3	-0.119624	0.217413	-0.550216	0.582171	1	178.844
	VAC14-AS1	-0.379625	0.445991	-0.851195	0.394661	1	98.1215
	SMIM6	-0.265801	0.854796	-0.310953	0.755836	1	8.58089
	SYCE1L	0.216164	0.400352	0.539936	0.589241	1	109.998
	LOC100130987	-0.0146437	0.364356	-0.0401907	0.967941	1	43.2177
	LOC100130992	0.262763	0.235791	1.11439	0.265113	1	79.7169
	ZNF316	0.153669	0.156581	0.981406	0.326393	1	1971.37
	CKMT2-AS1	-0.284807	0.203834	-1.39725	0.162337	1	349.717
	SRP14-AS1	-0.00923376	0.255681	-0.0361143	0.971191	1	108.462
	DPP9-AS1	0.352728	0.406778	0.867127	0.385872	1	47.1603
	TNRC6C-AS1	0.105509	0.363937	0.28991	0.771885	1	98.7233
	CCDC183-AS1	0.087792	0.911689	0.096296	0.923286	1	14.6615
	RPL21P28	0.0737587	0.183105	0.402822	0.687079	1	2492.53
	NEMP2	0.12911	0.173492	0.744182	0.456766	1	483.475
	ZNF503-AS2	-0.0268261	0.284366	-0.0943364	0.924842	1	131.067
	ANKRD63	0.263347	0.296967	0.88679	0.375192	1	83.9553
	LOC100131289	0.204764	0.840555	0.243605	0.807536	1	18.4214
	RDM1P5	0.927689	0.780211	1.18902	0.234431	1	28.8101
	LINC00893	0.517075	1.03353	0.5003	0.616864	1	12.8045
	DBIL5P	-0.416841	0.724536	-0.575322	0.565074	1	12.1518
	LOC100131532	0.595497	0.966341	0.616239	0.537736	1	18.2255
	ZNF236-DT	-0.222019	0.521387	-0.425824	0.670236	1	48.003
	MZF1-AS1	0.255229	0.539059	0.473471	0.635877	1	47.4613
	USP30-AS1	0.262688	1.01822	0.257987	0.796417	1	8.50425
	ARMCX4	-0.801951	0.755499	-1.06148	0.28847	1	17.1947
	PET100	-0.0803026	0.185915	-0.431931	0.665791	1	2382.47
	ZNF717	0.265276	0.319341	0.830701	0.406143	1	92.8038
	INSYN2B	-0.116059	1.25576	-0.0924217	0.926363	1	16.6474
	FAM27E3	-0.00105378	0.437667	-0.00240771	0.998079	1	24.8891
	RRN3P3	0.221058	0.159848	1.38293	0.166687	1	772.763
	LOC100132057	-0.0162061	0.280164	-0.057845	0.953872	1	91.8474
	LOC100132077	-0.218954	0.233443	-0.937932	0.348279	1	120.809
	PHKA2-AS1	0.11479	0.368232	0.311732	0.755244	1	60.5183
	WASIR2	-0.312283	0.418416	-0.746346	0.455458	1	30.9542
	LOC100132215	-0.0965687	0.363862	-0.265399	0.790702	1	116.369
	NPIPB5	0.0952428	0.377147	0.252535	0.800627	1	43.4548
	CLUHP3	0.0072312	0.235108	0.0307569	0.975463	1	320.764
	FRG1HP	-0.000678928	0.149204	-0.00455033	0.996369	1	2126.11
	LOC100132356	0.0752368	0.220495	0.341218	0.73294	1	1391
	NBPF10	-0.213834	0.321593	-0.664921	0.506101	1	101.772
	FCGR1CP	0.603042	0.336662	1.79124	0.0732549	1	141.268
	PAXIP1-AS2	0.0298379	0.38791	0.0769197	0.938687	1	58.8049
	DCAF13P3	0.815801	0.590445	1.38167	0.167073	1	23.3554
	KDM4A-AS1	0.0231496	0.281536	0.082226	0.934467	1	154.646
	PMS2P9	0.1535	0.712889	0.215321	0.829517	1	13.8989
	LOC100132874	-0.0804076	0.746938	-0.10765	0.914274	1	11.331
	DPH3P1	-0.16097	0.210832	-0.7635	0.445165	1	871.717
	FAM27C	-0.24219	0.723048	-0.334956	0.737658	1	8.47077
	FAM27B	-0.108443	0.275391	-0.393778	0.693745	1	154.528
	HOXA-AS3	0.341758	0.46627	0.732961	0.463582	1	54.551
	LOC100133315	-0.167123	0.246865	-0.676984	0.498416	1	70.2656
	LOC100133331	0.301719	0.723364	0.417106	0.676601	1	17.1059
	LINC01134	-0.317041	0.935473	-0.33891	0.734678	1	10.8313
	LINC01816	0.103221	0.61272	0.168463	0.866219	1	57.3653
	MAP3K14-AS1	0.237898	0.579423	0.410577	0.681383	1	28.0821
	KDM7A-DT	0.611612	0.82436	0.741923	0.458134	1	24.6437
	LOC100134368	-0.179774	0.664251	-0.270643	0.786666	1	24.2175
	NDUFB2-AS1	-0.013328	0.188791	-0.0705966	0.943719	1	186.533
	LOC100134868	-0.496454	0.73239	-0.677855	0.497864	1	9.21535
	JMJD7	-0.0959948	0.200681	-0.478345	0.632405	1	428.967
	HDAC5	-0.166818	0.171482	-0.972805	0.33065	1	1322.69
	CHKB-DT	0.145282	0.430414	0.33754	0.73571	1	62.6167
	KLLN	-0.163393	0.520357	-0.314001	0.75352	1	81.9429
	TMCO1-AS1	-0.109405	1.07457	-0.101812	0.918906	1	9.08723
	PDCD6IP	0.0477611	0.135212	0.353233	0.723914	1	3024.37
	RNU4ATAC	-0.0973896	0.98272	-0.099102	0.921057	1	9.3116
	RNU6ATAC	0.280888	1.27581	0.220164	0.825743	1	8.79378
	SCARNA9L	-0.0425046	0.797632	-0.0532885	0.957502	1	30.16
	PDCD6	-0.0861796	0.109405	-0.787709	0.430867	1	3283.7
	RNA5S9	1.0296	1.8731	0.54968	0.582539	1	40.8204
	DBIL5P2	-0.362556	1.23352	-0.293919	0.76882	1	11.6541
	SRRM5	0.444828	0.62788	0.70846	0.47866	1	28.2523
	ERICH4	-0.626514	0.689335	-0.908868	0.36342	1	20.3358
	BCL2L11	-0.0613827	0.132906	-0.461849	0.64419	1	880.768
	TOMM6	-0.0530595	0.100508	-0.527915	0.597559	1	16605.4
	TRY-GTA5-5	0	1.80979	0	1	1	9.53056
	TRQ-TTG3-3	1.4249	1.90974	0.746123	0.455593	1	9.05629
	TRSUP-TTA1-1	0	1.62924	0	1	1	12.0413
	TRC-GCA4-1	0.442539	1.0575	0.418477	0.675598	1	10.1653
	TRK-CTT2-4	1.42999	1.68352	0.849407	0.395655	1	15.9949
	TRK-CTT3-1	1.063	0.590798	1.79926	0.0719774	1	45.0178
	TRK-TTT3-1	0.364166	0.79294	0.45926	0.646047	1	26.6946
	TRI-TAT2-3	0.107364	1.37865	0.0778758	0.937927	1	9.88456
	TRY-GTA3-1	-0.430867	1.01707	-0.423637	0.671831	1	26.7495
	TRR-CCT3-1	-0.991873	0.652711	-1.51962	0.128606	1	121.009
	TRV-TAC1-2	0.999907	1.32756	0.753191	0.451335	1	9.45924
	TRP-CGG1-1	-1.47908	1.7252	-0.85734	0.391257	1	12.4364
	TRS-AGA2-4	0	1.74466	0	1	1	9.22815
	TRY-ATA1-1	2.09728	1.22561	1.71122	0.0870403	1	11.9736
	TRG-CCC3-1	1.01398	1.02488	0.98936	0.322487	1	20.2241
	TRG-GCC1-5	-0.519205	0.55121	-0.941938	0.346224	1	203.355
	TRL-CAG1-7	-1.4661	1.72359	-0.850609	0.394987	1	8.49501
	TRI-AAT5-3	1.07081	0.96765	1.10661	0.268462	1	21.8145
	TRX-CAT1-7	0	1.54925	0	1	1	18.8681
	TRE-TTC1-2	-0.0482706	0.514178	-0.0938793	0.925205	1	41.6074
	TRA-TGC4-1	0.0468564	0.987459	0.0474515	0.962153	1	8.37023
	TRV-TAC3-1	-0.276072	0.535288	-0.515746	0.606032	1	145.787
	TRD-GTC2-10	-1.27136	0.656352	-1.93701	0.0527447	1	34.8977
	SH2B3	-0.110719	0.102379	-1.08146	0.279492	1	1086.08
	RAMP2-AS1	0.245866	0.980786	0.250683	0.802059	1	9.51689
	TPT1-AS1	0.0421695	0.255278	0.16519	0.868794	1	114.003
	LOC100190986	0.71309	0.471176	1.51343	0.130171	1	78.303
	GNE	0.0250314	0.139877	0.178953	0.857975	1	440.381
	KMT2E-AS1	-0.246319	0.230512	-1.06857	0.285262	1	218.167
	LINC01004	-0.0941895	0.220594	-0.426982	0.669392	1	1399.17
	FRAT1	-0.0523369	0.177766	-0.294414	0.768441	1	336.324
	PCED1B-AS1	-0.117143	0.204335	-0.573292	0.566447	1	247.04
	TROAP	0.0621853	0.194186	0.320235	0.74879	1	840.952
	MED16	-0.00966925	0.145608	-0.0664059	0.947055	1	2707.27
	PIGK	-0.10022	0.167551	-0.598143	0.549744	1	753.721
	LOC100268168	0.283124	0.832692	0.340011	0.733848	1	22.7872
	LINC00653	-0.0553396	0.691881	-0.0799843	0.93625	1	21.6126
	LINC00899	0.281411	0.147765	1.90445	0.0568511	1	1102.34
	SMG1P3	-0.0408187	0.487882	-0.0836651	0.933323	1	45.2668
	RASA4B	0.261429	0.490936	0.532512	0.594372	1	18.7856
	CMC4	-0.0651927	0.207071	-0.314833	0.752889	1	205.019
	LOC100272217	0.306733	0.852441	0.359829	0.718975	1	9.15357
	LINC00894	-0.0576576	1.04059	-0.0554085	0.955813	1	12.6922
	BCDIN3D-AS1	0.35	0.58192	0.601457	0.547536	1	33.1956
	LOC100287015	0.156396	0.377294	0.41452	0.678493	1	126.223
	DDX11L10	0.189451	0.897449	0.2111	0.83281	1	10.0276
	LOC100287036	0.483779	0.985474	0.49091	0.62349	1	15.3851
	LOC100287042	0.279793	0.275835	1.01435	0.310416	1	73.2937
	TONSL-AS1	0.324755	0.360867	0.899932	0.368157	1	73.2108
	WASHC1	0.178635	0.194081	0.920415	0.357356	1	543.066
	EML2-AS1	-0.0195501	0.2214	-0.0883021	0.929637	1	408.483
	TIPARP-AS1	0.521979	0.685803	0.76112	0.446585	1	10.6409
	SMKR1	-0.25835	0.266643	-0.968896	0.332597	1	102.603
	ADPGK-AS1	0.157167	0.643645	0.244183	0.807089	1	17.8082
	LINC00173	0.995824	0.602892	1.65174	0.0985865	1	27.4958
	AP4B1-AS1	0.0938131	0.744461	0.126015	0.89972	1	15.6382
	LINC00630	0.178889	0.844128	0.211922	0.832168	1	20.7938
	LOC100287896	0.0170608	0.855115	0.0199515	0.984082	1	22.0981
	TIMM23	-0.0204713	0.179638	-0.113958	0.909271	1	2921.99
	LOC100288069	0.421152	1.02353	0.41147	0.680728	1	12.075
	SDR42E2	-0.201237	1.04099	-0.193313	0.846714	1	22.4652
	LOC100288123	0.386706	0.738581	0.52358	0.600571	1	34.6425
	NBPF20	-0.544673	0.400705	-1.35929	0.174056	1	70.211
	SLC9A3-AS1	0.474122	0.793052	0.597846	0.549943	1	124.706
	HMGN3-AS1	-0.170595	0.687811	-0.248026	0.804114	1	27.2949
	IL10RB-DT	-0.151072	0.244601	-0.617625	0.536822	1	181.633
	WHAMMP1	0.236608	0.262743	0.900529	0.367839	1	253.471
	LOC100288637	-0.0057514	0.365754	-0.0157248	0.987454	1	100.674
	LIMS4	-0.583848	0.679142	-0.859686	0.389962	1	14.9992
	LOC100288798	-0.0219643	0.460144	-0.0477335	0.961929	1	50.1165
	SLC25A25-AS1	0.370137	0.27284	1.35661	0.174906	1	162.222
	ATP2A1-AS1	0.0626805	0.390426	0.160544	0.872453	1	106.612
	FRG1CP	-0.25768	0.13205	-1.95138	0.0510117	1	2008.05
	GS1-124K5.4	0.116389	0.284409	0.409231	0.68237	1	104.918
	LOC100289230	-0.043006	0.680842	-0.0631659	0.949634	1	21.374
	MAN1B1-DT	0.252775	0.199501	1.26703	0.205143	1	681.526
	LOC100289361	0.365491	0.816511	0.447625	0.654424	1	16.3805
	UBAC2-AS1	0.00427127	0.567696	0.00752386	0.993997	1	20.7959
	KCTD21-AS1	0.104513	0.675695	0.154674	0.877078	1	20.0841
	LOC100289495	0.153765	0.371755	0.41362	0.679152	1	54.538
	LOC100289561	-0.256547	0.644249	-0.398211	0.690474	1	17.2443
	ZNF605	0.0510425	0.198403	0.257267	0.796973	1	401.319
	ZNF783	0.0659358	0.11597	0.56856	0.569655	1	1372.9
	ZNF587B	0.123143	0.163109	0.754976	0.450263	1	706.057
		0.359858	0.587494	0.61253	0.540187	1	17.0596
	MIR1915	0.400749	0.967821	0.414074	0.67882	1	12.0716
	MIR1204	0.56736	0.734073	0.772893	0.439585	1	9.16511
	MIR1304	0.21625	0.505294	0.427968	0.668674	1	15.2807
		0.38315	0.606901	0.631323	0.52783	1	19.3804
	RASAL2-AS1	0.358813	0.962545	0.372775	0.709316	1	10.336
	BABAM2-AS1	-0.272527	0.296388	-0.919493	0.357838	1	94.1157
	FTX	-0.0241701	0.658565	-0.0367011	0.970723	1	36.7746
	SNORA80B	1.19306	1.17148	1.01842	0.308477	1	8.38422
	ZEB2-AS1	0.386521	0.85144	0.453961	0.649857	1	12.3596
	SLC25A5-AS1	0.37084	0.659299	0.562475	0.573792	1	25.7871
	PET117	0.233847	0.213749	1.09403	0.273942	1	176.559
	PITPNA-AS1	0.164854	0.347403	0.474532	0.635121	1	85.5659
	SPDYE2B	-0.0370415	0.383548	-0.0965759	0.923063	1	53.381
	MIR320D1	0.479003	0.95175	0.503286	0.614763	1	79.5235
	HOTTIP	0.291703	0.761925	0.38285	0.701831	1	13.5805
	SAP25	0.316019	0.260601	1.21265	0.225263	1	206.998
	GCSHP3	-0.0188171	0.204533	-0.0920003	0.926698	1	621.736
	LOC100335030	-0.288525	0.561092	-0.514221	0.607098	1	25.996
	CHAF1A	-0.0534492	0.146322	-0.365286	0.714898	1	11407.2
	NPPA-AS1	-0.00705979	0.860539	-0.00820391	0.993454	1	11.9253
	MIR181A2HG	0.703603	0.510903	1.37717	0.168459	1	68.7291
	BACE1-AS	-0.166084	0.594836	-0.27921	0.780084	1	29.3007
	GRIK1-AS2	-0.583852	0.747747	-0.780815	0.434911	1	11.6884
	PARP2	0.0119353	0.206659	0.0577536	0.953945	1	541.419
	ZBED6	0.0602245	0.191506	0.314479	0.753158	1	460.316
	PARP3	0.371728	0.245477	1.51431	0.129947	1	151.849
	TOM1L1	1.24342	0.689445	1.80351	0.071308	1	18.0998
	HMGXB4	-0.0506756	0.126527	-0.400511	0.68878	1	6465.81
	LOC100420587	0.182201	0.725532	0.251128	0.801715	1	22.582
	FAM21EP	0.324359	0.988731	0.328056	0.74287	1	15.0427
	LOC100422556	0.0346014	0.88796	0.0389672	0.968917	1	12.4509
	MIR4292	0.303897	0.906857	0.33511	0.737542	1	17.3165
	MIR1244-3	-0.0379928	0.217428	-0.174737	0.861286	1	184.717
	MIR1244-2	-0.191245	0.129465	-1.47719	0.139625	1	2547.64
	MIR320E	0.512048	0.571206	0.896433	0.370021	1	116.009
	MIR3143	-0.230865	1.40193	-0.164677	0.869198	1	10.3026
	MIR4305	-0.75188	1.5428	-0.487347	0.626012	1	23.0918
	MIR4312	-0.30356	0.570787	-0.531827	0.594846	1	45.2045
	MIR3176	0.0120839	0.7024	0.0172037	0.986274	1	10.339
	TOM1	0.0882768	0.152272	0.579731	0.562096	1	1999.33
	SH2D3C	-0.239013	0.247953	-0.963942	0.335075	1	198.678
	SH2D3A	-0.0574192	0.49949	-0.114956	0.90848	1	55.7483
	MICOS10P1	-0.135889	0.505059	-0.269055	0.787888	1	525.571
	MTRNR2L2	0.614846	0.344892	1.78272	0.074632	1	227.175
	MTRNR2L3	-0.674446	1.06155	-0.635343	0.525205	1	23.3939
	MTRNR2L8	0.307521	0.283184	1.08594	0.277504	1	122.939
	RANBP9	0.162469	0.117682	1.38057	0.16741	1	2627.88
	DNAJB6	-0.0426816	0.155425	-0.274613	0.783614	1	3028.03
	THAP9-AS1	0.199449	0.210937	0.945537	0.344385	1	354.315
	USP2-AS1	0.327741	0.368449	0.889514	0.373727	1	71.3635
	LINC00987	-0.0932473	0.194301	-0.479912	0.63129	1	1846.92
	LINC00674	-0.008901	0.113558	-0.0783828	0.937524	1	1424.38
	LOC100499489	0.261968	1.11606	0.234726	0.814421	1	11.7618
	MIR3609	1.26494	1.51622	0.83427	0.404129	1	21.1892
	MIR3916	0.138046	0.50755	0.271984	0.785634	1	43.5094
	MIR3682	-0.591926	0.658863	-0.898404	0.36897	1	24.0279
	MIR3648-1	0.202732	0.942998	0.214987	0.829778	1	16.3332
	MIR3934	0.110452	0.921458	0.119867	0.904589	1	8.54168
	LINC01602	-0.73267	0.394014	-1.8595	0.0629564	1	65.4741
	PRKAG2-AS1	-0.0438912	0.195795	-0.224169	0.822626	1	481.506
	LINC01301	-0.159517	0.526891	-0.302751	0.76208	1	24.2317
	RBM26-AS1	-0.0922557	0.371797	-0.248135	0.80403	1	60.2432
	LOC100505549	-0.106118	0.147037	-0.721709	0.470473	1	596.545
	INAFM2	0.0122787	0.194602	0.0630963	0.94969	1	638.612
	LINC00672	-0.0129565	0.66759	-0.0194079	0.984516	1	26.1734
	SNHG21	0.107735	0.568893	0.189376	0.849798	1	41.2978
	LINC01133	0.366753	0.641671	0.57156	0.56762	1	48.1626
	MALINC1	-0.0256	0.614641	-0.0416504	0.966777	1	19.4509
	FGD5-AS1	-0.155878	0.0854784	-1.82359	0.0682134	1	1680.74
	RAD51-AS1	0.121121	0.319195	0.379457	0.704349	1	244.002
	LOC100505658	0.804348	1.29148	0.62281	0.533409	1	17.0913
	DCST1-AS1	-0.355686	0.694237	-0.512341	0.608412	1	18.8832
	RRS1-AS1	-0.648105	0.380992	-1.7011	0.0889239	1	113.8
	STARD4-AS1	0.205137	0.153021	1.34058	0.180057	1	880.777
	NAPA-AS1	-0.522974	0.677144	-0.772324	0.439923	1	18.1257
	LINC00888	0.155869	0.272391	0.572226	0.567169	1	117.868
	SH3BP5-AS1	-0.132764	0.394953	-0.336152	0.736756	1	50.8144
	LOC100505715	-2.15612	1.20994	-1.78201	0.0747477	1	9.97393
	LOC100505716	-0.551169	0.775198	-0.711005	0.477081	1	14.8678
	LOC100505736	0.694472	1.59201	0.436222	0.662675	1	24.2138
	SPATA1	0.0362496	0.331024	0.109507	0.9128	1	324.872
	ITGB2-AS1	-0.0413408	0.856168	-0.0482859	0.961488	1	11.8524
	SPDYE18	-0.277368	0.663556	-0.418002	0.675945	1	20.1809
	OSER1-DT	0.0573846	0.420848	0.136355	0.891541	1	93.2449
	CARD8-AS1	-0.0904743	0.164549	-0.549832	0.582434	1	1220.67
	LOC100505841	1.4149	1.56987	0.90129	0.367434	1	39.0803
	APTR	-0.0094263	0.282453	-0.033373	0.973377	1	165.872
	CFAP58-DT	0.868243	1.18583	0.732183	0.464057	1	13.1598
	CEBPZOS	0.0165401	0.133695	0.123715	0.901541	1	6437.88
	TMEM161B-AS1	-0.0342853	0.207886	-0.164923	0.869004	1	240.719
	RTCA-AS1	0.188397	0.409703	0.459838	0.645632	1	51.662
	PPP5D1	-0.435792	0.604891	-0.720446	0.47125	1	30.0958
	LOC100506023	0.174825	0.636613	0.274617	0.78361	1	22.0208
	PTOV1-AS1	0.577503	0.938335	0.615455	0.538254	1	9.27258
	GAS5-AS1	0.115454	0.909447	0.12695	0.89898	1	8.73879
	RNASEH1-AS1	-0.0669392	0.127031	-0.52695	0.598228	1	696.355
	SMG1P7	0.283518	0.276023	1.02715	0.304348	1	104.707
	RBFADN	0.306779	0.778554	0.394037	0.693554	1	16.8535
	LOC100506083	-0.101398	0.398552	-0.254416	0.799174	1	101.69
	ARL17B	0.184201	0.385335	0.478028	0.63263	1	51.9595
	LOC100506100	-0.393612	0.600927	-0.655008	0.512463	1	23.9337
	LINC01503	-0.0314551	0.957712	-0.032844	0.973799	1	12.1705
	LOC100506124	0.586082	0.939361	0.623916	0.532683	1	8.93691
	GVQW3	0.377315	0.845154	0.446445	0.655276	1	13.3375
	LOC100506142	0.596755	0.771302	0.773698	0.439109	1	13.3803
	TMEM35B	0.133714	0.23733	0.563411	0.573155	1	203.027
	LINC00963	0.0933067	0.182614	0.51095	0.609386	1	385.574
	PAXBP1-AS1	0.464964	0.340811	1.36429	0.172477	1	251.178
		0.0225548	0.482024	0.0467918	0.962679	1	83.5638
	RAB30-DT	-0.211107	0.290729	-0.726129	0.46776	1	112.93
	PTMAP9	-0.0584131	0.211462	-0.276234	0.782368	1	2246.06
	TBC1D8-AS1	0.314877	1.06922	0.294492	0.768382	1	13.2561
	ID2-AS1	0.105699	0.687776	0.153682	0.87786	1	19.2441
	LOC100506302	-0.0275462	0.214729	-0.128284	0.897924	1	306.108
	HOTAIRM1	-0.224858	0.264673	-0.849571	0.395563	1	131.125
	LOC100506321	0.0974504	0.674677	0.14444	0.885153	1	274.753
	SP2-AS1	0.0444713	0.616409	0.0721457	0.942486	1	24.4738
	LINC01127	-0.172821	0.876571	-0.197156	0.843706	1	11.1382
	LINC00649	-0.373056	0.384511	-0.970209	0.331942	1	48.0097
	OTUD6B-AS1	-0.0993973	0.103492	-0.960432	0.336838	1	4731.48
	EDDM13	-0.277311	0.368812	-0.751904	0.452109	1	115.173
	SLC16A1-AS1	0.0260079	0.351222	0.0740498	0.940971	1	49.2466
	GAS6-DT	0.0130863	0.568249	0.0230292	0.981627	1	31.0777
	LOC100506405	-0.410908	0.313703	-1.30986	0.190242	1	89.0558
	CBR3-AS1	0.19416	0.6018	0.322633	0.746973	1	21.4412
	TMEM147-AS1	0.360081	0.179999	2.00046	0.0454506	1	266.083
	LOC100506472	0.137277	0.24929	0.55067	0.58186	1	146.407
	LOC100506473	0.237493	0.2011	1.18097	0.237614	1	508.657
	LOC100506476	-0.368449	0.846682	-0.435168	0.66344	1	11.1799
	DSCAM-AS1	-0.773317	1.55236	-0.498155	0.618375	1	37.5947
		0.443302	1.12286	0.394797	0.692993	1	9.42651
	PRKCZ-AS1	1.25688	1.08454	1.15891	0.246492	1	9.33621
	LINC01176	0.381405	0.520259	0.733105	0.463494	1	39.0595
	SPTY2D1OS	0.356424	0.887395	0.401651	0.687941	1	16.3495
		0.0395855	0.111212	0.355944	0.721882	1	4374.18
	LOC100506551	0.526845	0.50531	1.04262	0.297125	1	143.204
	C16orf95	-0.225412	0.32448	-0.694687	0.487252	1	119.535
	VASH1-AS1	0.115214	0.236848	0.486446	0.626651	1	664.113
	LOC100506606	0.303067	0.445911	0.679658	0.496721	1	30.8935
	LINC01279	-0.0269891	0.345181	-0.0781882	0.937678	1	114.785
	PRKAR2A-AS1	0.337842	0.769821	0.438858	0.660764	1	11.7012
	LOC100506639	0.0518889	0.565905	0.0916919	0.926943	1	34.9707
	PXN-AS1	-0.129505	0.361397	-0.358347	0.720084	1	85.5033
	DDX11-AS1	0.460094	0.702971	0.654499	0.51279	1	16.4694
	NRAV	-0.234253	0.254411	-0.920766	0.357173	1	88.1231
	MRPS30-DT	1.5416	0.951838	1.6196	0.105319	1	9.27679
	IQCH-AS1	0.136557	0.160986	0.848253	0.396297	1	411.811
	PCAT6	-0.435675	0.802324	-0.543016	0.587119	1	11.6597
	LINC00327	-0.0947649	0.747034	-0.126855	0.899055	1	19.2247
	EBLN3P	-0.0663426	0.134802	-0.492148	0.622615	1	2178.34
	ALOX12-AS1	0.239976	0.964822	0.248726	0.803573	1	14.3255
	NUP50-DT	-0.152655	0.280683	-0.543868	0.586532	1	149.59
	LOC100506730	-0.0180473	0.196973	-0.0916234	0.926997	1	198.842
	AFF1-AS1	-0.106423	0.173819	-0.612266	0.540362	1	918.645
	AZIN1-AS1	0.64332	0.620045	1.03754	0.299486	1	21.2588
	TRG-AS1	0.0188944	0.175495	0.107663	0.914263	1	497.104
	TSPOAP1-AS1	-0.172605	0.194175	-0.888917	0.374048	1	419.118
	LOC100506804	0.362513	0.698712	0.51883	0.603879	1	23.6124
	MYLK-AS1	0.0185131	0.796041	0.0232565	0.981446	1	9.20283
	GIHCG	-0.00526744	0.124794	-0.0422092	0.966332	1	2113.82
	LINC00513	0.873394	0.658758	1.32582	0.1849	1	70.4081
	TTN-AS1	0.355869	0.669941	0.531196	0.595283	1	28.7456
	MKLN1-AS	-0.0877585	0.414286	-0.21183	0.832239	1	26.675
	MAP3K2-DT	0.262541	0.774895	0.338808	0.734754	1	37.9607
	LOC100506985	0.106147	0.470839	0.225442	0.821635	1	24.5003
	LOC100506990	-0.452171	0.27863	-1.62284	0.104624	1	119.145
	TMCC1-AS1	0.128416	0.199437	0.643895	0.519643	1	479.704
	PITRM1-AS1	0.25916	0.647129	0.400477	0.688806	1	25.4031
	MELTF-AS1	-0.123839	0.831818	-0.148878	0.88165	1	16.1844
	PSMD6-AS2	0.213657	0.495788	0.430945	0.666508	1	17.9963
	LINC01798	0.272863	0.821805	0.332029	0.739867	1	16.5505
	FRY-AS1	-0.12762	0.253057	-0.504313	0.614041	1	317.694
	ASAP1-IT2	-0.343902	0.655574	-0.524582	0.599874	1	125.809
	PRC1-AS1	0.0485455	1.00725	0.0481959	0.96156	1	10.4523
		0.330057	0.387182	0.85246	0.393959	1	114.186
	SPART-AS1	-0.407068	0.673639	-0.604282	0.545656	1	14.183
	BOLA3-AS1	-0.108601	0.405217	-0.268008	0.788693	1	60.9504
	LINC01012	-0.486652	0.623414	-0.780624	0.435024	1	31.1962
	SLFNL1-AS1	0.248292	0.255701	0.971024	0.331536	1	416.317
	LINC01578	-0.119044	0.114541	-1.03931	0.298659	1	1102.67
	SNHG16	0.0350729	0.0871454	0.402464	0.687343	1	7956.52
	LOC100507250	0.0121181	0.6713	0.0180517	0.985598	1	35.9478
	STX18-AS1	0.0323855	0.91812	0.0352737	0.971861	1	10.0403
	ZNF865	-0.032487	0.119022	-0.272949	0.784893	1	1410.61
	LOC100507291	0.107417	0.801822	0.133966	0.89343	1	11.6199
	TMEM44-AS1	0.214131	0.250912	0.853412	0.393431	1	98.6401
	SNHG19	-0.0307384	0.138206	-0.22241	0.823994	1	2662.55
	MINCR	-0.115774	0.158805	-0.729034	0.465981	1	982.029
	ERVK13-1	0.346916	0.377293	0.919486	0.357841	1	109.185
	SMIM18	0.293331	1.31661	0.222792	0.823697	1	22.1662
	VIM-AS1	-0.304847	0.238189	-1.27985	0.200597	1	232.524
	LOC100507373	-0.0605853	0.233919	-0.259002	0.795634	1	85.3093
	KCNQ5-IT1	0.0287294	0.304495	0.0943509	0.92483	1	170.578
	SENCR	0.03298	0.656747	0.0502172	0.959949	1	23.0726
	INTS6-AS1	0.360922	0.524592	0.688005	0.49145	1	43.9793
	LRP4-AS1	-0.061384	1.21555	-0.0504992	0.959725	1	14.544
	MMP25-AS1	0.110974	0.354877	0.312712	0.754499	1	126.372
		0.23854	0.261487	0.912242	0.361641	1	96.4191
	LOC100507437	0.044325	0.446998	0.0991615	0.92101	1	60.7654
	ZNF213-AS1	0.396052	0.470819	0.841199	0.400237	1	72.0284
	NRSN2-AS1	0.0565673	0.326488	0.17326	0.862447	1	114.929
	GVQW2	-0.132778	0.616392	-0.215412	0.829446	1	13.6907
	IDH1-AS1	0.453259	0.597189	0.758986	0.447861	1	19.0576
	LINC02615	0.497017	0.394094	1.26116	0.20725	1	67.6289
	SDCBP2-AS1	0.0671821	0.535613	0.12543	0.900183	1	32.0118
	LINC01569	-0.0428917	0.246663	-0.173888	0.861954	1	126.559
	MCPH1-AS1	-0.416295	0.730188	-0.57012	0.568596	1	17.9093
	LINC01504	-0.349191	0.809855	-0.431177	0.66634	1	23.6834
	LOC100507547	0.855862	1.29727	0.65974	0.509421	1	9.77054
	LOC100507557	0.0510165	1.04372	0.0488793	0.961015	1	11.0337
	RAB11B-AS1	-0.197202	0.291779	-0.675862	0.499128	1	164.684
		0.0461747	0.181692	0.254137	0.79939	1	361.966
	TGFBR3L	0.0492933	0.215937	0.228276	0.819431	1	1153.91
	LOC100507600	0.52606	0.539192	0.975645	0.32924	1	34.6021
	TRIM52-AS1	-0.0299715	0.143713	-0.208551	0.834799	1	1110.48
	LINC00968	-0.099343	0.794724	-0.125003	0.900521	1	19.5645
	LOC100507634	-0.0841914	1.14364	-0.0736172	0.941315	1	8.56979
	RNF212B	-0.798829	0.781531	-1.02213	0.306718	1	18.7043
	C13orf46	-0.268079	0.867953	-0.308863	0.757426	1	11.6146
	GMDS-DT	-0.404614	0.346738	-1.16691	0.243245	1	52.6836
	CPB2-AS1	-0.282909	0.52447	-0.539419	0.589598	1	37.0652
	SMC4	0.0806052	0.120355	0.669729	0.50303	1	51262.3
	GJC1	0.531756	0.475282	1.11882	0.263217	1	23.7731
	SLX1A-SULT1A3	0.527821	0.696669	0.757635	0.44867	1	11.2321
	SEPT5-GP1BB	0.424513	0.393325	1.07929	0.280457	1	33.2448
	LHX4-AS1	0.344233	0.438096	0.785748	0.432015	1	43.319
	ARMCX5-GPRASP2	-0.472182	0.980462	-0.481592	0.630096	1	12.9699
	AP1M2	-0.199536	1.58836	-0.125624	0.90003	1	9.7651
	SEC24B-AS1	-0.763621	1.21511	-0.628436	0.529718	1	9.60257
	P2RX5-TAX1BP3	-0.0393815	0.320373	-0.122924	0.902167	1	173.847
	UBA2	-0.011449	0.148974	-0.0768526	0.938741	1	7988.08
	SAE1	-0.00634813	0.0934758	-0.067912	0.945856	1	8362.55
	FARSB	0.059947	0.0719759	0.832875	0.404915	1	5689.84
	ABCC5	0.0845028	0.135627	0.623054	0.533249	1	610.817
	ABCB6	0.183759	0.299768	0.613003	0.539874	1	96.0397
	DNM1L	-0.0348036	0.145969	-0.238431	0.811547	1	5192.02
	ABCF2	-0.0294748	0.0725606	-0.406209	0.684589	1	5328.58
	MIR4477B	0.123203	0.579377	0.212647	0.831602	1	53.071
	MIR4502	-2.27195	1.59939	-1.42051	0.15546	1	10.5592
		-0.75419	1.74117	-0.433152	0.664905	1	11.9801
	MIR4740	0.621005	0.803977	0.772416	0.439868	1	31.4732
	MIR4426	-0.203883	0.127209	-1.60274	0.108991	1	6199.52
	MIR4511	-2.50799	1.44332	-1.73766	0.0822709	1	19.2948
	MIR3064	0.452007	0.733827	0.615959	0.537922	1	20.4613
	MIR4712	0.758203	0.734114	1.03281	0.301691	1	10.89
	MIR5047	0.466494	1.00406	0.46461	0.642211	1	75.7914
	MIR4786	0.970346	0.937658	1.03486	0.300734	1	12.007
	MIR4755	1.65434	1.43403	1.15363	0.248651	1	25.6886
	MIR4517	-0.198684	0.551668	-0.360151	0.718734	1	36.384
	TPTE2P5	0.1603	0.311412	0.514752	0.606726	1	181.704
	NR1H3	-0.00681415	0.279147	-0.0244106	0.980525	1	164.262
	DNM3OS	-2.15086	1.36949	-1.57056	0.116285	1	27.0808
	COX17	-0.00548961	0.116779	-0.0470084	0.962507	1	2620.82
	PARTICL	0.209774	0.633533	0.331118	0.740555	1	31.9776
	LINC01311	-0.0714201	0.457518	-0.156103	0.875952	1	71.7634
	PYCARD-AS1	0.110381	0.246631	0.447554	0.654475	1	143.939
	TIMM23B	0.178733	0.375013	0.476605	0.633644	1	132.753
	LOC100652758	-0.315042	0.318936	-0.987791	0.323255	1	65.636
	LOC100652768	0.606018	0.888893	0.681767	0.495386	1	17.1439
	NNT-AS1	-0.126161	0.130419	-0.967349	0.33337	1	2210.73
	KIAA2012	-0.75441	1.14857	-0.656828	0.511291	1	9.04499
	LINC01023	0.221568	0.300867	0.736431	0.461469	1	131.904
	LINC00539	0.899686	1.10747	0.812377	0.416576	1	9.23619
		-0.603539	0.327618	-1.8422	0.0654452	1	100.129
	LOC100653133	0.460204	1.27868	0.359906	0.718918	1	9.23294
	SCAMP2	-0.0022039	0.0896972	-0.0245705	0.980398	1	3041.49
	IL18BP	0.283048	0.288473	0.981192	0.326498	1	86.8943
	RWDD2B	-0.0240254	0.127248	-0.188808	0.850244	1	1006.61
	DPP3	-0.120194	0.108425	-1.10854	0.267627	1	2363.56
	SNUPN	0.0437381	0.13166	0.332205	0.739734	1	2108.59
	HUWE1	-0.133422	0.0918956	-1.45188	0.146534	1	7642.58
	PTPRU	0.156094	0.462065	0.337819	0.735499	1	35.5271
	TSPAN32	0.427334	0.239337	1.78549	0.0741813	1	99.7228
	KLHL7-DT	-0.131529	0.96298	-0.136586	0.891358	1	19.4512
	RBM5-AS1	0.278145	0.194014	1.43363	0.151678	1	528.414
	TSSC4	0.0153066	0.16159	0.0947249	0.924533	1	5941.27
	ATP9A	-1.63504	0.945209	-1.72982	0.083662	1	22.2625
	PDCD7	0.0345073	0.142681	0.241849	0.808897	1	11343.6
	PQBP1	0.0431531	0.0960541	0.449258	0.653245	1	2451.91
	MIR4444-2	0.000936529	0.202333	0.00462865	0.996307	1	133.971
	MIR5695	0.5038	0.533738	0.94391	0.345216	1	76.2669
	MIR5690	-2.41293	1.45138	-1.66251	0.0964112	1	17.5364
	MIR5194	0.456191	1.36371	0.334523	0.737985	1	19.8709
	MIR5094	0.226247	0.863224	0.262095	0.793248	1	143.784
	HEIH	-0.320808	0.166586	-1.92578	0.0541319	1	524.659
	CERS6-AS1	0	1.7831	0	1	1	8.49284
	PINK1-AS	-0.170327	0.258633	-0.658565	0.510175	1	318.621
	LINC00562	0.125278	0.254025	0.49317	0.621892	1	441.692
	LINC00563	0.176389	0.227833	0.774201	0.438812	1	122.126
	LINC00565	0.00373592	0.41261	0.00905437	0.992776	1	112.968
	TMEM265	-0.0124006	0.145087	-0.0854698	0.931888	1	378.184
	COL4A3BP	-0.103396	0.0928065	-1.1141	0.265237	1	2596.41
	RNU6-31P	2.70474	1.52153	1.77764	0.0754632	1	8.35735
	RNU6-10P	-0.563203	1.37473	-0.409682	0.682039	1	40.8848
	RNU6-59P	0.688487	1.80731	0.380945	0.703244	1	9.73529
	RNU6-82P	2.48898	1.19028	2.09108	0.0365209	1	255.725
	HLX-AS1	-1.50834	0.846229	-1.78243	0.0746792	1	16.1639
	OPA1-AS1	-0.244863	0.946015	-0.258837	0.795761	1	10.4437
	IPO9-AS1	0.170341	1.05137	0.162018	0.871292	1	8.39437
	MED4-AS1	-1.11977	0.656761	-1.70499	0.0881966	1	139.651
	ABCC5-AS1	2.93048	1.52672	1.91947	0.0549252	1	13.7164
	MEIS1-AS2	0.0350927	0.373483	0.0939606	0.92514	1	87.9018
	THOC7-AS1	-0.344963	0.644269	-0.535433	0.59235	1	109.359
	HM13-AS1	0.381939	0.835111	0.457351	0.647419	1	8.92783
	TPRG1-AS1	-0.447833	0.330922	-1.35329	0.175963	1	89.3576
	DGUOK-AS1	-0.141127	0.571596	-0.246901	0.804985	1	27.4492
	FALEC	0.176965	0.439049	0.403065	0.6869	1	128.793
	COX10-AS1	-0.0842999	0.311549	-0.270583	0.786712	1	156.283
	CLYBL-AS2	0.788701	1.31891	0.597995	0.549843	1	9.39036
	USP12-AS1	0.688495	1.58029	0.435677	0.663071	1	22.6388
	DLEU7-AS1	-0.569706	0.363053	-1.56921	0.116599	1	54.6654
	ZNRF3-AS1	-0.0328566	1.96901	-0.0166869	0.986686	1	8.30078
	ATP11A-AS1	-1.47459	0.808867	-1.82303	0.0682992	1	54.69
	MID1IP1-AS1	0.426577	0.892536	0.477938	0.632694	1	14.7463
	TM4SF19-AS1	-0.0479716	1.08255	-0.0443135	0.964655	1	9.80485
	LINC00853	-1.8245	1.11657	-1.63403	0.102252	1	23.2252
	RNASEH2B-AS1	-0.182851	0.32994	-0.554195	0.579445	1	66.6626
	CCDC200	0.019764	1.30433	0.0151526	0.98791	1	9.17187
	ALMS1-IT1	0.218564	0.347128	0.629637	0.528932	1	121.968
	HOXA10-AS	0.0848048	0.266831	0.317822	0.75062	1	612.451
	RNF216-IT1	1.40404	1.48147	0.947729	0.343268	1	102.81
	UGDH-AS1	0.315968	0.666924	0.473769	0.635664	1	13.2377
	LARS2-AS1	0.142644	0.733892	0.194367	0.845889	1	238.836
	PTGES3L	0.176972	0.260797	0.678581	0.497403	1	151.504
	MRPS31P5	0.0239277	0.219046	0.109236	0.913015	1	185.431
	KCNK7	-0.646904	0.580131	-1.1151	0.264808	1	20.9301
	ARPC5	-0.177464	0.146979	-1.20741	0.227274	1	6749.99
	ARPC4	-0.0228186	0.114105	-0.199979	0.841497	1	44172.4
	ARPC3	-0.0799929	0.103923	-0.769735	0.441457	1	5767.09
	ARPC1B	-0.124878	0.0974454	-1.28152	0.200011	1	9186.42
	ACTR3	-0.0627267	0.117314	-0.534693	0.592862	1	8757.28
	ACTR2	-0.0864104	0.110322	-0.783257	0.433476	1	23418.9
	TSPAN3	-0.0189937	0.159879	-0.118801	0.905433	1	1652.46
	LOC100996251	-0.400557	0.415738	-0.963486	0.335304	1	173.38
	LINC02256	-0.332896	0.471997	-0.705292	0.480628	1	167.581
		-0.477739	0.363248	-1.31519	0.188447	1	322.228
		0.618568	1.02349	0.604368	0.545599	1	65.8555
	LINC02169	0.253753	0.926925	0.273758	0.78427	1	9.64334
	CA3-AS1	0.145044	0.507969	0.285538	0.775232	1	37.1601
	LOC100996351	0.183897	0.360431	0.510213	0.609902	1	75.9283
	LOC100996437	-0.121808	0.885337	-0.137584	0.890569	1	13.8283
	LOC100996447	0.156352	0.136713	1.14365	0.252769	1	1329.39
	LOC100996455	-0.112074	0.452503	-0.247676	0.804385	1	43.092
	C5orf66	0.138836	0.200988	0.69077	0.48971	1	283.116
	CTXND1	0.287331	1.05516	0.272311	0.785383	1	8.60382
	LINC01355	0.225108	0.265567	0.84765	0.396633	1	279.853
	ITPR1-DT	0.577755	0.434046	1.33109	0.183159	1	88.0842
		-0.0724775	0.653326	-0.110936	0.911667	1	37.2888
	LOC100996643	0.446283	1.4779	0.301972	0.762674	1	11.3616
	SPEGNB	0.928786	1.18742	0.782188	0.434104	1	10.2159
	SRGAP2D	0.117202	0.421039	0.278365	0.780732	1	81.0262
	NOTCH2NLB	-0.346824	0.318092	-1.09033	0.27557	1	97.7497
	ADAM8	0.021743	0.239498	0.0907854	0.927663	1	120.869
	NUBP2	-0.027241	0.146289	-0.186214	0.852277	1	5931.16
	TSFM	0.0350679	0.16271	0.215524	0.829359	1	2378.07
	PPIF	0.0694001	0.107183	0.647495	0.517312	1	5768.29
	GOLGA8R	0.286694	0.619093	0.463086	0.643303	1	18.4018
	CTDSP2	-0.157206	0.101267	-1.55238	0.120571	1	1731.3
		0.438855	0.638765	0.687037	0.492059	1	24.8825
	ACTR3-AS1	-0.339831	0.509557	-0.666914	0.504827	1	60.7292
		-1.95864	1.35497	-1.44552	0.148311	1	16.0017
	ZNF891	-0.064748	0.560228	-0.115574	0.90799	1	34.8405
	NBPF19	-0.241508	0.315927	-0.764443	0.444603	1	135.801
	FOXP4-AS1	0.0466305	0.260841	0.17877	0.858118	1	120.329
		0.0130861	0.985623	0.013277	0.989407	1	23.4448
	NBPF26	-0.180378	0.24228	-0.744502	0.456573	1	1142.6
	NUTM2B-AS1	-0.0273341	0.129219	-0.211534	0.832471	1	565.749
	ARPC2	-0.0512911	0.0845377	-0.606725	0.544034	1	43015.6
	RAD50	0.0700118	0.136079	0.514495	0.606906	1	6234.9
	KIF20A	-0.112727	0.172661	-0.65288	0.513834	1	990.052
	PREB	0.00660616	0.116045	0.0569276	0.954603	1	1963.16
	HIPK3	0.0453166	0.109702	0.413089	0.679542	1	2631.46
	PANDAR	0.00763211	0.610734	0.0124966	0.990029	1	18.9227
	FEM1B	-0.0271243	0.124145	-0.218488	0.827049	1	1910.04
	ACTR1B	-0.0689364	0.136775	-0.504012	0.614253	1	1279.94
	ACTR1A	-0.241654	0.122476	-1.97307	0.0484875	1	841.6
	ARL4A	0.0662458	0.130806	0.506444	0.612545	1	1771.03
	NPTN-IT1	0.237347	0.377598	0.628571	0.52963	1	107.713
	LINC02067	-0.135483	0.172869	-0.783732	0.433197	1	7193.33
	RASGRP1	-0.28947	1.08979	-0.26562	0.790532	1	9.25746
	DNAL4	0.06271	0.26812	0.233888	0.815072	1	201.462
	ZNF263	-0.0952036	0.105365	-0.903564	0.366227	1	1937.93
	LRPPRC	0.0431548	0.0808987	0.533443	0.593727	1	11189.7
	FRY	-0.124023	0.111738	-1.10995	0.267022	1	3400.51
	PDIA6	-0.0287724	0.107012	-0.26887	0.78803	1	3702.79
	TRAP1	0.0252016	0.154042	0.163602	0.870044	1	5337.64
	BCAP31	0.0177211	0.0901102	0.19666	0.844093	1	12396
	NAMPT	-0.055056	0.179261	-0.307128	0.758746	1	642.86
	RBM12	-0.0317781	0.113779	-0.279296	0.780018	1	2251.62
	YAF2	-0.0150099	0.115751	-0.129674	0.896824	1	4236.33
	ARFRP1	-0.103277	0.133829	-0.771707	0.440288	1	5564.67
	TOB1	0.106104	0.165299	0.641891	0.520944	1	679.118
	LOC101409256	-0.157051	0.788726	-0.19912	0.842169	1	12.9286
	OSGEPL1-AS1	0.582097	0.519689	1.12009	0.262677	1	31.5585
	YTHDF3-AS1	-0.0859964	0.413374	-0.208035	0.835201	1	128.72
	MMP24OS	-0.052662	0.329894	-0.159633	0.87317	1	104.615
	AKAP9	-0.0975327	0.118288	-0.824532	0.409637	1	9825.28
	FAM13A	0.192177	0.962993	0.199562	0.841823	1	10.6545
	RNVU1-8	-1.03149	1.11624	-0.924073	0.355448	1	72.4732
	G3BP1	-0.114137	0.127213	-0.897207	0.369609	1	9127.46
	SUGP2	0.173642	0.152906	1.13561	0.256119	1	5404.85
	ADGRG2	0.095144	0.504461	0.188605	0.850402	1	21.673
	MBNL2	-0.109162	0.374989	-0.291107	0.77097	1	117.588
	HNRNPA3P1	-0.110657	0.287289	-0.385178	0.700106	1	162.529
	ABI2	0.0597826	0.114725	0.521097	0.602299	1	2164.22
	CEBPZ	-0.0153621	0.127979	-0.120036	0.904454	1	12414.2
	PLXNC1	-0.0200429	0.143794	-0.139386	0.889145	1	926.483
	TRIM28	-0.0843837	0.109807	-0.768472	0.442207	1	31011.4
	RASA4	-0.0803872	0.343543	-0.233995	0.814989	1	56.53
	ATP6AP2	-0.118015	0.113555	-1.03927	0.298678	1	2700.26
	FARP1	-0.0249172	1.26992	-0.019621	0.984346	1	9.06453
	LPAR6	-0.041733	0.276349	-0.151015	0.879964	1	184.699
	LPCAT3	0.0493006	0.126948	0.388354	0.697754	1	1284.01
	WASF2	-0.105354	0.116331	-0.905635	0.365129	1	18179.5
	CHST4	0.293044	0.20628	1.42061	0.155429	1	233.91
	SLC25A13	0.223222	0.116491	1.91622	0.0553372	1	1104.39
	SLC25A15	-0.13602	0.147536	-0.921945	0.356557	1	2686.51
	SERF2	-0.100238	0.131189	-0.764077	0.444821	1	6425.73
	CDK2	-0.140333	0.134813	-1.04094	0.297901	1	1009.86
	DHRS9	0.157428	0.229016	0.687411	0.491824	1	330.404
	RCL1	0.0842745	0.163303	0.516063	0.605811	1	755.352
	SPECC1L-ADORA2A	0	1.8017	0	1	1	12.0626
	STAG3L5P	-0.040594	0.5506	-0.0737267	0.941228	1	20.0509
	SORBS3	-0.196717	0.169311	-1.16187	0.245289	1	1126.47
	CNIH1	-0.0119529	0.18373	-0.0650565	0.948129	1	1111.1
	STAG3L5P-PVRIG2P-PILRB	0.33062	0.350128	0.944284	0.345025	1	179.304
	CAPN10-DT	0.514889	0.321191	1.60306	0.108921	1	202.061
	RBM7	-0.0495385	0.10831	-0.457376	0.647401	1	1163.48
	RBM6	0.136824	0.11929	1.14699	0.251386	1	3714.17
	RBM5	0.0682106	0.109088	0.625279	0.531788	1	3177.61
	LHFPL2	-0.0181267	0.135519	-0.133758	0.893594	1	406.749
	PRNCR1	-0.00180166	0.17709	-0.0101737	0.991883	1	1115.57
	TNK2	0.0201972	0.191075	0.105703	0.915818	1	714.893
	ALYREF	-0.0403946	0.106118	-0.380658	0.703457	1	21997.3
	CDK4	0.0110359	0.106986	0.103153	0.917842	1	5675.94
	TXNDC9	0.0194211	0.179823	0.108001	0.913995	1	707.977
	RALY-AS1	-0.0375532	0.37618	-0.0998277	0.920481	1	58.7665
	CRTC3-AS1	-1.04274	0.925474	-1.12671	0.259865	1	10.5423
	VPS33B-DT	0.587715	0.816629	0.719684	0.47172	1	16.3454
	RDH10-AS1	0.206024	0.851902	0.24184	0.808904	1	12.3172
	LOC101926933	0.954911	1.05373	0.90622	0.364819	1	11.7533
	LOC101926963	-0.382814	0.24008	-1.59453	0.110818	1	211.608
	DLGAP4-AS1	0.868335	0.806412	1.07679	0.281574	1	10.0591
	RUNDC3A-AS1	0.88616	0.565405	1.5673	0.117044	1	36.0165
		0.564154	1.32505	0.425761	0.670282	1	14.9203
	LOC101927021	-0.0636297	0.154544	-0.411724	0.680542	1	256.654
	PRKRA-AS1	-0.0613318	0.103279	-0.593847	0.552614	1	718.693
	LOC101927045	-0.275868	0.64658	-0.426658	0.669629	1	32.8012
	LOC101927051	1.29968	0.789959	1.64525	0.099919	1	8.923
	LOC101927078	-0.0447937	0.730585	-0.0613121	0.951111	1	15.2612
	LOC101927124	0.11018	0.466696	0.236084	0.813367	1	48.8448
	ELFN1-AS1	0.208195	0.138284	1.50556	0.13218	1	1452.39
	LOC101927151	-0.100049	0.131514	-0.760746	0.446809	1	1797.02
	GATA2-AS1	0.12379	0.160347	0.772009	0.440109	1	1107.09
	LOC101927178	0.577331	0.758669	0.760979	0.44667	1	27.0993
		-0.187151	0.354375	-0.528116	0.597418	1	71.9151
	LOC101927190	0.537787	1.02832	0.522975	0.600992	1	60.7074
	FAM111A-DT	-0.634287	0.345924	-1.8336	0.0667131	1	75.6077
	ZNF451-AS1	-0.250367	0.472329	-0.53007	0.596063	1	46.3869
	LINC01473	0.234308	1.28994	0.181642	0.855864	1	9.3008
	UBR5-AS1	-0.0454622	0.424751	-0.107033	0.914763	1	69.2383
	LOC101927243	-0.0459069	1.65406	-0.0277541	0.977858	1	11.0968
	MRTFA-AS1	-0.445068	0.622938	-0.714465	0.47494	1	123.685
		-0.333951	0.981477	-0.340254	0.733665	1	16.3408
	LOC101927267	0.218675	0.90817	0.240786	0.809721	1	11.5913
	LOC101927272	-0.442938	0.703726	-0.629418	0.529075	1	32.2033
	EP300-AS1	-0.220499	0.348395	-0.632899	0.5268	1	79.086
	MANEA-DT	0.207941	0.322071	0.645636	0.518515	1	228.692
	LOC101927365	0.0301966	0.269271	0.112142	0.910711	1	90.0438
	LOC101927375	0.172953	0.255047	0.67812	0.497696	1	86.679
	CARNMT1-AS1	-0.00491045	0.363885	-0.0134945	0.989233	1	311.552
	LOC101927402	-0.612469	0.663593	-0.922959	0.356028	1	47.4778
	LOC101927415	0.100998	0.743596	0.135823	0.891961	1	11.7891
	LOC101927420	0.462541	0.492239	0.939668	0.347388	1	37.4148
	PANO1	-0.0699653	0.480688	-0.145552	0.884275	1	35.9588
	LINC01800	1.30812	0.859391	1.52214	0.127974	1	11.5922
	CLYBL-AS1	-0.453453	1.36789	-0.331499	0.740268	1	9.62098
	LOC101927497	0.175851	0.155971	1.12746	0.259549	1	840.681
	LOC101927509	0.22297	0.471192	0.473205	0.636067	1	33.8335
	LOC101927543	0.0355049	0.673562	0.0527121	0.957961	1	125.066
	LOC101927550	0.089488	0.501341	0.178497	0.858333	1	36.4701
	CEBPB-AS1	-0.186039	0.50378	-0.369287	0.711914	1	23.7204
	LOC101927572	-0.381118	0.421241	-0.904752	0.365597	1	41.3879
	CCDC182	-0.55767	0.455118	-1.22533	0.220451	1	30.2916
	LOC101927588	-0.0998554	0.297238	-0.335944	0.736913	1	66.3774
		-0.370562	0.636887	-0.581833	0.560679	1	17.2825
	NCK1-DT	0.0214346	0.240518	0.0891188	0.928988	1	93.9553
	ZNF529-AS1	-0.0363075	0.357613	-0.101527	0.919132	1	63.6441
	RNF139-AS1	0.107739	0.330725	0.325765	0.744602	1	51.7434
	ADNP-AS1	0.405825	0.532597	0.761973	0.446076	1	24.7812
	HSFX4	-0.0114618	1.2592	-0.0091024	0.992737	1	8.26609
	LOC101927727	-0.122436	0.207562	-0.58988	0.555271	1	146.501
	RNFT1-DT	-0.305818	0.519165	-0.589057	0.555823	1	36.2765
	LOC101927759	0.276558	0.825292	0.335103	0.737547	1	9.40617
	LOC101927764	2.52721	1.32637	1.90536	0.0567332	1	13.0012
	COA6-AS1	-0.335537	0.528562	-0.634811	0.525552	1	72.908
	HDAC2-AS2	-0.428367	0.417302	-1.02651	0.304649	1	42.2302
	LOC101927770	0.716022	0.436292	1.64115	0.100766	1	44.3058
	SATB1-AS1	-0.128528	0.403337	-0.318661	0.749984	1	68.4861
	LOC101927789	-0.690888	0.777224	-0.888917	0.374047	1	16.2958
	LOC101927824	0.542993	0.461533	1.1765	0.239396	1	80.584
	LOC101927844	-0.323751	0.390255	-0.829589	0.406771	1	57.0157
	LOC101927851	0.161388	0.27845	0.579593	0.562189	1	179.588
		1.70458	0.854133	1.99568	0.0459686	1	19.8887
	LINC02449	0.254338	0.612997	0.414909	0.678209	1	25.5527
	LOC101927919	0.315946	0.614627	0.514046	0.60722	1	32.2848
	LOC101927950	-2.00797	1.40467	-1.4295	0.152861	1	59.1161
	LOC101927954	0.383613	0.470524	0.815288	0.414907	1	99.2927
	LINC01572	-0.0373869	0.532684	-0.070186	0.944046	1	36.5543
	LOC101927972	-1.48671	1.51211	-0.983204	0.325507	1	53.3301
	LOC101927989	-0.116583	0.498574	-0.233833	0.815115	1	67.193
	LOC101928000	0.127546	0.30434	0.41909	0.675151	1	93.5114
	UBXN10-AS1	0.748154	0.948054	0.789147	0.430026	1	11.7685
	LOC101928020	0.0696129	0.442454	0.157333	0.874982	1	60.9973
	LOC101928053	-0.543131	0.548596	-0.99004	0.322155	1	33.8035
	LINC01481	0.144083	0.455113	0.316588	0.751556	1	52.9866
	LOC101928068	0.248527	0.423545	0.586778	0.557353	1	32.6242
	LOC101928069	-1.0974	0.957917	-1.14561	0.251957	1	13.0202
	LOC101928098	1.94696	1.65335	1.17758	0.238964	1	13.2125
	LOC101928100	-0.44624	0.942234	-0.473598	0.635786	1	8.46678
	SNHG31	-0.16487	0.385263	-0.427943	0.668693	1	60.1164
	LOC101928123	0.0518658	0.666891	0.0777725	0.938009	1	30.9154
	LOC101928143	0.0350257	0.218446	0.16034	0.872613	1	396.678
	LINC02648	0.471106	0.863909	0.545319	0.585534	1	9.64684
	DARS-AS1	0.442049	0.664743	0.664992	0.506056	1	18.7057
	LOC101928323	-0.208418	0.915679	-0.22761	0.819949	1	11.296
	PTOV1-AS2	0.367365	0.275494	1.33348	0.182376	1	189.275
	LOC101928402	0.0553881	1.04373	0.0530674	0.957678	1	17.3647
	EIF2AK3-DT	0.415844	0.94364	0.440681	0.659444	1	11.0571
	LOC101928404	0.688481	1.95113	0.352862	0.724192	1	8.43824
	LOC101928429	0.0458414	0.200413	0.228734	0.819076	1	248.122
	LOC101928433	0.330761	0.305699	1.08198	0.279261	1	80.4531
	LOC101928445	0.211927	1.01243	0.209324	0.834196	1	14.789
	LOC101928461	-1.98842	1.0371	-1.9173	0.0552003	1	17.3083
	LOC101928465	0.0326454	0.956528	0.034129	0.972774	1	11.2164
	NALT1	0.631115	1.0377	0.608187	0.543064	1	9.81479
	LOC101928489	-0.282825	0.631368	-0.447957	0.654184	1	23.1653
	CATIP-AS1	-0.114034	0.677607	-0.16829	0.866355	1	35.206
	LOC101928548	0.0573226	1.02986	0.0556606	0.955612	1	14.5717
	RAP2C-AS1	0.0504582	0.725195	0.0695788	0.944529	1	16.4246
	TRPM2-AS	0.234176	0.742288	0.315479	0.752398	1	11.4005
		0.25976	0.629266	0.412799	0.679754	1	48.3166
	CTC-338M12.4	0.0808525	0.261029	0.309745	0.756755	1	236.134
	LOC101928673	0.321309	0.289543	1.10971	0.267124	1	221.702
	LOC101928701	0.585301	0.707403	0.827393	0.408014	1	18.5074
	SCAT1	0.230343	0.516442	0.44602	0.655583	1	34.6852
	LOC101928728	0.0907152	0.281494	0.322263	0.747253	1	120.399
	LOC101928731	0.540124	0.397236	1.35971	0.173923	1	144.252
	MIR762HG	0.237796	0.437223	0.543877	0.586526	1	41.7337
		0.115867	0.994446	0.116514	0.907245	1	11.4061
	LOC101928841	0.229937	0.365293	0.62946	0.529048	1	143.249
	HIPK1-AS1	-1.05224	1.05972	-0.99294	0.320739	1	32.8815
	LOC101928855	-0.743043	1.06764	-0.695967	0.48645	1	98.4839
	LOC101928865	0.0206491	0.975785	0.0211616	0.983117	1	10.2437
		-0.232737	0.656152	-0.3547	0.722814	1	13.7096
	LINC01637	0.0746266	0.344825	0.216419	0.828661	1	118.56
	LOC101928909	1.81249	1.58472	1.14373	0.252735	1	8.17217
		0.123574	0.471293	0.262202	0.793166	1	30.6181
		-0.70286	0.496209	-1.41646	0.156641	1	23.4255
	LOC101929057	-0.207839	0.493635	-0.421038	0.673727	1	33.3113
	LOC101929066	-0.189414	0.744416	-0.254447	0.799151	1	16.0649
	LOC101929095	-0.276363	0.6035	-0.457934	0.647	1	56.026
	LINC01730	-0.16649	0.929709	-0.179078	0.857877	1	13.9282
	LOC101929128	0.121439	0.526379	0.230707	0.817542	1	28.1755
	WARS2-AS1	0.0550391	0.211872	0.259775	0.795037	1	256.16
	LOC101929185	0.287655	0.217982	1.31962	0.186961	1	209.061
	CTD-2201I18.1	0.229824	0.996973	0.230522	0.817686	1	11.4644
	MCM8-AS1	-0.315635	0.215087	-1.46747	0.142248	1	937.622
	LOC101929234	-0.567553	0.985997	-0.575613	0.564876	1	12.3778
	RFX3-AS1	0.103222	0.747107	0.138162	0.890112	1	30.4579
	LAMP5-AS1	-0.00463753	0.164913	-0.0281211	0.977566	1	226.424
	CDC37L1-DT	0.0878856	0.944768	0.0930235	0.925885	1	18.254
	HP09053	-0.647815	1.29999	-0.498322	0.618257	1	9.79849
	LOC101929372	-0.653372	0.890641	-0.733597	0.463194	1	52.0693
	SUCLA2-AS1	0.0633051	0.369339	0.171401	0.863909	1	110.832
	MEF2C-AS1	0.0348922	0.426151	0.0818774	0.934744	1	50.398
	LOC101929452	-0.265313	1.18703	-0.223511	0.823138	1	11.6939
	TEX52	-0.0484613	0.973772	-0.0497666	0.960308	1	13.3776
		0.410193	0.953229	0.430319	0.666963	1	10.0688
	LOC101929523	0.0392108	0.179568	0.218363	0.827147	1	975.463
	LOC101929526	-2.42557	1.50884	-1.60757	0.107928	1	23.0986
	LOC101929536	0.0315403	0.999172	0.0315665	0.974818	1	16.7021
	GAU1	0.187085	0.968977	0.193074	0.846901	1	13.2232
	LINC00211	-0.12212	0.635316	-0.19222	0.84757	1	26.2741
	LINC01814	0.237443	0.793468	0.299248	0.764751	1	11.5219
	LOC101929574	-0.0122067	0.340908	-0.0358065	0.971437	1	49.337
	LOC101929577	-0.93706	1.16124	-0.806947	0.419697	1	13.6241
	LOC101929578	0.188362	1.17425	0.16041	0.872558	1	14.8945
	KIZ-AS1	0.943905	0.910362	1.03685	0.299808	1	20.1509
	LOC101929592	-1.54151	1.24268	-1.24048	0.2148	1	8.49167
	IFT74-AS1	1.50943	1.58183	0.954229	0.339968	1	10.5166
	LINC01215	-0.324219	0.930372	-0.348483	0.727477	1	10.0319
	HORMAD2-AS1	-0.0151987	1.64829	-0.0092209	0.992643	1	9.67246
	LOC101929698	0.0120436	0.988628	0.0121821	0.99028	1	11.9643
	LOC101929709	0.28885	0.512097	0.564054	0.572718	1	51.0049
	LOC101929718	0.679515	1.04616	0.649532	0.515994	1	12.3119
	LINC01352	-0.606563	0.871234	-0.696211	0.486297	1	8.83837
	LINC01954	-0.0742012	0.368486	-0.201368	0.840411	1	97.2217
	LINC01372	0.230643	0.702816	0.328169	0.742784	1	14.9247
	LINC01585	0.402898	0.333213	1.20913	0.226612	1	146.036
	LOC101929767	0.122092	0.368529	0.331295	0.740422	1	57.0788
	NBPF25P	0.183206	0.559612	0.327381	0.74338	1	19.8661
	NOTCH2NLR	0.271838	0.546926	0.497029	0.619168	1	26.4646
	LOC101929895	0.0632497	0.31056	0.203663	0.838617	1	171.44
	LOC101929959	-0.0350683	0.410621	-0.085403	0.931941	1	76.1427
	RNF41	-0.0502672	0.125896	-0.399276	0.68969	1	4285.89
	LOC101930071	-0.0538072	0.815475	-0.0659826	0.947392	1	22.176
	LOC101930085	0.0284913	0.14959	0.190463	0.848946	1	680.132
	LINC02367	0.41372	1.11737	0.370263	0.711187	1	8.60779
	TSHZ1	-0.0310578	0.133264	-0.233055	0.815719	1	2627.81
	ALG3	0.0929868	0.117837	0.789115	0.430045	1	2513.41
	RNVU1-14	-0.104476	0.834591	-0.125183	0.900379	1	15.4916
	RNVU1-19	-0.0510539	0.635021	-0.0803972	0.935921	1	20.7681
	RNU6-8	1.43659	1.58366	0.907133	0.364337	1	11.2787
	PRMT3	0.0797394	0.172466	0.462348	0.643832	1	570.579
	PSME3	-0.0764288	0.0942773	-0.810681	0.417549	1	3674.11
	MPHOSPH9	0.069661	0.128774	0.540955	0.588538	1	2897.05
	MPHOSPH10	0.0531861	0.108041	0.492275	0.622525	1	7103.71
	ADAM10	0.00835627	0.133031	0.0628143	0.949914	1	2053.76
	CDK5	0.0444543	0.119415	0.372269	0.709693	1	763.992
	MPHOSPH6	0.024325	0.121633	0.199986	0.841492	1	3942.82
	NME6	-0.0717838	0.110498	-0.64964	0.515925	1	4869
	NUTF2	0.0105366	0.0857883	0.122821	0.902249	1	4958.66
	TRIM13	-0.0529407	0.096571	-0.548205	0.583551	1	6771.56
	RASSF1-AS1	0.384909	0.554416	0.69426	0.487519	1	24.1912
	PATJ	-0.184557	1.42331	-0.129667	0.89683	1	8.53025
	USPL1	0.0812723	0.139178	0.583944	0.559258	1	698.717
	EIF1	-0.0415819	0.116032	-0.358365	0.72007	1	12312
	CDK6	0.0259737	0.109417	0.237383	0.81236	1	19608.5
	TOPORS	-0.0258186	0.117697	-0.219365	0.826365	1	3585.98
	DDX39A	0.0536318	0.114109	0.470003	0.638353	1	16621.4
	PSMD14	-0.0425075	0.14879	-0.285688	0.775117	1	3676.25
	OLIG2	-0.144919	0.394308	-0.367526	0.713227	1	82.5501
	PCBP2-OT1	-0.232862	0.706504	-0.329598	0.741704	1	16.036
	PRG4	0.0590995	0.851125	0.0694369	0.944642	1	12.4251
	KLRG1	-0.35837	0.337587	-1.06157	0.288433	1	99.1661
	GDF11	-0.233398	0.133371	-1.75	0.0801187	1	2252.16
	ZNF443	-0.0489301	0.372614	-0.131316	0.895526	1	75.955
	PLIN3	0.0502808	0.101547	0.495148	0.620496	1	26886.5
	MFSD10	0.0788956	0.105586	0.747219	0.454931	1	8722.57
	STX6	0.0776138	0.0926979	0.837277	0.402437	1	1273.4
	C11orf98	0.165123	0.433756	0.380681	0.70344	1	26.3282
	COQ7	-0.0629219	0.131393	-0.478885	0.63202	1	581.683
	NBR2	0.144087	0.247355	0.582513	0.560221	1	204.651
	LRRC23	0.109268	0.226159	0.483147	0.628992	1	200.499
	LRRC17	0.511086	0.8371	0.610544	0.541501	1	11.9732
	RASGRP2	0.165418	0.125858	1.31431	0.18874	1	4956.64
	HNRNPR	-0.0410711	0.0971788	-0.422634	0.672562	1	6862.2
	SLC35B1	-0.11361	0.139265	-0.815782	0.414625	1	1201.98
	DCAF7	-0.117794	0.166022	-0.709508	0.47801	1	23234.2
	CDK8	-0.0454877	0.207093	-0.219649	0.826145	1	863.687
	MRPS31	0.0412618	0.0982423	0.420001	0.674485	1	2311.4
	CALCOCO2	-0.0225139	0.104675	-0.215084	0.829702	1	1994.79
	GPHN	-0.10431	0.215348	-0.484378	0.628117	1	590.9
	RABEPK	0.12753	0.145723	0.875153	0.381491	1	802.201
	TIMM17B	-0.00731591	0.120392	-0.0607676	0.951544	1	2284.02
		0.373941	0.494979	0.755468	0.449968	1	47.2132
	MIR6776	0.745893	1.13597	0.656616	0.511428	1	9.6513
	MIR6797	0.249239	0.975553	0.255485	0.798349	1	10.0303
	MIR7113	-0.288081	0.830469	-0.34689	0.728674	1	12.8412
	MIR1273H	-0.0256665	1.64239	-0.0156275	0.987532	1	19.2855
	MIR6759	1.29121	0.806213	1.60158	0.109249	1	21.3314
	MIR7851	-1.48222	1.46039	-1.01495	0.310131	1	17.4884
	LOC102467222	-0.595417	0.313419	-1.89975	0.057466	1	93.0283
	LOC102467226	0.209469	0.506641	0.413447	0.679279	1	39.8298
	RIDA	0.126327	0.173304	0.728929	0.466045	1	2258.36
	POP7	-0.0218555	0.14683	-0.148849	0.881673	1	2195.1
	CDK9	0.0224104	0.10123	0.221382	0.824795	1	2934.42
	SRRM1	0.00918441	0.102938	0.0892225	0.928905	1	32323.3
	SPRY1	0.226738	0.214229	1.05839	0.289876	1	2154.04
	SPRY2	0.004981	0.240252	0.0207324	0.983459	1	294.749
	STAM2	0.0214	0.240302	0.0890547	0.929038	1	361.368
	LINC02060	-0.0113671	1.34717	-0.00843777	0.993268	1	9.76087
	CNKSR1	0.190259	0.949402	0.200398	0.841169	1	8.85195
	ABCC4	-0.073746	0.0986532	-0.747528	0.454745	1	1290.81
	CDKN1A	0.102993	0.0780709	1.31923	0.187094	1	5246.95
	DENND4A	0.0236796	0.102788	0.230373	0.817802	1	3562.68
	LOC102606465	0.1073	0.324678	0.330482	0.741036	1	70.5129
	SF3B4	-0.0408068	0.119891	-0.340365	0.733582	1	2332.72
	CDK2AP2	-0.0499494	0.1514	-0.329918	0.741462	1	1778.16
	IRX5	0.143137	0.161849	0.884383	0.376489	1	263.299
	THRIL	-0.0874563	0.153311	-0.57045	0.568373	1	7231.24
	ZMPSTE24	-0.0340035	0.121454	-0.279971	0.7795	1	1382.37
	CDKN1B	0.0906475	0.158035	0.573591	0.566245	1	1715.59
	AKAP8	0.050413	0.0833837	0.604591	0.545451	1	3666.87
	FSTL3	0.182778	0.26884	0.679878	0.496582	1	120.487
	GHET1	-0.0574385	0.600259	-0.0956894	0.923767	1	26.1456
	LINC01169	0.834199	0.883135	0.944588	0.34487	1	15.7754
	STAM-AS1	0.430723	0.382712	1.12545	0.260398	1	143.514
	MIR133A1HG	-0.328642	1.06305	-0.309149	0.757208	1	29.9223
	FRG1DP	1.65407	1.13445	1.45803	0.144832	1	8.5424
	LOC102723322	0.547559	1.44441	0.379088	0.704623	1	8.45396
	LINC00412	0.636911	0.632033	1.00772	0.31359	1	39.5301
	ZFPM2-AS1	-0.694225	0.538418	-1.28938	0.197267	1	37.5911
	FRG1EP	-0.543671	0.498038	-1.09163	0.274998	1	18.3018
		-0.209465	1.00485	-0.208453	0.834875	1	14.3834
	LOC102723439	-0.0605656	0.429734	-0.140937	0.887919	1	69.9215
	KANTR	-0.159265	0.717075	-0.222104	0.824233	1	24.224
	LCMT1-AS1	-0.497599	0.615814	-0.808036	0.41907	1	18.9533
	LOC102723566	0.498297	0.998423	0.499084	0.61772	1	9.79415
	LOC102723665	0.283904	0.667869	0.42509	0.670771	1	27.2401
	LOC102723701	0.14734	0.782524	0.188288	0.850651	1	22.0798
	LOC102723728	-0.00778089	0.3535	-0.022011	0.982439	1	56.3214
	LOC102723729	0.602714	0.730315	0.825279	0.409213	1	53.1987
		0.171755	1.07208	0.160207	0.872718	1	9.05297
	FRG1FP	-0.343079	0.7074	-0.484986	0.627686	1	38.5641
	WASH9P	0.200347	0.273983	0.731239	0.464633	1	226.29
	LOC102723989	0.221751	1.18056	0.187836	0.851005	1	23.0249
	LOC102723996	0.265217	0.268227	0.988776	0.322773	1	112.653
	GATD3B	0.12441	0.110961	1.12121	0.262199	1	5674.78
	LOC102724050	0.0683353	0.529839	0.128974	0.897378	1	17.5073
	LOC102724064	0.124449	0.510489	0.243784	0.807398	1	56.5521
	LOC102724094	-0.49656	0.954838	-0.520047	0.603031	1	15.5363
	ZNF528-AS1	0.943672	1.70773	0.552589	0.580545	1	8.79754
		-0.0401052	0.328941	-0.121922	0.90296	1	114.283
	LOC102724159	0.0534443	0.389463	0.137226	0.890852	1	182.912
		-0.215145	0.318314	-0.675889	0.499111	1	81.8865
	LOC102724200	-0.0628635	0.300261	-0.209363	0.834165	1	113.147
	SVIL-AS1	-0.182287	0.168628	-1.081	0.279697	1	463.672
	LINC02585	0.837755	0.493436	1.6978	0.0895454	1	62.8828
	LOC102724378	0.447868	0.918967	0.487361	0.626003	1	11.9179
		-0.315451	1.08367	-0.291095	0.770979	1	98.7028
	SIK1B	0.105133	0.595472	0.176554	0.859859	1	56.9836
	LOC102724450	0.0367834	0.26645	0.13805	0.890201	1	198.949
	LOC102724467	0.399837	0.340826	1.17314	0.240739	1	103.652
	LOC102724511	0.06075	0.182396	0.333066	0.739084	1	761.245
	LINC01291	-0.423471	0.290965	-1.4554	0.145558	1	158.131
	LOC102724532	0.223126	0.441049	0.505897	0.612929	1	49.3124
	LOC102724596	0.187816	0.711184	0.264089	0.791711	1	14.7902
	LOC102724642	0.379975	1.17649	0.322975	0.746714	1	15.4765
	LINC02043	-0.0492496	0.544262	-0.0904888	0.927899	1	25.0412
	LOC102724814	0.54643	0.279582	1.95445	0.0506477	1	89.6181
	ZNF337-AS1	-0.195196	0.23198	-0.841435	0.400104	1	259.776
	MIATNB	-0.0315558	0.53624	-0.0588464	0.953074	1	53.5208
	LOC102724908	0.0868787	0.14337	0.605975	0.544531	1	679.993
	LOC102724927	-0.354426	0.436672	-0.811653	0.416991	1	50.0331
	LINC01232	0.325081	1.04374	0.31146	0.755451	1	8.69817
	STUB1	0.0198535	0.20954	0.0947478	0.924515	1	883.429
	STAG1	-0.0717875	0.132645	-0.541198	0.588371	1	930.569
	NET1	-0.0550062	0.139441	-0.394476	0.69323	1	2798.58
	PRSS16	-0.363567	0.593496	-0.612586	0.54015	1	18.4288
	SIGMAR1	-0.0400359	0.109276	-0.366374	0.714086	1	4195.08
	BET1	-0.0419871	0.235035	-0.178642	0.858219	1	345.827
	CWC27	-0.0267223	0.132663	-0.20143	0.840362	1	8349.4
	SAP18	0.0127984	0.0871082	0.146926	0.883191	1	6590.96
	SMNDC1	-0.0135092	0.107283	-0.125921	0.899794	1	3517.89
	BCAS2	0.00597078	0.156283	0.0382049	0.969524	1	739.104
	RGS19	0.00200439	0.143813	0.0139375	0.98888	1	960.624
	EIF1B	0.0365442	0.214347	0.170491	0.864624	1	815.705
	SF3A1	-0.0489143	0.124252	-0.393669	0.693825	1	3931.03
	TRAIP	-0.0406968	0.212761	-0.191279	0.848307	1	308.116
	DNAJA2	0.0444611	0.11631	0.382265	0.702265	1	4715.79
	BCKDK	-0.0133243	0.118078	-0.112843	0.910155	1	1603.05
	MAEA	-0.066186	0.0997316	-0.663642	0.50692	1	1922.91
	APC2	-0.0121644	0.269762	-0.0450933	0.964033	1	250.821
	PAK4	-0.0460294	0.155444	-0.296116	0.767142	1	735.053
	MARCH6	-0.00517161	0.119011	-0.043455	0.965339	1	5669.34
	ADAR	-0.115281	0.0889404	-1.29615	0.194922	1	5225.47
	KATNB1	0.0286068	0.178298	0.160444	0.872532	1	984.016
	DLEU1	0.031627	0.0979512	0.322885	0.746782	1	1147.34
	SNAPC5	0.0215868	0.228892	0.0943097	0.924863	1	216.455
	APBB3	0.326466	0.306269	1.06594	0.286449	1	104.224
	ZNF267	0.0437576	0.193055	0.226659	0.820689	1	505.639
	BRWD1-AS2	0.332337	1.00884	0.329425	0.741834	1	8.54841
	LINC01145	-0.138671	0.556022	-0.249397	0.803053	1	38.1655
	CDKN2C	-0.118173	0.0812283	-1.45482	0.145718	1	5787.7
	VPS26C	0.0456951	0.153687	0.297326	0.766218	1	916.411
	TCIRG1	0.130971	0.162557	0.805695	0.420419	1	6773.79
	RTN3	-0.0437584	0.0895663	-0.488559	0.625154	1	6706.1
	LANCL1	-0.105621	0.148176	-0.712809	0.475964	1	880.563
	NMUR1	0.187555	0.204674	0.916361	0.359478	1	245.19
	TNIP1	-0.0374714	0.076686	-0.488634	0.625101	1	3012.31
	CDKN2D	-0.0247746	0.125591	-0.197264	0.843621	1	596.204
	IKZF1	0.00497952	0.0720053	0.0691548	0.944866	1	6912.81
	SMYD5	0.100983	0.109634	0.921089	0.357004	1	981.903
	RRAGB	0.0501898	0.184349	0.272255	0.785426	1	307.205
	SIRPB1	0.0810218	0.128572	0.630168	0.528584	1	866.275
	AKR1A1	0.0143481	0.136273	0.105289	0.916147	1	2527.66
	EMC8	0.0523477	0.115407	0.453591	0.650123	1	1276.79
	RXYLT1	0.0500865	0.15775	0.317506	0.75086	1	414.552
	CDKN3	-0.113482	0.278163	-0.40797	0.683296	1	641.086
	CNPY2	-0.0341457	0.0793063	-0.430555	0.666792	1	3248.9
	TLR6	-0.244438	0.195279	-1.25174	0.210666	1	304.683
	MRVI1	-0.460464	0.379638	-1.2129	0.225168	1	36.8503
	LINC01410	0.288738	0.24171	1.19457	0.232257	1	242.927
	PCGF3	0.0321973	0.0858667	0.374968	0.707684	1	1219.47
	TFG	0.0621528	0.16569	0.375115	0.707575	1	1090.38
	PKDREJ	-0.418854	0.805024	-0.520299	0.602855	1	16.3583
	TRIM22	0.0217349	0.15296	0.142095	0.887005	1	1232.43
	ABCA7	0.194694	0.134175	1.45105	0.146767	1	3235.55
	MIR1244-4	-0.180029	0.302615	-0.59491	0.551903	1	100.771
	MIR6859-4	0.554384	0.68526	0.809014	0.418507	1	14.0208
	WARS2	0.0631468	0.173056	0.364893	0.715192	1	569.847
	NPM3	-0.0780686	0.106713	-0.731578	0.464426	1	4250.51
	NPM2	0.473159	0.37207	1.27169	0.203482	1	113.426
	LOC103611081	-0.0277553	0.544338	-0.050989	0.959334	1	56.7845
	HMG20B	-0.0151791	0.103007	-0.14736	0.882848	1	4547.49
	HMG20A	-0.0552856	0.112471	-0.491555	0.623034	1	983.69
	KLF2	0.462547	0.270995	1.70685	0.0878501	1	146.353
	MICU1	-0.164049	0.0942615	-1.74036	0.0817951	1	2190.74
	CATIP-AS2	0.503601	0.631963	0.796884	0.425519	1	25.6067
	LINC01337	0.242612	0.673877	0.360024	0.718829	1	13.6665
	CITED2	0.120485	0.135259	0.890771	0.373052	1	4830.08
	SEMA3A	-0.229114	0.184974	-1.23863	0.215483	1	393.05
	IRF9	0.255069	0.243465	1.04766	0.294794	1	216.592
	BPNT1	0.0578967	0.120353	0.481058	0.630475	1	3053.11
	TUBB3	0.383882	0.375579	1.02211	0.30673	1	170.82
	TUBB4A	0.810314	0.524829	1.54396	0.122598	1	32.1605
	TUBB4B	-0.0375916	0.136663	-0.275068	0.783264	1	10192.3
	BTN3A3	0.101514	0.515614	0.19688	0.843922	1	50.0324
	BTN2A2	0.179569	0.231164	0.776801	0.437276	1	277.093
	SYCP2	0.0206775	0.288894	0.0715749	0.94294	1	319.725
	SCML2	0.222079	0.223343	0.994341	0.320057	1	348.017
	CDR2	0.0752885	0.230119	0.327173	0.743537	1	355.932
	CEPT1	0.0466154	0.162655	0.28659	0.774426	1	1467.43
	MYL12B	-0.14444	0.127208	-1.13546	0.256181	1	2326.37
	NOD1	0.133631	0.180168	0.7417	0.458269	1	490.626
	ANAPC10	-0.0277942	0.256129	-0.108517	0.913586	1	178.716
	ATP8A1	0.408803	0.631061	0.647803	0.517112	1	40.0673
	NDRG1	-0.112471	0.0536363	-2.09692	0.0360003	1	5831.36
	MYL9	0.116775	0.326254	0.357926	0.720399	1	62.8478
	RACK1	-0.15604	0.083268	-1.87395	0.060937	1	82929.3
	ADARB1	-0.0614998	0.116862	-0.526258	0.598709	1	949.605
	PEMT	0.0340134	0.163175	0.208448	0.834879	1	721.334
	PIAS3	-0.00400594	0.221156	-0.0181136	0.985548	1	198.726
	ST3GAL6	-0.128004	0.146109	-0.876085	0.380984	1	516.791
	NDC80	-0.237196	0.13759	-1.72394	0.0847189	1	1307.67
	CPQ	-0.00160856	0.192523	-0.0083552	0.993334	1	748.115
	LOC104054148	0.132194	0.625072	0.211485	0.832509	1	28.0191
	BASP1	0.0228494	0.09343	0.244562	0.806796	1	5970.46
	IFITM3	0.202809	0.844978	0.240017	0.810317	1	116.658
	RAPGEF3	-0.0476364	0.575939	-0.0827108	0.934081	1	33.3078
	NSA2	-0.0216435	0.116477	-0.185818	0.852588	1	13221.2
	SPON2	0.230004	0.292417	0.786563	0.431538	1	63.3435
	PRMT5	-0.00772283	0.109001	-0.070851	0.943516	1	1365.76
	TESK2	-0.0402846	0.278856	-0.144464	0.885134	1	100.432
	CD2BP2	-0.0388124	0.117114	-0.331408	0.740336	1	3236.3
	UBAC1	-0.0894488	0.0941142	-0.950429	0.341894	1	1878.18
	CDIPT	-0.0270605	0.11105	-0.243679	0.807479	1	2244.33
	PGRMC2	0.0372469	0.152487	0.244263	0.807027	1	1245.9
	ARIH2	0.0616632	0.0833764	0.739576	0.459557	1	3166.67
	TUBGCP3	-0.0452515	0.140395	-0.322316	0.747213	1	1114.17
	SEC24B	-0.0471836	0.157528	-0.299525	0.764539	1	506.026
	CFDP1	-0.038414	0.14579	-0.263489	0.792174	1	2515.5
	CD52	-0.550563	0.294854	-1.86724	0.0618683	1	183.818
	TMEM147	0.147561	0.135409	1.08974	0.275827	1	4940.32
	LINC01399	-0.0629766	0.498879	-0.126236	0.899545	1	31.8895
	RBM14	-0.00758431	0.0948762	-0.0799391	0.936286	1	6349.43
	DLX2-DT	-0.0956406	1.01079	-0.0946193	0.924617	1	8.72694
	LYPLA1	-0.0488963	0.142302	-0.34361	0.731139	1	4696.74
	CDC42EP2	-0.238663	0.292854	-0.814956	0.415097	1	84.3064
	LINC00431	-0.0661475	0.997939	-0.0662842	0.947152	1	14.0308
	SGMS1-AS1	0.0115228	0.302218	0.0381275	0.969586	1	134.298
	EMG1	0.0298003	0.171445	0.173818	0.862008	1	5299.93
	IFI30	-0.157925	0.145902	-1.0824	0.279073	1	592.877
	C1D	-0.196527	0.194698	-1.00939	0.312788	1	630.669
	TIMM17A	-0.0258829	0.122627	-0.211071	0.832832	1	2341.34
	N4BP2L2	0.0405643	0.116126	0.349313	0.726854	1	4195.27
	ZER1	-0.0766804	0.152951	-0.501341	0.616131	1	1122.75
	MCRS1	-0.0540707	0.109719	-0.492813	0.622145	1	2309.09
	FAM3C	-0.000754188	0.222839	-0.00338446	0.9973	1	301.312
	ACAA2	-0.117311	0.123454	-0.950247	0.341987	1	1207.28
	PPIE	-0.00357415	0.13313	-0.0268471	0.978582	1	1815.67
	FOXP1-AS1	0.0937977	0.440412	0.212977	0.831345	1	198.916
	VAV3	0.0833008	0.176632	0.471606	0.637208	1	718.988
	TOMM40	0.0281079	0.117882	0.238441	0.811539	1	12451
	TAB1	-0.0369818	0.127427	-0.290219	0.771648	1	1237.91
	ECI2	-0.0176548	0.987881	-0.0178714	0.985741	1	12.7059
	HAX1	-0.100351	0.117251	-0.855869	0.39207	1	1770.8
	BAIAP2	0.125088	0.187091	0.668593	0.503755	1	875.754
	MAD2L2	-0.0320988	0.115851	-0.27707	0.781726	1	3280.33
	TACC3	-0.0508188	0.153379	-0.331328	0.740396	1	6869.88
	SLC30A9	-0.0831221	0.141316	-0.588202	0.556397	1	1481.11
	PIBF1	0.13732	0.155173	0.884951	0.376183	1	524.871
	PPIH	-0.0337733	0.100964	-0.334507	0.737997	1	6820.98
	COG5	0.0315862	0.147818	0.213683	0.830794	1	1085.88
	ZNHIT1	0.0692524	0.127516	0.543088	0.587069	1	4983.24
	TIMM44	0.0359431	0.103717	0.346551	0.728929	1	6831.85
	CLGN	-0.268756	0.887477	-0.302831	0.762019	1	9.53375
	ZBTB18	0.115517	0.160026	0.72186	0.470381	1	459.532
	HMGN4	-0.118097	0.150977	-0.782219	0.434086	1	1883.8
	TADA3	-0.126736	0.105385	-1.20259	0.229133	1	1827.83
	TRIM38	0.0133373	0.121905	0.109407	0.912879	1	8138.35
	ATP5PD	-0.0218514	0.108289	-0.201788	0.840083	1	8712.43
	UBE2E3	-0.0425763	0.131061	-0.32486	0.745287	1	834.479
	SLC25A17	-0.0624384	0.146442	-0.42637	0.669839	1	671.519
	SLC9A6	-0.0941227	0.144166	-0.652878	0.513835	1	626.925
	EIF3M	-1.5417e-05	0.108294	-0.000142363	0.999886	1	4389.54
	NXF1	0.162641	0.125778	1.29308	0.195983	1	1859.23
	SEC23B	-0.0771282	0.126176	-0.611273	0.541019	1	2947.77
	SEC23A	0.14778	0.164956	0.895874	0.37032	1	592.916
	CAP1	-0.141486	0.118549	-1.19348	0.232681	1	41591.7
	CREB3	-0.173454	0.171025	-1.0142	0.310485	1	506.885
	LRRC41	0.0615647	0.160238	0.384208	0.700824	1	958.519
	VTI1B	-0.130009	0.132504	-0.981176	0.326506	1	820.481
	CRTAP	-0.118714	0.0873891	-1.35845	0.174322	1	3513.03
	SYNCRIP	0.0408982	0.0800035	0.511205	0.609208	1	33113
	VAT1	-0.10453	0.122004	-0.856776	0.391569	1	4047.82
	STK25	0.101525	0.0991903	1.02354	0.306055	1	2644.62
	ENOX2	-0.107572	0.121212	-0.887471	0.374825	1	1183.81
	UNC13B	0.0627545	0.201214	0.311879	0.755132	1	541.953
	CARM1	-0.0425359	0.154629	-0.275083	0.783252	1	5432.42
	NCOA2	-0.0144003	0.106449	-0.135278	0.892392	1	1694
	CEBPA	0.0632069	0.0812844	0.777602	0.436804	1	19684.3
	SEMA6C	-0.414513	0.354965	-1.16776	0.242904	1	38.654
	SEMA6B	-0.0365218	0.269038	-0.13575	0.892019	1	508.617
	SEMA4D	-0.0129065	0.0925065	-0.13952	0.889039	1	2020.95
	SEMA4B	0.0795883	0.206853	0.384758	0.700417	1	159.829
	CEBPB	0.119034	0.120615	0.986891	0.323696	1	649.225
	APPBP2	0.0270397	0.159202	0.169845	0.865132	1	689.705
	MYBBP1A	0.154593	0.379739	0.407104	0.683932	1	2568.6
	FBXW10	-0.215046	0.887827	-0.242216	0.808613	1	10.438
	CIB2	-0.050819	0.397181	-0.127949	0.898189	1	34.483
	CIB1	-0.0229874	0.106056	-0.216748	0.828404	1	7355.31
	CEBPD	-0.0738307	0.121762	-0.606351	0.544282	1	3960.12
	ZNF211	-0.178805	0.250308	-0.714343	0.475015	1	194.615
	DDX17	0.00519168	0.103974	0.0499324	0.960176	1	9036.33
	DEAF1	0.0213033	0.218322	0.0975774	0.922268	1	840.958
	BISPR	0.0929684	0.195069	0.476592	0.633653	1	327.424
	CHERP	-4.42241e-05	0.112273	-0.000393899	0.999686	1	1919.48
	KAT5	-0.0118582	0.433012	-0.0273855	0.978152	1	364.347
	HYOU1	-0.100238	0.101857	-0.984111	0.325061	1	5141.55
	IPO8	-0.0681573	0.117898	-0.578105	0.563193	1	2028.89
	IPO7	-0.149825	0.117077	-1.27971	0.200647	1	7715.75
	LOC105274304	-0.690825	0.961976	-0.718131	0.472676	1	11.2406
	NOP56	-0.0145336	0.130165	-0.111655	0.911097	1	65201.4
	CEBPE	-0.126916	0.183708	-0.690857	0.489655	1	231.027
	PITRM1	0.0114033	0.135475	0.0841724	0.932919	1	1227.12
	ATG7	-0.0390156	0.136299	-0.28625	0.774686	1	1820
	ZNRD2	0.0176018	0.181086	0.0972012	0.922567	1	766.921
	RNASEH2A	-0.0692994	0.089515	-0.774165	0.438833	1	3119.17
	P3H3	0.896724	0.476989	1.87997	0.0601124	1	88.8098
	LOC105369140	-0.805497	0.477551	-1.68672	0.0916568	1	61.8155
		0.594965	0.810665	0.733921	0.462997	1	9.57326
		-0.120905	0.710914	-0.17007	0.864955	1	22.0893
		0.0973898	0.486095	0.200351	0.841206	1	47.9401
		0.228561	0.344451	0.663552	0.506977	1	92.7084
		-0.124524	0.767048	-0.162342	0.871037	1	15.8086
	LOC105369647	0.40532	0.488928	0.828996	0.407106	1	18.0682
	LOC105369669	-0.106233	1.15539	-0.0919462	0.926741	1	11.5072
	LOC105369889	0.0574846	1.08822	0.0528245	0.957872	1	10.4637
	LOC105370295	0.132635	0.251997	0.526335	0.598656	1	132.111
		0.316018	0.606375	0.52116	0.602255	1	25.2903
		0.307267	1.02766	0.298995	0.764944	1	98.0304
	LOC105370579	-1.31395	1.19732	-1.09741	0.272463	1	9.11161
		-0.293857	0.993795	-0.295692	0.767465	1	15.3303
	LOC105370849	-0.130244	1.0238	-0.127217	0.898769	1	8.62942
	LOC105370943	-0.333756	0.75407	-0.442605	0.658051	1	29.4517
	LOC105371063	-0.379879	1.15177	-0.32982	0.741536	1	19.6583
		0.237083	0.629498	0.376622	0.706455	1	18.1914
		0.194349	0.283689	0.685076	0.493296	1	75.24
	LOC105371414	0.0628741	0.801462	0.0784493	0.937471	1	158.113
		-0.0316921	0.31865	-0.0994573	0.920775	1	299.008
		0.423442	0.982469	0.430998	0.66647	1	14.1629
	LOC105371592	0.0238007	0.185884	0.128041	0.898117	1	643.814
		0.105161	0.525889	0.199969	0.841505	1	32.7629
	LOC105371933	0.480692	0.914306	0.525745	0.599065	1	10.837
		-0.2355	0.874693	-0.269237	0.787747	1	14.3393
		-0.0774206	0.530133	-0.14604	0.88389	1	31.5432
	GNG14	0.0603738	0.9871	0.0611628	0.95123	1	12.4623
	ZNF460-AS1	0.454502	1.11771	0.406638	0.684274	1	14.2718
	LOC105372483	0.48593	0.587364	0.827306	0.408063	1	29.772
		0.989515	0.846847	1.16847	0.242617	1	9.52692
	LOC105372824	0.379387	0.834	0.454901	0.64918	1	8.37339
		0.645532	0.829931	0.777814	0.436679	1	10.3125
		0.375041	0.508674	0.737291	0.460945	1	89.0147
		-0.0500716	0.721822	-0.0693684	0.944696	1	14.8185
	LOC105373311	-0.2892	0.910335	-0.317685	0.750724	1	20.3114
		-1.99905	1.25607	-1.59151	0.111496	1	39.2128
	LOC105373759	0.529163	0.624261	0.847663	0.396626	1	26.7972
	LOC105373780	-0.129523	0.503032	-0.257485	0.796805	1	73.5872
		-1.04419	0.901209	-1.15866	0.246595	1	24.4609
		0.911975	0.971884	0.938358	0.34806	1	12.7939
	LOC105374013	-0.0789406	0.574408	-0.137429	0.890691	1	39.5
	LOC105374301	0.565719	1.05363	0.536923	0.591321	1	9.46321
	LOC105374567	-0.351022	0.658982	-0.532673	0.59426	1	18.5841
		0.541499	1.0871	0.498113	0.618404	1	17.5162
		0.378641	0.255831	1.48005	0.138861	1	99.6477
		0.147977	0.697604	0.212121	0.832012	1	26.4466
		0.0711017	0.395258	0.179887	0.857241	1	101.144
		0.438297	0.895103	0.489661	0.624374	1	10.6984
		0.224804	0.327717	0.685969	0.492733	1	71.7727
	LOC105375840	0.0261772	0.350421	0.0747021	0.940452	1	85.1384
	LOC105375938	-0.232967	1.29633	-0.179713	0.857378	1	9.00626
		-0.0834286	0.393548	-0.211991	0.832114	1	167.927
		-0.0400453	0.431202	-0.092869	0.926008	1	52.4491
	LOC105376114	-0.0451937	0.547728	-0.0825111	0.93424	1	34.1755
		0.253088	0.817235	0.309689	0.756798	1	23.298
	DCLRE1CP1	0.209129	1.01206	0.206636	0.836294	1	11.1465
		-0.47495	0.602915	-0.787756	0.43084	1	71.8295
		0.316022	0.986891	0.32022	0.748801	1	9.42316
		-0.384164	0.825941	-0.465122	0.641844	1	8.37489
		0.438872	0.992059	0.442385	0.658211	1	10.6697
		1.34073	0.876307	1.52997	0.126023	1	21.6845
		1.0018	0.845263	1.18519	0.235942	1	20.9449
		0.0412264	0.439887	0.0937206	0.925331	1	82.3655
		0.289328	0.265694	1.08895	0.276174	1	117.267
	LOC105377774	0.0287137	0.404468	0.0709914	0.943405	1	34.3307
		-0.368798	0.1836	-2.0087	0.0445686	1	206.217
		-0.0728458	0.541666	-0.134485	0.893019	1	54.0521
		1.41485	1.56859	0.901992	0.367061	1	19.4923
		0.219383	0.364285	0.602229	0.547022	1	120.629
		0.343459	0.500309	0.686494	0.492402	1	20.07
		-0.668856	0.691395	-0.967401	0.333344	1	12.9377
		1.17059	0.871358	1.34341	0.17914	1	20.3819
		0.305861	0.450138	0.679481	0.496833	1	32.8404
		-0.375587	1.26799	-0.296207	0.767072	1	16.1362
	LOC105378949	0.376359	0.654168	0.575325	0.565071	1	31.9011
	LOC105378951	0.0673901	0.258401	0.260796	0.79425	1	102.541
		0.346753	0.314674	1.10195	0.270485	1	271.231
		0.1358	0.608628	0.223125	0.823438	1	27.3403
		0.553737	0.565139	0.979825	0.327172	1	310.263
		0.127697	1.31751	0.0969228	0.922788	1	9.60165
	BATF	-0.0488376	0.117089	-0.417097	0.676607	1	1474.72
	GLRX3	-0.0455373	0.128277	-0.354992	0.722595	1	1382.36
	CEBPG	0.00232448	0.125073	0.0185849	0.985172	1	3195.05
	DCTN2	-0.0440393	0.134973	-0.326283	0.74421	1	1706.73
	ANP32B	-0.0458039	0.151334	-0.302668	0.762143	1	56351.2
	LAMTOR5	-0.0366664	0.159986	-0.229185	0.818725	1	2703.56
	PROCR	0.42354	0.503089	0.841878	0.399856	1	77.0462
	TM9SF1	-0.089165	0.118873	-0.750083	0.453204	1	1393.98
	PRDX4	-0.022989	0.160992	-0.142796	0.886451	1	1681.61
	ARL6IP5	-0.0237965	0.136123	-0.174816	0.861224	1	3892.43
	ARPC1A	-0.115448	0.111604	-1.03444	0.300929	1	1978.27
	HTATIP2	-0.0758714	0.140087	-0.5416	0.588094	1	971.219
	AGPAT1	-0.163078	0.789553	-0.206545	0.836366	1	38.7312
	AGPAT2	-0.0837998	0.14958	-0.560233	0.57532	1	4412.25
	RPP30	-0.0713874	0.109826	-0.650002	0.515691	1	1094.86
	RPP38	-0.0423617	0.14246	-0.297358	0.766193	1	829.273
	SPTLC1	0.00340153	0.148259	0.0229432	0.981696	1	1549.19
	SLC35A1	-0.0672247	0.171553	-0.39186	0.695162	1	1169.23
	CEL	0.121007	0.479199	0.25252	0.800639	1	56.4004
	SLC19A2	0.0466571	0.357305	0.130581	0.896107	1	202.973
	ARFGEF2	0.0295301	0.114086	0.258842	0.795757	1	1344.68
	ARFGEF1	0.0170814	0.114263	0.149492	0.881166	1	4205.08
	RABAC1	-0.0383441	0.152098	-0.252101	0.800963	1	5368.95
	SLU7	-0.133039	0.151958	-0.875502	0.381301	1	11837.9
	DPYSL4	0.696119	1.19735	0.581383	0.560982	1	9.16252
	SIVA1	-0.0821033	0.151069	-0.543481	0.586799	1	3475.39
	MRPL28	0.0743963	0.145363	0.511795	0.608794	1	20865.1
	CCT7	0.0347538	0.148863	0.233462	0.815403	1	15104.8
	CCT4	0.0143761	0.117994	0.121838	0.903028	1	17816.1
	CCT2	0.0352818	0.10028	0.351834	0.724963	1	10223.4
	NPC2	-0.205669	0.145904	-1.40962	0.158652	1	1131.36
	GNLY	-1.05943	0.817614	-1.29576	0.195059	1	14.5175
	TACC2	0.0158224	0.172286	0.0918378	0.926827	1	243.695
	CENPA	-0.0427857	0.174685	-0.244931	0.80651	1	504.081
	IFITM2	-0.0405805	0.154343	-0.262924	0.79261	1	1301.75
	POMT1	0.160426	0.122014	1.31482	0.188571	1	966.786
	TXNRD2	0.0677469	0.174576	0.388066	0.697967	1	2094.13
	MTHFS	-0.179785	0.643622	-0.279333	0.779989	1	14.7245
	DRAP1	-0.0472142	0.151468	-0.311711	0.75526	1	3251.39
	CENPB	-0.0710325	0.0932324	-0.761887	0.446127	1	9311.52
	DNPH1	0.0211676	0.166138	0.12741	0.898616	1	6860.96
	SMC2	-0.0861829	0.121504	-0.709303	0.478136	1	15960.2
	TRAPPC2B	-0.535736	0.296509	-1.80681	0.0707915	1	96.7039
	AHSA1	0.079741	0.169021	0.471782	0.637082	1	5371.08
	CENPC	-0.0608094	0.144197	-0.421711	0.673236	1	1028.57
	USP16	0.0233401	0.119703	0.194983	0.845406	1	6664.23
	CDC42EP3	0.0373386	0.117721	0.317179	0.751107	1	8437.61
	SH2B2	0.0160323	0.220276	0.0727826	0.941979	1	933.642
	PAIP1	0.129058	0.154907	0.83313	0.404771	1	815.848
	PAICS	-0.000420704	0.110247	-0.00381601	0.996955	1	8541.88
	TBL3	0.0498484	0.153054	0.325691	0.744658	1	4084.87
	MXD4	0.196478	0.1567	1.25385	0.209897	1	2276.18
	ST6GALNAC2	0.366611	0.574392	0.638258	0.523306	1	24.3692
	PDLIM5	-0.0688684	0.135016	-0.510077	0.609997	1	3223.25
	TRIM3	0.0813786	0.857012	0.0949563	0.92435	1	24.6844
	ERLIN1	0.123088	0.107093	1.14936	0.250409	1	4422.53
	HEXIM1	0.0652134	0.0976529	0.667808	0.504256	1	1662.5
	SPAG5	-0.0965495	0.121619	-0.793869	0.427272	1	1783.99
	RBCK1	0.0747824	0.152264	0.491137	0.623329	1	1629.03
	STAMBP	-0.0369491	0.110127	-0.335513	0.737238	1	2193
	TGOLN2	0.00379759	0.135958	0.0279321	0.977716	1	23138
	CENPE	-0.0934194	0.148336	-0.629782	0.528837	1	7668.52
	ARID3B	0.186011	0.21582	0.861878	0.388755	1	177.124
	POLR3F	-0.0612258	0.143015	-0.428108	0.668573	1	637.661
	POLR3G	0.0836991	0.187097	0.447357	0.654617	1	3070.92
	POLR3C	-0.0873551	0.13271	-0.658239	0.510385	1	1557.31
	IVNS1ABP	-0.0392695	0.124316	-0.315885	0.75209	1	2016.74
	TRIM16	0.17937	0.100266	1.78894	0.073625	1	2532.89
	MYL12A	-0.116467	0.155471	-0.749127	0.453781	1	2729.74
	TXNIP	0.0980741	0.16466	0.595616	0.551432	1	6072.21
	TAF6L	0.00896447	0.21372	0.0419449	0.966543	1	2268.32
	CENPF	-0.135098	0.102555	-1.31732	0.18773	1	16627.7
	ATP5MG	-0.0926083	0.123148	-0.752009	0.452046	1	16701
	GAS2L1	-0.0531766	0.275877	-0.192755	0.847151	1	116.338
	RAD51AP1	-0.161831	0.129584	-1.24885	0.211719	1	7701.33
	RGS14	0.109447	0.109475	0.999746	0.317433	1	934.332
	EXOC5	0.0349234	0.119483	0.292287	0.770067	1	2464.21
	NPRL2	0.121657	0.163244	0.745246	0.456123	1	892.113
	IGF2BP3	0.267059	0.150014	1.78022	0.0750397	1	1054.14
	IGF2BP2	0.0666395	0.13627	0.489026	0.624823	1	8244.11
	CAMKK2	0.137744	0.132552	1.03917	0.298726	1	4644.65
	PRELID3A	0.370029	0.232613	1.59075	0.111666	1	124.563
	MTX2	0.118555	0.168216	0.70478	0.480947	1	672.516
	YKT6	-0.132942	0.132701	-1.00182	0.316432	1	4631.38
	SPINT2	-0.16235	0.132613	-1.22423	0.220865	1	864.467
	PMVK	-0.00143933	0.0972143	-0.0148058	0.988187	1	2723.44
	DMRT2	0.753384	0.942181	0.799617	0.423933	1	25.5467
	KHDRBS3	0.0794738	0.264515	0.300451	0.763833	1	138.844
	KHDRBS1	-0.0646589	0.125463	-0.515363	0.606299	1	18731
	CELF1	0.0392183	0.1203	0.326003	0.744422	1	12449.9
	CELF2	-0.0236888	0.123853	-0.191265	0.848318	1	17467.5
	CES1	-0.222335	0.345664	-0.643211	0.520087	1	225.391
	CTCF	-0.0761137	0.0913755	-0.832977	0.404858	1	5127.55
	CD226	-0.428456	0.868905	-0.493099	0.621943	1	16.1979
	FARS2	0.051757	0.130849	0.395547	0.692439	1	902.025
	CGRRF1	0.118968	0.528963	0.224909	0.82205	1	53.3159
	CGREF1	0.265428	0.161421	1.64432	0.100111	1	781.763
	RRAGA	0.0594755	0.198491	0.299638	0.764453	1	514.11
	DCTN6	-0.0102487	0.155857	-0.0657571	0.947571	1	955.539
	GNA13	0.0603549	0.115137	0.524203	0.600138	1	1649.72
	TNFSF13B	0.0295052	0.112807	0.261554	0.793665	1	5171.19
	CSPG5	0.435865	0.492052	0.88581	0.37572	1	39.8614
	AVIL	0.0656684	0.300625	0.21844	0.827087	1	101.569
	B3GNT2	-0.0281173	0.162331	-0.17321	0.862487	1	912.05
	DLL3	-0.0299802	0.4173	-0.0718432	0.942727	1	63.0918
	CETN2	-0.142723	0.109696	-1.30107	0.193234	1	1114.18
	GMEB1	-0.0200422	0.127344	-0.157386	0.87494	1	1536.28
	CCT6B	-0.0335125	0.319677	-0.104832	0.916509	1	68.5282
	CCT8	0.00819426	0.094447	0.0867604	0.930862	1	15246.5
	CNPY3	-0.0757472	0.119781	-0.63238	0.527139	1	5271.02
	CORIN	-0.600404	0.953505	-0.629681	0.528903	1	18.2216
	CETN3	0.023961	0.138966	0.172424	0.863104	1	3048.12
	CETP	-0.0219153	0.463129	-0.0473201	0.962258	1	47.4728
	USP39	0.0310555	0.131783	0.235655	0.8137	1	4044.15
	POLD3	-0.0811221	0.0940202	-0.862816	0.388239	1	3958.06
	AP4B1	0.156742	0.136949	1.14453	0.252404	1	658.853
	CFL1	-0.0539289	0.0989033	-0.545269	0.585568	1	19341.1
	POLQ	-0.09557	0.142891	-0.66883	0.503604	1	929.795
	OGA	0.0594203	0.115054	0.516455	0.605537	1	2681.83
	NFAT5	0.0704672	0.158735	0.44393	0.657093	1	537.017
	NUDC	0.0688089	0.0788051	0.873153	0.38258	1	8142.6
	PTGES3	0.035238	0.0862126	0.408733	0.682735	1	10761.7
	CFL2	-0.202627	0.261006	-0.776331	0.437554	1	157.601
	YME1L1	0.0266597	0.12367	0.215571	0.829322	1	16251.7
	TCFL5	-0.204936	0.17468	-1.17321	0.240712	1	495.857
	PLK4	-0.0289871	0.168786	-0.171739	0.863643	1	644.707
	STAG3	0.439094	0.60906	0.720936	0.470949	1	12.6436
	STAG2	-0.05354	0.103985	-0.514882	0.606636	1	4002.72
	RFPL1S	-0.0756821	0.238093	-0.317868	0.750585	1	392.939
	RBBP9	-0.0668346	0.221526	-0.3017	0.76288	1	304.784
	RAI1	0.0110461	0.132847	0.0831487	0.933733	1	1022.43
	PHTF1	-0.0971273	0.15242	-0.637235	0.523972	1	639.305
	MAP3K2	0.0821779	0.131122	0.62673	0.530836	1	2346.43
	MASP2	0.110727	0.477904	0.231694	0.816776	1	38.6061
	KLRA1P	0.433266	0.636011	0.681224	0.49573	1	25.1241
	KIF1C	-0.00228079	0.171054	-0.0133338	0.989362	1	1301.43
	CTSC	-0.0556207	0.103269	-0.538599	0.590164	1	5324.26
	GRAP	0.180654	0.173919	1.03872	0.298934	1	306.995
	GIPC1	0.128043	0.126268	1.01406	0.310554	1	893.671
	TRAF3IP2	-0.11941	0.139294	-0.857257	0.391303	1	1393.65
	NUP50	-0.0605073	0.095872	-0.631126	0.527958	1	5065.1
	KDM5B	0.0846126	0.108107	0.782671	0.43382	1	2651.11
	TOB2	0.0430828	0.13238	0.325448	0.744842	1	4907.47
	HBS1L	-0.00581502	0.119618	-0.0486133	0.961227	1	3388.22
	AHCYL1	-0.0960667	0.120957	-0.794221	0.427067	1	9124.28
	PLK2	0.133178	0.228876	0.58188	0.560648	1	339.548
	ZMYND11	-0.0126601	0.133339	-0.0949469	0.924357	1	2280.73
	SRSF10	-0.0484339	0.093422	-0.518442	0.60415	1	13485.2
	ZBTB6	0.0477973	0.166064	0.287824	0.773482	1	337.807
	POP4	-0.116969	0.100061	-1.16898	0.242413	1	1562.09
	ARPP19	-0.0305063	0.105704	-0.288601	0.772887	1	2791.49
	ZNF271P	-0.118952	0.0807882	-1.47239	0.140916	1	2483.37
	ZNF266	-0.0142983	0.112677	-0.126896	0.899023	1	1145.98
	ZNF274	-0.0312145	0.12699	-0.245802	0.805836	1	430.805
	NEK6	-0.102522	0.122382	-0.837726	0.402185	1	1876.3
	WDR4	0.130482	0.115357	1.13111	0.258007	1	4083.94
	IQGAP2	-0.232065	0.114541	-2.02605	0.0427601	1	2765.95
	VAMP5	0.309313	0.210425	1.46994	0.141577	1	297.824
	ZNF273	-0.564321	0.372816	-1.51367	0.130109	1	94.1627
	ZNF460	0.0993394	0.41602	0.238785	0.811272	1	52.2016
	ZNF268	-0.199752	0.142881	-1.39804	0.162101	1	500.941
	MTHFD2	-0.00153872	0.1325	-0.011613	0.990734	1	10896.9
	RPP40	0.207316	0.139013	1.49134	0.135873	1	923.729
	CYSLTR1	0.020444	0.212301	0.0962976	0.923284	1	472.008
	SEPTIN9	-0.0722721	0.153485	-0.470875	0.63773	1	2632.39
	SEC24A	0.0496547	0.126716	0.391858	0.695163	1	859.497
	ENTR1	0.173148	0.0882426	1.96218	0.0497411	1	2797.14
	HSPH1	0.0448655	0.0725893	0.618074	0.536527	1	16370.8
	STARD10	-0.213437	0.26185	-0.815111	0.415009	1	191.059
	WASF3	-1.20327	0.612663	-1.96401	0.0495293	1	22.9149
	NOXA1	0.139107	0.558589	0.249033	0.803335	1	31.194
	UTP14A	0.0377147	0.103804	0.363324	0.716363	1	2462.47
	FRS3	0.260416	0.299524	0.869433	0.384611	1	110.766
	FRS2	-0.00530062	0.230465	-0.0229997	0.981651	1	251.803
	DIAPH2-AS1	-2.75077	1.38435	-1.98705	0.0469171	1	33.7558
	NEU3	0.151068	0.33046	0.457146	0.647566	1	301.788
	FAXDC2	-0.431585	0.486154	-0.887755	0.374673	1	70.2965
	FAM114A2	-0.000929822	0.142145	-0.00654135	0.994781	1	798.485
	ZNF275	0.0727098	0.12299	0.591183	0.554398	1	826.561
	TUBGCP2	0.0186294	0.132826	0.140254	0.888459	1	4303.17
	CLPX	0.000487644	0.17151	0.00284324	0.997731	1	1292.28
	SRCAP	-0.0145685	0.0733762	-0.198545	0.842619	1	4134.74
	PPP1R13L	0.419614	0.483308	0.868212	0.385278	1	96.4066
	CD3EAP	0.0361079	0.116155	0.31086	0.755907	1	754.643
	HPSE	-0.14308	0.323214	-0.44268	0.657997	1	128.745
	RUVBL2	0.0463566	0.126671	0.365962	0.714394	1	10302.4
	PGRMC1	-0.0340595	0.138521	-0.245881	0.805775	1	967.887
	LILRB1	0.0254445	0.862015	0.0295174	0.976452	1	11.0369
	SLC26A1	0.338552	0.314833	1.07534	0.282225	1	96.8419
	ARID5A	-0.0576245	0.147491	-0.390698	0.69602	1	706.53
	USP20	0.14395	0.129941	1.10781	0.267945	1	3530.04
	USP19	0.0344378	0.133643	0.257686	0.796649	1	2027.57
	HCST	0.0803041	0.239008	0.335989	0.736879	1	207.116
	CD300C	-0.113207	0.24708	-0.45818	0.646823	1	255.246
	MRPS30	0.0381654	0.13877	0.275027	0.783296	1	1030.7
	WDR3	0.129288	0.0935203	1.38246	0.16683	1	3793.67
	RAB10	-0.0300235	0.137449	-0.218435	0.82709	1	3246.92
	MALT1	-0.188039	0.216164	-0.86989	0.384361	1	385.415
	MMP24	0.42203	0.681785	0.619007	0.535912	1	17.7355
	YIF1A	0.0660088	0.146501	0.45057	0.652299	1	2315.51
	CPSF4	-0.00379651	0.0691754	-0.0548824	0.956232	1	2354.94
	JTB	-0.108333	0.0851065	-1.27292	0.203048	1	11088.6
	ADCY3	0.0603561	0.139197	0.433603	0.664576	1	733.955
	RUNDC3A	1.14226	0.999502	1.14283	0.253109	1	9.61334
	DHRS4	-0.100863	0.0914805	-1.10257	0.270216	1	4053.57
	BRD8	-0.0123947	0.0735311	-0.168564	0.866139	1	1830.02
	MTMR11	-0.134277	0.303295	-0.442728	0.657962	1	254.597
	BLCAP	-0.0477405	0.101754	-0.469174	0.638945	1	2093.79
	MAN1A2	-0.0346567	0.16608	-0.208674	0.834703	1	7345.8
	TRAFD1	-0.0273659	0.129368	-0.211535	0.83247	1	986.3
	TXNL4A	-0.0409972	0.076412	-0.536528	0.591594	1	3991.48
	PNPLA6	0.00305827	0.182057	0.0167984	0.986597	1	5989.2
	SUGT1	0.0591564	0.087701	0.674523	0.499979	1	6706.14
	UTS2	0.238033	0.283492	0.839646	0.401107	1	102.006
	PAPOLA	-0.00671023	0.124869	-0.0537381	0.957144	1	6822.78
	TCERG1	0.0138767	0.104425	0.132886	0.894283	1	9100.9
	MAGED2	0.0929604	0.181453	0.512311	0.608433	1	350.845
	COPS8	-0.123845	0.175265	-0.706615	0.479806	1	582.346
	RNPS1	-0.0197604	0.0788725	-0.250536	0.802173	1	6451.72
	FASTK	0.140919	0.161795	0.870969	0.383771	1	3430.59
	SUB1	-0.172256	0.101681	-1.69408	0.0902496	1	9222.86
	SMPDL3A	-0.286112	0.247844	-1.1544	0.248334	1	77.2715
	DBF4	-0.00460341	0.117104	-0.0393105	0.968643	1	4278.83
	SPIN1	-0.111593	0.0943141	-1.18321	0.236725	1	1196.53
	RALBP1	-0.0691678	0.125353	-0.551786	0.581095	1	16137.7
	APOBEC2	0.264142	0.358657	0.736473	0.461443	1	253.664
	MORF4L1	0.028059	0.153238	0.183108	0.854714	1	3353.13
	PRDX3	-0.0234581	0.145293	-0.161453	0.871737	1	4392.56
	GPR75	-0.205639	0.809394	-0.254065	0.799445	1	31.4489
	EHD1	-0.0835805	0.0916447	-0.912006	0.361766	1	2753.13
	AFG3L2	0.0296609	0.0911833	0.325289	0.744962	1	3545.43
	POP1	0.0195927	0.100891	0.194196	0.846022	1	5757.51
	MSL3	-0.0705093	0.0862731	-0.81728	0.413768	1	2430.04
	C11orf58	-0.0183943	0.109259	-0.168355	0.866304	1	9830.12
	KDELR1	-0.0754788	0.0968433	-0.779391	0.435749	1	12775.5
	SF3A3	-0.0537834	0.0843939	-0.637291	0.523936	1	17038.5
	AP3M2	-0.0114071	0.131015	-0.087067	0.930618	1	1738.96
	STARD3	0.0124571	0.134318	0.0927434	0.926107	1	2404.41
	HNRNPA0	-0.124085	0.153405	-0.808867	0.418592	1	5535.2
	BTG3	0.117281	0.229194	0.511711	0.608853	1	120.204
	CBX1	-0.058836	0.111283	-0.528706	0.597009	1	2354.2
	SEC61B	-0.0610243	0.124553	-0.489945	0.624173	1	3083.9
	TOMM34	-0.00409628	0.104126	-0.0393397	0.96862	1	2337.77
	PDIA5	0.0189208	0.16417	0.115252	0.908246	1	587.252
	SERINC3	0.0359046	0.159142	0.225613	0.821502	1	1920.7
	OS9	-0.0275143	0.101107	-0.27213	0.785522	1	5513.8
	PNRC1	0.0922621	0.15373	0.600159	0.5484	1	2016.96
[truncated: 21,312 more rows]

## Sheet: total RNAseq_1 week
total mRNAseq (sgLUC vs. sgYBX1+2)	gene	log2FoldChange	lfcSE	stat	pvalue	padj	baseMean		total mRNAseq (sgLUC vs. sgYBX1+2)	protein coding genes:	log2FC	padj	pvalue
1 week post transduction	TSPAN6	NA	NA	NA	NA	NA	0		1 week post transduction	EIF4B	-0.839151	9.97673e-12	1.40944e-15
raw data, all genes:	TNMD	NA	NA	NA	NA	NA	0		Protein-coding genes	EIF3L	-0.788721	3.14721e-11	6.66923e-15
	DPM1	-0.025654	0.0841805	-0.30475	0.760556	0.999204	668.537		padj < 0.05	FBXO33	-0.769282	6.91302e-11	1.95324e-14
	SCYL3	0.0577035	0.0779685	0.740087	0.459247	0.999204	259.454			EIF3D	-0.437222	7.79048e-06	4.40233e-09
	C1orf112	-0.0908902	0.0827578	-1.09827	0.272087	0.987056	320.863			YBX1	-0.63162	8.84808e-06	6.24997e-09
	FGR	0.207425	0.110589	1.87563	0.0607057	0.743287	63.0435			FAM20C	0.444142	1.91363e-05	1.48689e-08
	CFH	0.00378651	0.0810542	0.0467158	0.96274	0.999204	7.63146			HK3	0.647666	2.47483e-05	2.27257e-08
	FUCA2	0.0393459	0.0882589	0.445801	0.655741	0.999204	504.221			TNFRSF19	-0.599365	0.000131339	1.29882e-07
	GCLC	-0.0672908	0.115336	-0.583434	0.559601	0.999204	301.997			AHCY	-0.445472	0.000177636	2.00762e-07
	NFYA	-0.136438	0.0683377	-1.99653	0.045876	0.690187	981.637			ADA2	0.564315	0.000240903	2.89281e-07
	STPG1	-0.0398149	0.114237	-0.348528	0.727444	0.999204	41.6445			ALDH5A1	-0.375554	0.000262501	3.33758e-07
	NIPAL3	-0.015469	0.0906413	-0.170661	0.86449	0.999204	331.578			PCGF5	-0.497193	0.000328258	4.40552e-07
	LAS1L	-0.131672	0.0681443	-1.93225	0.0533289	0.71251	1397.82			VSIR	0.405305	0.000395278	5.58421e-07
	ENPP4	-0.0185348	0.0320308	-0.578655	0.562822	NA	0.493687			POU3F2	-0.582253	0.00040219	5.96595e-07
	SEMA3F	0.125903	0.0804439	1.5651	0.117559	NA	4.06403			RBMX	-0.317425	0.00052705	8.19037e-07
	CFTR	0.00361891	0.0164453	0.220057	0.825827	NA	0.110151			CDHR1	0.571829	0.000533826	8.67274e-07
	ANKIB1	0.00575496	0.0776993	0.074067	0.940957	0.999204	434.357			RPL6	-0.414825	0.000638853	1.08303e-06
	CYP51A1	0.0306129	0.116255	0.263326	0.792299	0.999204	56.9569			RAB37	0.486752	0.000814645	1.43859e-06
	KRIT1	-0.0332133	0.0682402	-0.486712	0.626463	0.999204	444.066			PTDSS1	-0.255408	0.000903202	1.65877e-06
	RAD52	0.0571209	0.0901759	0.633438	0.526448	0.999204	148.045			EEF2	-0.428738	0.00101225	1.93055e-06
	MYH16	0.0172128	0.0613765	0.280446	0.779135	NA	1.96733			LILRA1	0.460819	0.0012105	2.39416e-06
	BAD	0.0730994	0.116866	0.625497	0.531645	0.999204	24.341			CSNK2A1	-0.291547	0.00136743	2.90871e-06
	LAP3	-0.0258289	0.0695092	-0.37159	0.710198	0.999204	1128.42			PABPC4	-0.40082	0.00136743	2.97212e-06
	CD99	NA	NA	NA	NA	NA	0			RFC5	-0.295947	0.00136743	2.99429e-06
	CD99	NA	NA	NA	NA	NA	0			MTMR2	-0.270557	0.0021264	4.92518e-06
	HS3ST1	-0.0319027	0.0829768	-0.384478	0.700625	NA	5.32587			CIITA	0.505191	0.0021264	4.95664e-06
	AOC1	-0.0233159	0.0283303	-0.823004	0.410506	NA	0.351959			TP53INP2	0.455347	0.00352882	8.60401e-06
	WNT16	-0.00176408	0.0164453	-0.10727	0.914575	NA	0.0519573			ODC1	-0.486614	0.00424151	1.09631e-05
	HECW1	0.0172009	0.0713436	0.241099	0.809478	NA	2.56688			CS	-0.276214	0.00424151	1.10854e-05
	MAD1L1	-0.00261561	0.0769456	-0.0339929	0.972883	0.999204	919.681			HMGN5	-0.359066	0.00546382	1.46659e-05
	LASP1	-0.10423	0.060265	-1.72952	0.0837157	0.799567	2903.62			TBC1D8	0.389866	0.00606955	1.7438e-05
	SNX11	-0.00723603	0.0760265	-0.0951777	0.924174	0.999204	341.198			QSOX1	0.267046	0.00606955	1.7499e-05
	TMEM176A	0.16125	0.0887978	1.81593	0.0693814	NA	5.15478			MPO	-0.469144	0.00606955	1.76051e-05
	M6PR	-0.0436261	0.0603909	-0.722396	0.470051	0.999204	1603.9			ITGAX	0.490763	0.00606955	1.80067e-05
	KLHL13	-0.310669	0.104107	-2.98414	0.00284374	0.203523	153.106			HNRNPA1	-0.232198	0.00640717	1.94609e-05
	CYP26B1	-0.220835	0.116693	-1.89244	0.058432	0.736255	66.6029			CCDC50	-0.31438	0.00892031	2.77243e-05
	ICA1	-0.0270218	0.116707	-0.231535	0.8169	0.999204	107.441			ATP5F1A	-0.247075	0.008947	2.86916e-05
	DBNDD1	0.073905	0.108643	0.680253	0.496344	0.999204	97.0821			HNRNPUL1	-0.256769	0.008947	2.90713e-05
	ALS2	-0.0652825	0.0734139	-0.889239	0.373875	0.999204	229.698			GANAB	-0.234746	0.00904272	3.0021e-05
	CASP10	0.106616	0.10084	1.05729	0.290381	0.990965	148.967			JCAD	0.394355	0.00973242	3.29982e-05
	CFLAR	0.132775	0.0923427	1.43785	0.150478	0.916724	654.823			GNB1	-0.180955	0.00976523	3.49234e-05
	TFPI	0.00672597	0.0228101	0.294869	0.768094	NA	0.242304			MRPS27	-0.229736	0.00976523	3.51788e-05
	NDUFAF7	-0.0413733	0.103926	-0.398101	0.690556	0.999204	252.034			RPL4	-0.393651	0.00976899	3.58824e-05
	RBM5	0.0499242	0.0614562	0.812354	0.416588	0.999204	964.141			POLR1E	-0.236499	0.0114778	4.33193e-05
	MTMR7	0.00860482	0.116807	0.0736669	0.941275	0.999204	28.0194			CD244	0.397357	0.0114778	4.37805e-05
	SLC7A2	-0.0775881	0.111124	-0.698212	0.485045	0.999204	1177.12			AMMECR1	-0.359418	0.0123952	4.83967e-05
	ARF5	0.0256401	0.0904204	0.283565	0.776743	0.999204	481.846			CA2	0.432329	0.0123952	4.90311e-05
	SARM1	0.139348	0.0932806	1.49386	0.135213	NA	5.7507			FAM20B	-0.238593	0.0124866	5.02743e-05
	POLDIP2	-0.083257	0.0742181	-1.12179	0.261952	0.985857	1446.34			XYLT1	0.381475	0.0135444	5.54903e-05
	PLXND1	-0.0305751	0.101246	-0.301989	0.76266	0.999204	3196.59			GPR35	0.435813	0.0145289	6.05498e-05
	AK2	-0.05444	0.0467898	-1.1635	0.244627	0.979905	5466.21			SPATC1	0.409459	0.0244708	0.000103712
	CD38	0.0175213	0.11583	0.151267	0.879765	0.999204	216.548			GPNMB	0.43654	0.0298884	0.000129201
	FKBP4	-0.12153	0.0799185	-1.52067	0.128343	0.882012	1490.35			VANGL1	-0.395052	0.0298884	0.000130895
	KDM1A	-0.104497	0.0546189	-1.9132	0.055723	0.724968	1948.43			SERPINB9	0.436343	0.0316921	0.000141033
	RBM6	-0.0185505	0.0640741	-0.289516	0.772187	0.999204	1425.19			ASH2L	-0.211647	0.0337285	0.000154444
	CAMKK1	0.404933	0.109911	3.68419	0.00022943	0.0414106	72.1643			LGALS3	0.419832	0.0337285	0.000157102
	RECQL	-0.0404402	0.0887395	-0.455718	0.648593	0.999204	515.44			RAB4A	-0.328088	0.0337285	0.000157242
	VPS50	-0.0290552	0.099099	-0.293194	0.769374	0.999204	212.797			EEF1B2	-0.356169	0.0343821	0.000162718
	HSPB6	-0.0166029	0.0607741	-0.273191	0.784706	NA	1.58673			IMPDH2	-0.283377	0.0344071	0.000165267
	ARHGAP33	0.071426	0.114445	0.624109	0.532556	0.999204	274.45			CELSR1	0.434614	0.0348328	0.000171355
	NDUFAB1	0.0118526	0.0769353	0.154059	0.877563	0.999204	888.786			WASF2	-0.236935	0.0348328	0.000172233
	PDK4	NA	NA	NA	NA	NA	0			EPAS1	0.309891	0.0382994	0.000192079
	SLC22A16	-0.0245968	0.114903	-0.214066	0.830496	0.999204	48.9382			ABCA7	0.320918	0.0403049	0.000212476
	ZMYND10	-0.0257728	0.107643	-0.239429	0.810773	0.999204	10.3884			DLX2	0.404245	0.0403049	0.000216371
	ABCB5	-0.00176408	0.0164453	-0.10727	0.914575	NA	0.0854909			CAMKK1	0.404933	0.0414106	0.00022943
	ARX	0.026081	0.0907106	0.287519	0.773715	NA	6.0513			SGK1	0.400177	0.0414106	0.000232672
	SLC25A13	-0.0532363	0.0764039	-0.696774	0.485944	0.999204	566.763			PITPNC1	0.280778	0.0414106	0.000233632
	ST7	-0.0480974	0.0895507	-0.537096	0.591201	0.999204	177.783			SQSTM1	0.249356	0.0414106	0.000234008
	CDC27	-0.0869245	0.0868158	-1.00125	0.316705	0.994789	769.408			PHB2	-0.299486	0.0442008	0.000252897
	SLC4A1	NA	NA	NA	NA	NA	0			BRIP1	-0.291419	0.0456084	0.000264172
	CALCR	NA	NA	NA	NA	NA	0			LILRB1	0.39137	0.0467729	0.000274221
	HCCS	-0.04383	0.0818519	-0.53548	0.592318	0.999204	304.396			VPS51	-0.329099	0.0496069	0.00029434
	DVL2	-0.0668992	0.0909268	-0.735748	0.461884	0.999204	651.588
	PRSS22	NA	NA	NA	NA	NA	0
	UPF1	-0.0782942	0.0807944	-0.969055	0.332518	0.999204	2873.61
	SKAP2	-0.13714	0.0846605	-1.61988	0.105259	0.845339	606.577
	SLC25A5	-0.227143	0.0780092	-2.91174	0.00359417	0.230238	4454.42
	MCUB	-0.0560586	0.116714	-0.480306	0.63101	0.999204	89.5647
	HOXA11	0.0798826	0.105764	0.755294	0.450073	0.999204	335.1
	POLR2J	0.0052559	0.0869446	0.0604511	0.951796	0.999204	356.272
	DHX33	-0.231635	0.075581	-3.06472	0.00217873	0.181437	1128.14
	MEOX1	NA	NA	NA	NA	NA	0
	THSD7A	0.192198	0.104788	1.83416	0.0666299	0.752817	1113.32
	LIG3	-0.0448561	0.0999248	-0.448899	0.653505	0.999204	695.319
	RPAP3	-0.0621071	0.0822925	-0.754712	0.450422	0.999204	576.459
	ACSM3	0.18317	0.115597	1.58455	0.113069	0.860959	44.2039
	REXO5	0.00873416	0.0989212	0.0882941	0.929643	0.999204	406.387
	CIAPIN1	-0.170024	0.0894367	-1.90105	0.0572952	0.729564	610.87
	SPPL2B	0.0403508	0.0776636	0.519558	0.603371	0.999204	1312.83
	FAM214B	0.0579594	0.115729	0.50082	0.616498	0.999204	94.7606
	COPZ2	0.000523993	0.0367337	0.0142646	0.988619	NA	0.623943
	PRKAR2B	0.162297	0.101057	1.606	0.108274	0.855036	399.164
	MSL3	-0.0299816	0.0783204	-0.382807	0.701863	0.999204	290.36
	CREBBP	0.0863602	0.076437	1.12982	0.258552	0.985834	1459.64
	TSPOAP1	-0.0638946	0.116864	-0.546745	0.584554	0.999204	6895.54
	MPO	-0.469144	0.109274	-4.29328	1.76051e-05	0.00606955	861.665
	PON1	NA	NA	NA	NA	NA	0
	GCFC2	-0.0731177	0.0790924	-0.924459	0.355247	0.999204	309.779
	WDR54	-0.0225085	0.116864	-0.192604	0.847269	0.999204	76.075
	CROT	-0.0960457	0.0957942	-1.00263	0.316042	0.994709	6.79258
	ABCB4	-0.00607719	0.0435153	-0.139656	0.888932	NA	0.877857
	KMT2E	-0.0982347	0.0858242	-1.1446	0.252373	0.980458	958.035
	RHBDD2	0.15836	0.110776	1.42956	0.152844	0.918822	221.065
	SOX8	NA	NA	NA	NA	NA	0
	IBTK	0.0630008	0.0861673	0.731145	0.464691	0.999204	1377.4
	ZNF195	-0.0915046	0.0814006	-1.12413	0.260959	0.985857	400.301
	MYCBP2	0.0835745	0.103457	0.807817	0.419196	0.999204	2284.54
	FBXL3	0.0130157	0.0950035	0.137002	0.891029	0.999204	598.646
	ITGAL	0.148753	0.0792877	1.87612	0.0606395	0.743287	3030.03
	PDK2	-0.0961979	0.0967032	-0.994775	0.319846	0.996688	105.996
	ITGA3	0.0614951	0.0650789	0.944932	0.344694	NA	2.01262
	ZFX	-0.0108667	0.106702	-0.101842	0.918882	0.999204	442.341
	LAMP2	0.0361849	0.0565649	0.639705	0.522365	0.999204	2214.51
	ITGA2B	0.10545	0.0889413	1.18561	0.235777	0.977942	17.6454
	ASB4	NA	NA	NA	NA	NA	0
	GDE1	-0.191482	0.0749496	-2.5548	0.0106247	0.413226	368.611
	REX1BD	0.0225423	0.0746748	0.301872	0.762749	0.999204	855.281
	CRLF1	-0.049636	0.0768557	-0.645833	0.518387	NA	4.44557
	OSBPL7	-0.0417116	0.094446	-0.441644	0.658746	0.999204	300.65
	TMEM98	0.00361891	0.0164453	0.220057	0.825827	NA	0.0650185
	YBX2	0.0964869	0.067076	1.43847	0.1503	NA	2.50772
	KRT33A	NA	NA	NA	NA	NA	0
	MAP3K14	0.136361	0.112465	1.21247	0.225333	0.974183	55.7092
	ABCC8	-0.00176408	0.0164453	-0.10727	0.914575	NA	0.0519573
	CACNG3	NA	NA	NA	NA	NA	0
	TMEM132A	-0.00332556	0.0624893	-0.0532181	0.957558	NA	2.18206
	AP2B1	-0.214431	0.0709089	-3.02403	0.00249433	0.196425	2089.85
	TAC1	NA	NA	NA	NA	NA	0
	ZNF263	-0.0373564	0.0585064	-0.638501	0.523147	0.999204	597.876
	CX3CL1	NA	NA	NA	NA	NA	0
	SPATA20	0.0855874	0.115806	0.739059	0.459871	0.999204	262.032
	CACNA1G	-0.0279845	0.0330116	-0.847718	0.396595	NA	0.476146
	TNFRSF12A	0.105305	0.107009	0.984079	0.325077	0.998578	109.747
	DLX6	-0.0404116	0.0858526	-0.470709	0.637849	0.999204	203.852
	MAP3K9	0.0134809	0.064465	0.20912	0.834355	NA	3.20944
	RALA	0.0616854	0.0965325	0.639012	0.522815	0.999204	465.53
	BAIAP2L1	-0.238524	0.116752	-2.04299	0.0410533	0.667269	34.2261
	KDM7A	0.181106	0.107689	1.68176	0.0926151	0.816534	327.121
	ETV1	-0.256821	0.100584	-2.55331	0.0106706	0.413367	26.428
	AGK	-0.0194062	0.0945221	-0.205308	0.837331	0.999204	176.309
	ALDH3B1	0.119849	0.112063	1.06948	0.284854	0.990965	491.87
	TTC22	NA	NA	NA	NA	NA	0
	PHTF2	0.00554149	0.0967937	0.0572505	0.954346	0.999204	309.138
	CCL26	-0.00176408	0.0164453	-0.10727	0.914575	NA	0.0611965
	FARP2	-0.0174535	0.095289	-0.183164	0.854669	0.999204	394.252
	USH1C	NA	NA	NA	NA	NA	0
	GGCT	0.080937	0.0824616	0.981511	0.326341	0.999128	330.109
	DBF4	-0.0789217	0.107162	-0.736472	0.461443	0.999204	331.641
	TBXA2R	0.0267847	0.115866	0.231168	0.817184	0.999204	229.929
	IFRD1	-0.0255507	0.0782479	-0.326536	0.744019	0.999204	335.181
	LGALS14	0.00361891	0.0164453	0.220057	0.825827	NA	0.110151
	COX10	0.0284709	0.0863096	0.32987	0.741498	0.999204	318.748
	GTF2IRD1	-0.0404769	0.11062	-0.365908	0.714433	0.999204	78.7169
	PAF1	-0.022676	0.0752771	-0.301234	0.763236	0.999204	944.659
	VPS41	-0.0636757	0.0584288	-1.0898	0.275801	0.988256	626.536
	ARHGAP44	-0.0278461	0.0997396	-0.279188	0.780101	0.999204	365.759
	ELAC2	-0.0589337	0.0950856	-0.619797	0.535392	0.999204	1589.36
	SCIN	0.0117253	0.0332398	0.352748	0.724277	NA	0.560805
	ARSD	0.0945704	0.0879183	1.07566	0.282078	0.990179	317.5
	PNPLA4	0.0677675	0.11287	0.600405	0.548236	0.999204	95.8725
	MYH13	-0.0151269	0.0516366	-0.29295	0.76956	NA	1.09085
	ADIPOR2	-0.0564034	0.0583369	-0.966857	0.333616	0.999204	1906.23
	CDKL3	0.0759352	0.0763394	0.994706	0.319879	NA	5.05205
	UPP2	0.00679743	0.0184165	0.369094	0.712058	NA	0.184673
	PRSS21	0.00895027	0.0250641	0.357095	0.72102	NA	0.376624
	MARK4	-0.00208244	0.109522	-0.0190138	0.98483	0.999204	194.035
	PROM1	NA	NA	NA	NA	NA	0
	CCDC124	-0.0480387	0.0952358	-0.504418	0.613967	0.999204	1417.55
	CEACAM21	0.0991409	0.11631	0.852385	0.394001	0.999204	24.7427
	PAFAH1B1	-0.0144502	0.085411	-0.169184	0.865652	0.999204	1391.79
	NOS2	0.0363338	0.0414677	0.876193	0.380925	NA	0.800598
	DNAH9	-0.0360257	0.0292807	-1.23036	0.218563	NA	0.382867
	KIAA0100	0.00125388	0.110164	0.0113819	0.990919	0.999204	2785.59
	SLC13A2	NA	NA	NA	NA	NA	0
	GAS7	0.139327	0.08511	1.63702	0.101626	0.833561	1536.57
	TRAPPC6A	0.186874	0.115966	1.61145	0.107083	0.849727	235.698
	MATK	0.00239476	0.0671539	0.0356608	0.971553	0.999204	1900.18
	CEACAM7	NA	NA	NA	NA	NA	0
	CD79B	0.0409064	0.0776916	0.526523	0.598525	NA	3.11401
	SCN4A	0.0471801	0.0384175	1.22809	0.219413	NA	0.688942
	ST7L	-0.0251272	0.0892324	-0.281592	0.778256	0.999204	145.108
	TKTL1	0.0586181	0.095967	0.610815	0.541322	0.999204	12.5144
	PAX6	0.0563421	0.0630583	0.893492	0.371594	NA	2.13019
	RPUSD1	-0.0535174	0.108848	-0.49167	0.622952	0.999204	472.471
	RHBDF1	0.268578	0.116646	2.30249	0.0213074	0.546318	40.4158
	LUC7L	-0.00365364	0.0723396	-0.0505068	0.959719	0.999204	653.478
	CACNA2D2	0.00433794	0.0663512	0.0653785	0.947873	NA	2.47209
	BAIAP3	0.0599586	0.0732661	0.818367	0.413147	NA	3.2889
	TSR3	0.0854768	0.0764297	1.11837	0.263409	0.985857	303.499
	PIGQ	-0.071456	0.0919022	-0.777523	0.43685	0.999204	264.701
	CRAMP1	0.0804954	0.0980251	0.821171	0.411549	0.999204	299.984
	TEAD3	-0.00682998	0.114675	-0.0595594	0.952507	0.999204	259.937
	SELE	NA	NA	NA	NA	NA	0
	DNAJC11	-0.0433609	0.100315	-0.432247	0.665562	0.999204	823.955
	FMO3	NA	NA	NA	NA	NA	0
	MYLIP	0.054119	0.101351	0.533976	0.593358	0.999204	1330.17
	NOX1	0.0617764	0.0988548	0.624921	0.532023	0.999204	6.4051
	E2F2	-0.0598408	0.116741	-0.512595	0.608235	0.999204	234.661
	PSMB1	-0.0525951	0.0721921	-0.728544	0.46628	0.999204	2140.48
	SYN1	-0.0100491	0.0319125	-0.314895	0.752842	NA	0.496101
	JARID2	-0.0280797	0.0963382	-0.29147	0.770692	0.999204	2906.44
	CDKL5	0.0883196	0.0691343	1.27751	0.201423	NA	3.07865
	CAMK1G	NA	NA	NA	NA	NA	0
	CDK11A	0.201214	0.107154	1.87781	0.0604074	0.743287	13.9147
	NADK	-0.026309	0.0799721	-0.328977	0.742173	0.999204	1138.76
	TFAP2B	NA	NA	NA	NA	NA	0
	TFAP2D	NA	NA	NA	NA	NA	0
	DLEC1	0.00129002	0.0479811	0.026886	0.978551	NA	1.33884
	CYTH3	-0.111994	0.0913197	-1.22639	0.220051	0.970462	349.266
	ADAM22	0.0403996	0.083152	0.485852	0.627072	0.999204	189.469
	SYPL1	-0.0734502	0.0919735	-0.798601	0.424522	0.999204	814.941
	CYB561	-0.0530852	0.0924461	-0.574228	0.565813	0.999204	173.002
	SPAG9	0.0201664	0.0857273	0.235239	0.814023	0.999204	901.991
	CELSR3	0.121523	0.112232	1.08278	0.278905	0.989905	51.0908
	AASS	-0.00354384	0.0251576	-0.140866	0.887976	NA	0.359486
	PLEKHG6	0.0442512	0.070945	0.62374	0.532798	NA	2.5874
	SS18L2	0.0564353	0.10176	0.554593	0.579173	0.999204	249.024
	MPND	-0.0467001	0.101619	-0.459562	0.64583	0.999204	128.509
	MGST1	0.027256	0.102179	0.266748	0.789663	0.999204	2087.25
	CRY1	-0.0405399	0.102014	-0.397395	0.691076	0.999204	222.165
	PGLYRP1	-0.0202361	0.0819506	-0.24693	0.804962	NA	4.79583
	NFIX	-0.0799106	0.0866527	-0.922194	0.356427	0.999204	880.538
	ST3GAL1	0.0944175	0.10851	0.870125	0.384232	0.999204	1232.07
	MMP25	0.101481	0.113256	0.896032	0.370236	0.999204	48.326
	IL32	0.18369	0.103678	1.77173	0.0764391	0.788143	19.7567
	PKD1	0.127282	0.103763	1.22665	0.219954	0.970462	1229.61
	MAPK8IP2	0.100464	0.0947247	1.06059	0.288877	NA	6.21438
	MED24	-0.0115005	0.0766427	-0.150053	0.880722	0.999204	1259.2
	RHOBTB2	0.0652846	0.113647	0.574448	0.565665	0.999204	308.952
	HEATR5B	-0.0243892	0.0726706	-0.335613	0.737163	0.999204	595.406
	SEC62	-0.0376583	0.0909039	-0.414265	0.67868	0.999204	1557.18
	RPS20	-0.0428787	0.104225	-0.411404	0.680777	0.999204	25052.7
	CSDE1	-0.176874	0.0744224	-2.37662	0.0174719	0.507496	7488.11
	UBE3C	-0.157824	0.0923989	-1.70807	0.0876234	0.803423	1307.02
	REV3L	0.0898092	0.112876	0.795642	0.42624	0.999204	773.673
	TENM1	NA	NA	NA	NA	NA	0
	PAX7	NA	NA	NA	NA	NA	0
	MASP2	-0.160544	0.106421	-1.50858	0.131406	0.883338	12.1008
	IYD	NA	NA	NA	NA	NA	0
	FAM76A	-0.0629152	0.11677	-0.538797	0.590027	0.999204	68.8751
	TRAF3IP3	0.170749	0.109373	1.56117	0.118484	0.86908	607.378
	POMT2	-0.0737386	0.0941247	-0.783414	0.433384	0.999204	171.454
	VTA1	-0.0528816	0.0749479	-0.705578	0.480451	0.999204	1182.21
	MLXIPL	0.0432329	0.0376516	1.14823	0.250872	NA	0.74495
	BAZ1B	-0.0497584	0.114168	-0.435833	0.662958	0.999204	2180.3
	RANBP9	0.093909	0.0741509	1.26646	0.205349	0.961351	1423.23
	ETV7	0.00659963	0.0225973	0.292054	0.770246	NA	0.233622
	SPRTN	0.0167571	0.112773	0.148591	0.881876	0.999204	303.949
	EEF1AKNMT	-0.0555495	0.0978593	-0.567647	0.570275	0.999204	1285.15
	DYRK4	-0.145345	0.101519	-1.43171	0.152228	0.918822	71.8961
	ZNF207	-0.0359152	0.0650485	-0.552129	0.58086	0.999204	2406.15
	UQCRC1	-0.0174429	0.0734858	-0.237364	0.812374	0.999204	2580.7
	STARD3NL	-0.178214	0.0823498	-2.16412	0.0304555	0.624824	322.733
	CD9	0.0437682	0.116717	0.374992	0.707666	0.999204	87.9389
	HHATL	NA	NA	NA	NA	NA	0
	NCAPD2	-0.0986459	0.0616511	-1.60007	0.109584	0.855772	3166.3
	IFFO1	0.197267	0.0922437	2.13854	0.0324727	0.625933	271.475
	GIPR	0.0906047	0.0970176	0.933899	0.350356	0.999204	98.9376
	PHF7	-0.0406462	0.101254	-0.401429	0.688104	0.999204	216.036
	SEMA3G	0.00245264	0.0956971	0.0256292	0.979553	0.999204	199.88
	NISCH	0.0535605	0.0697421	0.76798	0.442499	0.999204	1327.27
	STAB1	0.0802366	0.0999695	0.802611	0.4222	0.999204	16.2384
	FUZ	0.0140174	0.0713203	0.196542	0.844186	NA	2.68754
	SLC6A13	0.00361891	0.0164453	0.220057	0.825827	NA	0.104365
	IDS	-0.0555815	0.116332	-0.477785	0.632803	0.999204	201.611
	PRSS3	-0.00176408	0.0164453	-0.10727	0.914575	NA	0.0519573
	ZNF200	-0.0700218	0.102287	-0.684562	0.493621	0.999204	360.05
	CD4	-0.0965172	0.0975257	-0.989659	0.322341	0.996738	2979.67
	LRRC23	0.016294	0.116759	0.139552	0.889014	0.999204	27.5203
	BTK	0.0973106	0.0637897	1.52549	0.127136	0.879234	1864.54
	HFE	-0.297397	0.11521	-2.58133	0.00984191	0.391438	19.0764
	SCMH1	-0.0933843	0.0891248	-1.04779	0.294734	0.991358	547.082
	FYN	0.00619798	0.113186	0.054759	0.95633	0.999204	234.882
	HIVEP2	0.00235294	0.110114	0.0213683	0.982952	0.999204	308.714
	FMO1	-0.0487995	0.0582782	-0.837355	0.402393	NA	1.62547
	ELOA	-0.100585	0.102286	-0.983366	0.325427	0.998931	583.185
	LYPLA2	0.00826055	0.0934994	0.0883488	0.929599	0.999204	508.916
	CLCN6	0.050864	0.116303	0.437339	0.661865	0.999204	253.008
	MRC2	-0.0497132	0.116869	-0.425376	0.670563	0.999204	1939.18
	NME1-NME2	NA	NA	NA	NA	NA	0
	SLC6A7	NA	NA	NA	NA	NA	0
	TSPAN9	0.112695	0.11687	0.964276	0.334907	0.999204	25.4649
	BTBD7	0.0225258	0.107203	0.210123	0.833571	0.999204	788.278
	APBA3	0.10172	0.101979	0.997461	0.318541	0.996688	280.716
	MKS1	-0.0832943	0.101339	-0.821937	0.411113	0.999204	294.125
	ABHD5	0.0222576	0.115362	0.192937	0.847008	0.999204	74.0631
	ANOS1	0.0928771	0.104608	0.887858	0.374617	0.999204	10.5321
	AKAP8L	0.00305012	0.0780067	0.0391007	0.96881	0.999204	548.789
	MBTD1	-0.0259328	0.0995001	-0.260631	0.794377	0.999204	991.408
	UTP18	-0.0239333	0.0749887	-0.319159	0.749606	0.999204	1078.02
	RNF216	0.164883	0.0574028	2.87239	0.00407374	0.245412	877.18
	TTC19	-0.0493555	0.0792343	-0.622905	0.533347	0.999204	571.502
	PTBP1	-0.0895205	0.0649129	-1.37909	0.167868	0.928687	11204.9
	DPF1	0.0583525	0.0659294	0.885075	0.376116	NA	2.56075
	SYT7	-0.0151256	0.0628862	-0.240524	0.809924	NA	2.2645
	LARS2	-0.148376	0.0851867	-1.74177	0.0815483	0.799567	555.807
	PIK3C2A	0.0642726	0.0827279	0.776916	0.437208	0.999204	431.497
	PLAUR	0.0218218	0.107724	0.202571	0.83947	0.999204	481.588
	ANLN	0.0331539	0.103182	0.321314	0.747972	0.999204	830.924
	WIZ	0.00898309	0.0821432	0.109359	0.912918	0.999204	992.591
	RABGAP1	-0.00212697	0.0756362	-0.0281211	0.977566	0.999204	342.083
	DCN	NA	NA	NA	NA	NA	0
	QPCTL	-0.0380396	0.0755966	-0.503191	0.61483	0.999204	332.352
	PPP5C	-0.117968	0.0735191	-1.60459	0.108584	0.855542	1048.5
	CEP68	0.0283328	0.0922272	0.307206	0.758686	0.999204	290.226
	MAP4K3	0.0341376	0.098725	0.345785	0.729504	0.999204	115.811
	ZBTB32	-0.0174659	0.0656214	-0.266162	0.790115	NA	2.26749
	TYROBP	0.300057	0.114502	2.62054	0.00877901	0.362709	266.332
	TMEM159	-0.00256618	0.102811	-0.0249601	0.980087	0.999204	130.73
	GABRA3	NA	NA	NA	NA	NA	0
	BRCA1	-0.0542448	0.111199	-0.487818	0.625679	0.999204	1272.59
	ERCC1	-0.024797	0.0766995	-0.323301	0.746467	0.999204	666.625
	CD22	-0.0100372	0.0536297	-0.187158	0.851537	NA	1.47995
	SEMA3B	-0.0116689	0.0460682	-0.253297	0.800038	NA	1.24135
	MBTPS2	-0.0972565	0.0882708	-1.1018	0.27055	0.985926	218.039
	PRICKLE3	0.00331954	0.105866	0.0313559	0.974986	0.999204	179.337
	LTF	0.00541325	0.0164453	0.329166	0.74203	NA	0.101357
	EXTL3	-0.124913	0.11653	-1.07194	0.283745	0.990572	309.491
	NR1H4	NA	NA	NA	NA	NA	0
	ELOVL5	-0.132347	0.053215	-2.48703	0.0128816	0.439434	2222.35
	ALOX5	0.115709	0.104141	1.11108	0.266532	0.985857	8.36898
	KDM5D	0.110401	0.0671664	1.64369	0.100241	0.828841	819.769
	CALCOCO1	0.0347885	0.116627	0.298289	0.765483	0.999204	429.023
	UBR7	-0.221488	0.0658798	-3.362	0.000773801	0.0944366	639.319
	MAP4K5	0.0766282	0.0660885	1.15948	0.246261	0.979905	440.591
	EHD3	-0.00218991	0.0454197	-0.048215	0.961545	NA	1.31221
	PSMC4	-0.00391776	0.0856987	-0.0457156	0.963537	0.999204	1249.13
	MAN2B2	0.05899	0.0816905	0.722115	0.470224	0.999204	592.692
	SLC7A14	3.02506e-05	0.0164453	0.00183947	0.998532	NA	0.126215
	CLDN11	-0.0217508	0.0345326	-0.629861	0.528785	NA	0.502926
	SLC25A39	-0.102439	0.0789871	-1.2969	0.194664	0.956744	1198.9
	MVP	0.106	0.10479	1.01155	0.311756	0.991358	466.764
	NUB1	-0.121148	0.0639353	-1.89485	0.0581123	0.733894	653.754
	PGM3	-0.0172312	0.0728664	-0.236476	0.813063	0.999204	522.438
	RWDD2A	-0.0175162	0.11181	-0.156659	0.875513	0.999204	90.677
	CLK1	0.0265876	0.114923	0.231352	0.817042	0.999204	670.548
	POLR3B	-0.0923098	0.116317	-0.793605	0.427426	0.999204	565.459
	ANGEL1	0.0461381	0.0918729	0.502194	0.615531	0.999204	384.057
	RNF14	-0.158197	0.0946697	-1.67104	0.094713	0.817462	285.952
	DNASE1L1	-0.0316765	0.115308	-0.274712	0.783538	0.999204	38.9841
	DDX11	-0.0355589	0.0736073	-0.483089	0.629033	0.999204	504.185
	HEBP1	0.134427	0.0972787	1.38188	0.167009	0.928649	274.768
	GPRC5A	3.86484e-05	0.0185743	0.00208075	0.99834	NA	0.189856
	MAMLD1	0.00361891	0.0164453	0.220057	0.825827	NA	0.080308
	CD6	0.344129	0.113382	3.03513	0.00240429	0.193395	26.8226
	TACC3	-0.00463908	0.110508	-0.0419796	0.966515	0.999204	1751.7
	UFL1	-0.0638233	0.0904421	-0.705682	0.480386	0.999204	853.023
	POLA2	-0.074466	0.105329	-0.706985	0.479576	0.999204	611.712
	ZC3H3	-0.061486	0.0740397	-0.830446	0.406286	0.999204	514.994
	CAPN1	-0.0345251	0.0728182	-0.474127	0.63541	0.999204	1630.33
	ACPP	-0.167172	0.101211	-1.65173	0.0985905	0.823465	757.796
	MDH1	0.0555403	0.0906508	0.612685	0.540085	0.999204	2290.79
	SLC30A9	-0.101106	0.0679019	-1.48901	0.136486	0.89178	818.596
	MTMR11	0.136629	0.104182	1.31144	0.189709	0.955098	431.98
	COX15	0.0098323	0.0679109	0.144782	0.884883	0.999204	1193.77
	CCDC88C	0.181435	0.0844541	2.14833	0.0316878	0.625933	820.463
	YAF2	-0.0244321	0.0995207	-0.245498	0.806071	0.999204	217.287
	ZMYND11	0.0184229	0.0848901	0.21702	0.828193	0.999204	676.466
	WAS	0.0163595	0.0799331	0.204665	0.837834	0.999204	1232.05
	DPEP1	0.0194619	0.0314832	0.61817	0.536463	NA	0.402912
	BID	0.0522403	0.0783637	0.66664	0.505002	0.999204	876.673
	MATR3	0.0537068	0.116857	0.459594	0.645808	0.999204	27.3279
	NPC1L1	0.0154214	0.044524	0.346362	0.729071	NA	1.08018
	XYLT2	-0.0222477	0.099906	-0.222687	0.823779	0.999204	284.038
	RGPD5	NA	NA	NA	NA	NA	0
	STMN4	-0.00535275	0.0164453	-0.325487	0.744812	NA	0.122393
	NUDCD3	-0.146927	0.065469	-2.24423	0.0248179	0.571257	800.236
	ISL1	3.68985e-05	0.0181517	0.00203278	0.998378	NA	0.176216
	CHDH	0.00361891	0.0164453	0.220057	0.825827	NA	0.0650185
	IL20RA	NA	NA	NA	NA	NA	0
	CLCA1	NA	NA	NA	NA	NA	0
	CLCA4	NA	NA	NA	NA	NA	0
	GLT8D1	0.0651344	0.0658004	0.989878	0.322234	0.996738	447.209
	ATP2C1	-0.0842675	0.0697161	-1.20872	0.226769	0.974183	798.882
	IGF1	-0.00176408	0.0164453	-0.10727	0.914575	NA	0.0519573
	SLC38A5	-0.153547	0.0873236	-1.75837	0.0786851	0.794411	822.097
	RALBP1	-0.119841	0.0699041	-1.71436	0.086462	0.802125	1196.72
	RUFY3	0.00829884	0.113199	0.0733117	0.941558	0.999204	58.5475
	CNTN1	0.0157301	0.0242229	0.649391	0.516086	NA	0.282008
	SLC11A1	-0.0296382	0.111492	-0.265832	0.790368	0.999204	15.0613
	WWTR1	-0.0369282	0.102471	-0.360377	0.718566	0.999204	7.98057
	AGPS	-0.0579234	0.102592	-0.564602	0.572344	0.999204	1153.98
	ZNF806	-0.00176408	0.0164453	-0.10727	0.914575	NA	0.0519573
	CXorf56	-0.0725744	0.08011	-0.905935	0.36497	0.999204	277.204
	ATP1A2	-0.06632	0.0854855	-0.775804	0.437865	NA	4.90608
	TTC27	-0.0611759	0.0800284	-0.764428	0.444612	0.999204	553.192
	ZNF582	0.102812	0.109815	0.936226	0.349157	0.999204	15.6581
	VSIG2	0.0914547	0.115554	0.791449	0.428682	0.999204	24.8579
	PHLDB1	-0.0375142	0.104169	-0.360127	0.718752	0.999204	206.661
	MARCO	0.0969774	0.0927848	1.04519	0.295937	0.991358	7.57838
	CYP24A1	NA	NA	NA	NA	NA	0
	PRDM11	0.0313466	0.0946328	0.331245	0.74046	0.999204	201.5
	SYT13	NA	NA	NA	NA	NA	0
	SNAI2	-0.10271	0.0510825	-2.01067	0.0443605	NA	1.13226
	CD74	0.238584	0.0881298	2.70719	0.00678555	0.319786	1925.15
	HGF	0.238037	0.0819247	2.90555	0.00366607	NA	4.51317
	ZRANB1	-0.190255	0.0881973	-2.15715	0.030994	0.625933	193.399
	NCDN	0.095946	0.104952	0.914189	0.360618	0.999204	474.925
	ADGRA2	0.240805	0.0948232	2.53952	0.0111006	0.415745	2639.3
	CCT8L1P	-0.00717874	0.0232987	-0.308118	0.757993	NA	0.251053
	ZFP64	0.0610029	0.0751375	0.811884	0.416858	0.999204	241.478
	MNAT1	-0.0244283	0.0982526	-0.248627	0.803649	0.999204	232.551
	SAMD4A	0.0687633	0.113863	0.603915	0.5459	0.999204	16.3321
	RUNX3	0.00959083	0.0918868	0.104377	0.91687	0.999204	544.918
	MRE11	-0.0574891	0.0646126	-0.889751	0.3736	0.999204	870.546
	PLEKHB1	3.42335e-05	0.0174881	0.00195753	0.998438	NA	0.156323
	SERPINB1	0.197268	0.0776257	2.54127	0.0110449	0.415745	1062.75
	CYP3A43	NA	NA	NA	NA	NA	0
	SLC7A9	-0.00176408	0.0164453	-0.10727	0.914575	NA	0.0519573
	SPAST	0.0138984	0.0976754	0.142292	0.886849	0.999204	395.162
	NRXN3	-0.0134511	0.0287189	-0.468371	0.639519	NA	0.377339
	OSBPL5	0.0554169	0.0849647	0.652234	0.51425	0.999204	631.796
	AQR	-0.0898824	0.0961505	-0.934809	0.349887	0.999204	939.302
	CPS1	-0.169923	0.112786	-1.5066	0.131914	0.883635	22.2845
	C8B	NA	NA	NA	NA	NA	0
	FHL1	-0.0727457	0.0942546	-0.7718	0.440233	0.999204	72.451
	RTF2	0.097179	0.0554216	1.75345	0.0795249	0.795197	1108.27
	GABRA1	NA	NA	NA	NA	NA	0
	NLRP2	0.056884	0.0468104	1.2152	0.22429	NA	1.54118
	SLC45A4	0.214406	0.0762923	2.81032	0.00494922	0.274406	837.461
	RNF10	-0.00282519	0.0424769	-0.0665111	0.946971	0.999204	1966.84
	ZNF839	0.0500167	0.0911922	0.548476	0.583365	0.999204	172.19
	ZDHHC6	-0.0814385	0.0690203	-1.17992	0.238031	0.978566	819.168
	GRAMD1B	0.184087	0.106464	1.7291	0.0837917	0.799567	255.108
	RNH1	0.155264	0.0748621	2.07399	0.0380799	0.656634	3081.41
	NDUFS1	-0.0681855	0.0846399	-0.805595	0.420476	0.999204	2031.46
	RB1CC1	-0.0398582	0.110014	-0.362303	0.717126	0.999204	841.98
	ERP44	0.0482541	0.0678245	0.711456	0.476802	0.999204	963.5
	ALAS1	0.0522143	0.103295	0.505485	0.613218	0.999204	933.383
	BIRC3	-0.113252	0.0976962	-1.15923	0.246363	0.979905	6.95762
	AKAP11	0.0371331	0.0798711	0.464913	0.641994	0.999204	1358.68
	GLRX2	-0.0219812	0.104989	-0.209367	0.834161	0.999204	241.523
	SNAPC1	0.0598329	0.114522	0.522459	0.601351	0.999204	126.224
	DERA	-0.0519478	0.087784	-0.591768	0.554006	0.999204	452.297
	STRAP	0.000609519	0.0828594	0.00735607	0.994131	0.999204	1701.05
	ABCC2	0.0660938	0.112204	0.589051	0.555827	0.999204	19.0757
	DEF6	0.0264865	0.103739	0.255318	0.798478	0.999204	1379.66
	PLEKHO1	0.0918508	0.100365	0.915164	0.360106	0.999204	1484.47
	GCLM	-0.0061621	0.116742	-0.0527839	0.957904	0.999204	386.936
	UBR2	-0.0115974	0.0856063	-0.135474	0.892237	0.999204	1197.65
	EHD2	0.162442	0.0962322	1.68802	0.0914076	0.812813	12.4868
	DEPDC1	-0.15368	0.10913	-1.40823	0.159064	0.923427	280.983
	CCDC28A	0.203601	0.0983526	2.07011	0.0384416	0.657185	319.012
	RRAGD	0.00319898	0.108743	0.0294177	0.976531	0.999204	155.718
	HSF2	0.0644838	0.0841643	0.766166	0.443578	0.999204	387.565
	PHF20	-0.180922	0.083403	-2.16925	0.030064	0.621735	744.776
	HSD17B6	0.0496235	0.0843869	0.588048	0.5565	NA	4.80489
	NR1H3	-0.106326	0.116777	-0.910499	0.362559	0.999204	40.1306
	TYMP	0.0836461	0.102418	0.816714	0.414092	0.999204	370.249
	NCAPH2	-0.0783216	0.0802993	-0.97537	0.329377	0.999204	763.947
	TOMM34	0.00997249	0.0882762	0.112969	0.910055	0.999204	304.326
	SEC63	-0.0548996	0.073807	-0.743827	0.456981	0.999204	2845.28
	KPNA6	-0.0459794	0.0813199	-0.565414	0.571792	0.999204	945.798
	VIM	-0.0828705	0.113698	-0.728865	0.466084	0.999204	2521.64
	RTEL1-TNFRSF6B	0.0463941	0.114681	0.40455	0.685809	0.999204	59.2853
	FAS	0.0371269	0.0934347	0.397357	0.691104	0.999204	171.874
	RNASET2	0.09822	0.114095	0.860859	0.389316	0.999204	1005.11
	CD44	0.033356	0.0954876	0.349323	0.726847	0.999204	1773.59
	KCNG1	-0.127669	0.101402	-1.25904	0.208015	0.962454	183.839
	AGPAT4	-0.0187678	0.116271	-0.161415	0.871767	0.999204	67.1762
	SLAMF7	-0.047477	0.0739337	-0.642156	0.520772	NA	5.27817
	BTN3A1	0.0417108	0.115721	0.360443	0.718516	0.999204	245.551
	MIPEP	-0.158771	0.0634487	-2.50235	0.0123372	0.429479	578.116
	PRKCH	-0.00473609	0.116611	-0.0406144	0.967603	0.999204	65.559
	INSRR	0.0127948	0.0278927	0.458715	0.646439	NA	0.332175
	IFNGR1	0.0869601	0.0848706	1.02462	0.305543	0.991358	858.498
	B4GALT7	0.0376067	0.103162	0.364541	0.715454	0.999204	193.051
	SH2D2A	0.0901987	0.116725	0.772747	0.439672	0.999204	31.8887
	VRK2	0.0314822	0.0925745	0.340074	0.733801	0.999204	196.378
	TNFRSF1B	0.0729663	0.114785	0.635679	0.524986	0.999204	936.808
	VEZT	-0.125144	0.0758184	-1.65057	0.0988263	0.823465	413.323
	POU2F2	-0.0436925	0.106042	-0.41203	0.680318	0.999204	307.314
	BRD9	0.037745	0.0715685	0.527397	0.597918	0.999204	1264.18
	SNX1	0.101779	0.07393	1.3767	0.168606	0.929617	1088.12
	TBPL1	-0.128003	0.0897177	-1.42673	0.153658	0.918822	171.578
	ARNTL2	-0.0101284	0.113573	-0.0891791	0.92894	0.999204	238.047
	BCLAF1	-0.058424	0.104871	-0.557106	0.577455	0.999204	4187.46
	SLC39A9	-0.0477422	0.10445	-0.45708	0.647613	0.999204	478.431
	ANK1	-0.0330482	0.0926485	-0.356705	0.721313	0.999204	11.8046
	IBSP	NA	NA	NA	NA	NA	0
	TFB1M	-0.0654665	0.095518	-0.685384	0.493102	0.999204	333.961
	RABEP1	0.00767077	0.0857641	0.0894403	0.928732	0.999204	987.202
	HMGB3	-0.229729	0.103971	-2.20954	0.0271369	0.591117	681.023
	NUP160	-0.091398	0.0597645	-1.5293	0.126189	0.877174	1953.44
	BAK1	-0.108236	0.0954947	-1.13342	0.257036	0.984806	299.099
	MUSK	0.00541325	0.0164453	0.329166	0.74203	NA	0.115697
	IKZF2	-0.055701	0.112589	-0.49473	0.620791	0.999204	12.6692
	GRN	0.18836	0.0668513	2.8176	0.00483847	0.272901	2726.46
	FAM13B	-0.025635	0.104329	-0.245714	0.805904	0.999204	521.713
	ARHGAP31	0.127257	0.112782	1.12835	0.259174	0.985834	148.052
	CENPQ	-0.157191	0.0819096	-1.91908	0.0549739	0.720616	221.254
	SARS	-0.0047749	0.095809	-0.0498377	0.960252	0.999204	840.462
	RANBP3	0.0258426	0.0870219	0.296966	0.766492	0.999204	1089.59
	ARID4A	0.0583719	0.0912113	0.639963	0.522197	0.999204	540.783
	EIPR1	0.00690537	0.0653051	0.10574	0.915789	0.999204	476.626
	PNPLA6	0.0668699	0.0709067	0.943069	0.345645	0.999204	853.053
	IFT88	-0.0812003	0.0980366	-0.828266	0.40752	0.999204	152.56
	ALG1	-0.0160359	0.104488	-0.153471	0.878027	0.999204	281.522
	ZCCHC8	0.00627133	0.0732897	0.0855689	0.931809	0.999204	742.105
	ABCF2	-0.0742597	0.106112	-0.699823	0.484038	0.999204	1263.96
	CHPF2	0.224712	0.0948977	2.36794	0.0178877	0.50994	614.321
	LRRC7	0.118542	0.107436	1.10338	0.269864	0.985857	12.148
	FUT8	-0.06906	0.116301	-0.593804	0.552643	0.999204	65.0609
	UBA6	-0.196285	0.0771603	-2.54386	0.0109634	0.415745	605.664
	GAB2	-0.00399546	0.0901389	-0.0443256	0.964645	0.999204	1064.56
	ATP6V0A1	0.0951698	0.0830238	1.14629	0.251673	0.980458	479.942
	PIAS1	-0.0560938	0.0722298	-0.776602	0.437394	0.999204	746.624
	SLC4A7	-0.130099	0.0967668	-1.34446	0.1788	0.94142	250.383
	APBA2	0.157161	0.0784657	2.00292	0.0451855	0.685769	1118.32
	MAP2K3	0.0741624	0.0917165	0.808605	0.418742	0.999204	254.034
	EFCAB1	NA	NA	NA	NA	NA	0
	TMSB10	0.0345824	0.0852616	0.405603	0.685034	0.999204	2796.65
	ASTE1	-0.117816	0.101449	-1.16133	0.245507	0.979905	88.8696
	RNF19A	0.00308084	0.0830844	0.0370808	0.970421	0.999204	487.731
	PEX3	-0.0316211	0.0893574	-0.353872	0.723435	0.999204	170.559
	GABARAPL2	-0.0116863	0.0920664	-0.126933	0.898993	0.999204	468.516
	MYOC	NA	NA	NA	NA	NA	0
	SH3YL1	0.0199645	0.11171	0.178718	0.858159	0.999204	330.861
	FAM136A	-0.0485875	0.101326	-0.479516	0.631572	0.999204	678.986
	VCL	-0.0582136	0.0628577	-0.926117	0.354385	0.999204	1747.18
	DEPDC1B	-0.16281	0.0843035	-1.93124	0.0534534	0.713233	418.199
	DAPK2	0.133398	0.0803063	1.66111	0.0966904	NA	5.65458
	NSMAF	0.0310969	0.0647606	0.480183	0.631097	0.999204	1286.69
	ADSS	-0.0883239	0.0853045	-1.0354	0.300484	0.991358	1359.73
	STAP1	0.24717	0.114811	2.15285	0.0313303	0.625933	18.3349
	TIMP2	0.127494	0.0960573	1.32727	0.184419	0.948353	202.393
	RFC1	-0.170828	0.0865026	-1.97483	0.048287	0.694322	1372.94
	TBC1D23	0.00333261	0.0803825	0.0414593	0.96693	0.999204	492.591
	CUL3	0.0369016	0.0875078	0.421695	0.673248	0.999204	1166.6
	MYOM2	-0.0673915	0.116229	-0.579816	0.562039	0.999204	19.1458
	OTC	NA	NA	NA	NA	NA	0
	CYP46A1	-0.0716002	0.0807506	-0.886684	0.375249	NA	3.72268
	AC118549.1	-0.1154	0.0821872	-1.40411	0.160286	0.923427	759.721
	SLC18A1	0.0340197	0.0666875	0.510136	0.609956	NA	2.15653
	USP2	-0.0676844	0.113833	-0.594594	0.552115	0.999204	133.74
	CASR	NA	NA	NA	NA	NA	0
	TUBG2	0.0954363	0.113518	0.840713	0.400509	0.999204	64.4216
	RPL26L1	-0.0193464	0.0999727	-0.193517	0.846554	0.999204	180.884
	FLT4	-0.22201	0.0981516	-2.26191	0.0237031	0.569522	95.6207
	NSUN2	0.00676463	0.0805533	0.0839771	0.933075	0.999204	2857.68
	FBXO42	0.0835251	0.0844101	0.989516	0.322411	0.996738	416.527
	MFAP3	-0.0834157	0.103365	-0.807004	0.419664	0.999204	205.281
	MRI1	0.0954551	0.0738219	1.29305	0.195995	0.958036	471.835
	METTL1	-0.00295976	0.10769	-0.0274842	0.978074	0.999204	411.919
	HOXC8	0.0238006	0.111868	0.212756	0.831517	0.999204	13.7938
	AGA	-0.109523	0.0855084	-1.28085	0.200248	0.959659	202.921
	PI4K2B	0.0235423	0.0961649	0.244812	0.806602	0.999204	224.739
	BOD1L1	-0.0571263	0.116712	-0.489465	0.624513	0.999204	1607.3
	MAT2B	-0.0590193	0.086576	-0.681705	0.495425	0.999204	1197.54
	TLL1	NA	NA	NA	NA	NA	0
	EDC4	-0.0675319	0.0757219	-0.891841	0.372478	0.999204	1181.11
	TRIO	0.163111	0.108611	1.50179	0.13315	0.885813	428.604
	VCAN	0.0435956	0.047624	0.915414	0.359974	NA	1.64245
	CLEC16A	0.078546	0.0957692	0.820159	0.412125	0.999204	544.362
	MSR1	-0.0360317	0.0622877	-0.578471	0.562946	NA	1.68114
	CDH1	0.00361891	0.0164453	0.220057	0.825827	NA	0.121179
	MTREX	-0.134348	0.0724702	-1.85384	0.0637617	0.745792	1948.15
	DNAH5	0.00541325	0.0164453	0.329166	0.74203	NA	0.130037
	ZFYVE16	0.0305824	0.0827264	0.369681	0.71162	0.999204	326.74
	RIPOR1	0.181544	0.101292	1.79229	0.0730866	0.774749	164.089
	C6	NA	NA	NA	NA	NA	0
	RAI14	-0.0151074	0.0743683	-0.203143	0.839024	NA	3.29652
	SOX30	0.00361891	0.0164453	0.220057	0.825827	NA	0.0889895
	PNKP	0.0174531	0.0846235	0.206245	0.8366	0.999204	344.009
	BEST2	0.00361891	0.0164453	0.220057	0.825827	NA	0.110151
	PHLPP2	-0.0294466	0.112918	-0.260779	0.794263	0.999204	29.4898
	SPDL1	-0.0234062	0.105385	-0.222102	0.824234	0.999204	590.893
	STAU2	-0.0741286	0.0615298	-1.20476	0.228296	0.976124	977.579
	PQLC2	0.22331	0.0761121	2.93396	0.00334672	0.218338	518.906
	CTNS	0.0781874	0.114537	0.682642	0.494833	0.999204	201.498
	RTN4R	0.0355593	0.109795	0.323871	0.746036	0.999204	19.7682
	PHF23	0.00863495	0.0950655	0.0908316	0.927626	0.999204	572.235
	CDH10	0.00361891	0.0164453	0.220057	0.825827	NA	0.104365
	INPP4A	0.143529	0.0643511	2.23041	0.0257201	0.57727	566.684
	RAB27B	0.114519	0.0980045	1.1685	0.242604	0.979905	11.312
	PSMA4	-0.00708313	0.0814126	-0.0870029	0.930669	0.999204	1919.8
	MYO16	-0.00680941	0.0226974	-0.300009	0.76417	NA	0.226995
	LSG1	-0.0725166	0.114481	-0.63344	0.526446	0.999204	829.692
	PARP3	0.111587	0.108661	1.02693	0.304454	0.991358	131.711
	TNC	-0.0333411	0.0430193	-0.775027	0.438324	NA	0.876593
	THAP3	-0.0572225	0.0964029	-0.593576	0.552795	0.999204	114.746
	RIPOR3	0.0988496	0.0663293	1.49029	0.136149	NA	2.32572
	TDP1	-0.0122903	0.0815207	-0.150763	0.880163	0.999204	630.965
	AIFM2	-0.14453	0.0927864	-1.55767	0.119312	0.86908	119.307
	C2orf83	NA	NA	NA	NA	NA	0
	SPATA7	0.056779	0.116812	0.486072	0.626916	0.999204	60.7864
	MED17	0.143763	0.109023	1.31865	0.187285	0.951687	51.0525
	RETSAT	-0.0876136	0.0654264	-1.33912	0.180532	0.944309	389.132
	CAPG	0.211236	0.0657157	3.21439	0.00130722	0.13034	2442.92
	AP2S1	-0.0487505	0.0673863	-0.723448	0.469405	0.999204	1438.42
	USH2A	-0.000447193	0.0480355	-0.00930962	0.992572	NA	1.23002
	ZPBP	NA	NA	NA	NA	NA	0
	TG	0.0127619	0.0675908	0.188812	0.85024	NA	3.16204
	ADAM28	0.21672	0.109565	1.97799	0.0479295	0.693093	45.8078
	BARX2	-0.00176408	0.0164453	-0.10727	0.914575	NA	0.0519573
	DCUN1D1	-0.0643247	0.107919	-0.596048	0.551143	0.999204	386.351
	JADE2	-0.0234426	0.104601	-0.224115	0.822668	0.999204	859.082
	ZIC2	-0.0494202	0.0847416	-0.583187	0.559768	0.999204	681.144
	LCP2	0.108157	0.0718197	1.50596	0.132078	0.88366	739.955
	TRIT1	0.145502	0.0925828	1.57159	0.116046	0.866069	261.964
	ADRB1	0.182715	0.0985751	1.85356	0.0638019	0.745792	89.6654
	GUCA2B	NA	NA	NA	NA	NA	0
	CUL7	-0.116466	0.10484	-1.1109	0.266613	0.985857	502.445
	CTNNA1	-0.0386425	0.0486891	-0.793657	0.427395	0.999204	1680.86
	PHKA2	0.0646389	0.1048	0.616782	0.537378	0.999204	572.93
	CNTLN	-0.171761	0.0964373	-1.78106	0.0749024	0.783156	240.851
	EPHA3	NA	NA	NA	NA	NA	0
	HSPA5	-0.0907919	0.116867	-0.776883	0.437228	0.999204	5026.72
	DSG2	-0.189293	0.103725	-1.82495	0.0680093	0.758793	758.502
	GEMIN8	0.0743678	0.0969859	0.76679	0.443206	0.999204	139.347
	OFD1	-0.0498093	0.107045	-0.465311	0.641709	0.999204	512.195
	GPM6B	-0.119586	0.11467	-1.04288	0.297005	0.991358	45.9047
	MAGEC2	NA	NA	NA	NA	NA	0
	PREX2	NA	NA	NA	NA	NA	0
	WDR37	-0.129277	0.070298	-1.83899	0.0659168	0.751366	520.663
	YTHDC2	-0.0971267	0.0689334	-1.40899	0.158837	0.923427	649.096
	CTPS2	-0.100375	0.0862536	-1.16371	0.24454	0.979905	247.576
	ATP6V1H	0.10753	0.0718158	1.4973	0.134314	0.887592	489.585
	POLR2B	-0.0956856	0.0884449	-1.08187	0.279312	0.989905	2212.28
	FAM214A	0.0289644	0.104234	0.277879	0.781105	0.999204	111.929
	ARAP2	-0.0902125	0.0878448	-1.02695	0.304442	0.991358	255.71
	TPR	-0.0270883	0.113251	-0.239187	0.81096	0.999204	3828.84
	CP	0.00731129	0.0236616	0.308994	0.757326	NA	0.280223
	KIAA0556	0.0713833	0.0738272	0.966896	0.333596	0.999204	268.08
	DTNBP1	0.0254809	0.0814231	0.312945	0.754322	0.999204	308.397
	XK	-0.19982	0.097723	-2.04476	0.0408786	0.667269	113.131
	ANO2	NA	NA	NA	NA	NA	0
	C12orf4	-0.0482395	0.0834558	-0.578024	0.563248	0.999204	324.668
	SCML1	0.00361891	0.0164453	0.220057	0.825827	NA	0.080308
	WWC3	-0.0454956	0.0955268	-0.47626	0.633889	0.999204	9.82112
	ARHGAP6	0.0159999	0.0244274	0.654997	0.51247	NA	0.311638
	FAM184B	0.0568549	0.0720868	0.7887	0.430287	NA	2.88683
	MAP4	-0.158191	0.105621	-1.49772	0.134205	0.887592	1858
	GOPC	-0.0767063	0.0648562	-1.18271	0.236923	0.978566	1416.36
	ROS1	0.0458189	0.115848	0.395507	0.692468	0.999204	96.1638
	USP28	-0.0513016	0.116438	-0.440592	0.659508	0.999204	106.634
	HDAC9	-0.101348	0.0761424	-1.33103	0.183179	0.948353	410.6
	TSPAN17	0.0249086	0.11237	0.221665	0.824575	0.999204	184.331
	NOP16	0.0891083	0.0899782	0.990332	0.322012	0.996738	594.021
	CC2D2A	0.0681309	0.0784842	0.868085	0.385348	NA	4.36547
	RRM2B	-0.0616217	0.0930343	-0.662355	0.507744	0.999204	738.224
	ZNF800	0.0545566	0.100514	0.542776	0.587284	0.999204	466.095
	TNFRSF17	-0.0619236	0.0533633	-1.16042	0.245879	NA	1.69863
	SNX29	-0.06267	0.0914929	-0.684971	0.493362	0.999204	146.439
	LMO3	-0.0327251	0.0726909	-0.450196	0.652569	NA	2.92485
	MRPS10	0.0379459	0.0873228	0.434547	0.663891	0.999204	1170.34
	GUCA1A	NA	NA	NA	NA	NA	0
	RSF1	-0.0818816	0.111902	-0.731728	0.464334	0.999204	881.179
	VPS13D	0.0529219	0.101789	0.519916	0.603122	0.999204	484.392
	CELF2	-0.0039837	0.0922481	-0.0431846	0.965554	0.999204	3015.34
	FAM120A	-0.0493051	0.0670747	-0.735077	0.462292	0.999204	2539
	R3HDM1	-0.0832506	0.0871734	-0.954999	0.339578	0.999204	839.453
	COL9A2	0.260282	0.116865	2.2272	0.0259341	0.578187	183.326
	KITLG	-0.125835	0.114694	-1.09713	0.272585	0.987056	212.056
	ERCC8	-0.137061	0.104038	-1.31742	0.187698	0.95229	76.9421
	ADAMTS6	-0.0501267	0.0939862	-0.533342	0.593797	0.999204	8.21373
	H6PD	-0.0207453	0.114832	-0.180658	0.856636	0.999204	1095.28
	VAMP3	0.171912	0.0901538	1.90687	0.0565371	0.726312	311.654
	PER3	-0.0857953	0.102609	-0.836141	0.403075	0.999204	208.319
	UTS2	0.102616	0.114832	0.893618	0.371527	0.999204	46.4971
	TNFRSF9	0.0613978	0.0706217	0.86939	0.384634	NA	2.69396
	EPN3	0.0321357	0.0294804	1.09007	0.275682	NA	0.527151
	LTBP1	0.020637	0.0552397	0.373591	0.708709	NA	2.56194
	RCN1	0.0638124	0.103344	0.617476	0.536921	0.999204	285.884
	ELN	-0.00387396	0.0171552	-0.225818	0.821343	NA	0.154593
	RFC2	-0.0843384	0.0661482	-1.27499	0.202312	0.960751	603.972
	ARID1B	-0.0343708	0.0936893	-0.366859	0.713724	0.999204	1846.52
	CLPTM1L	-0.140537	0.0841446	-1.67019	0.0948823	0.817462	2046.14
	NEDD4L	0.0290617	0.104553	0.277962	0.781041	0.999204	157.689
	FOXP3	0.0303134	0.0719286	0.421437	0.673436	NA	2.6944
	PPP1R3F	-0.0102979	0.105896	-0.0972458	0.922531	0.999204	71.4217
	HEXB	0.0943012	0.0621914	1.51631	0.129442	0.883338	845.546
	PTCD2	0.0207306	0.0885061	0.234228	0.814808	0.999204	255.341
	NEXMIF	NA	NA	NA	NA	NA	0
	JKAMP	0.0833051	0.0880533	0.946076	0.34411	0.999204	310.514
	DKK3	NA	NA	NA	NA	NA	0
	ARHGEF5	NA	NA	NA	NA	NA	0
	NFE2L3	0.154833	0.105105	1.47312	0.140718	0.895536	116.206
	MCUR1	-0.0444891	0.0895488	-0.496814	0.61932	0.999204	691.599
	LIMA1	0.0666166	0.0809914	0.822514	0.410784	0.999204	347.211
	LETMD1	-0.0541738	0.112794	-0.480288	0.631023	0.999204	1000.54
	SLC4A8	0.333651	0.105286	3.16899	0.00152968	0.145367	88.7441
	LAMC3	0.100396	0.0954545	1.05177	0.292905	0.990965	16.7963
	PTGER3	0.00996591	0.0318318	0.31308	0.75422	NA	0.463757
	TNIP3	0.00361891	0.0164453	0.220057	0.825827	NA	0.130978
	MAPK9	-0.0269048	0.066226	-0.406257	0.684554	0.999204	592.568
	COL23A1	0.248047	0.11068	2.24113	0.025018	0.571257	332.165
	BCAR1	0.118447	0.115448	1.02598	0.3049	0.991358	108.717
	FAM160A2	0.0400973	0.080988	0.495101	0.620529	0.999204	248.932
	HERPUD1	0.0436626	0.102978	0.424	0.671566	0.999204	675.034
	HOMER3	0.281254	0.0913934	3.0774	0.00208815	0.177018	2044.42
	RAD51	-0.0338411	0.0702922	-0.481435	0.630207	0.999204	484.668
	POLQ	-0.0972164	0.103584	-0.93853	0.347972	0.999204	536.9
	PIK3CB	0.0258303	0.0914546	0.282438	0.777607	0.999204	1229.45
	CYBA	0.152419	0.0821599	1.85515	0.0635752	0.745792	5544.38
	THOC3	-0.0294261	0.103045	-0.285565	0.775211	0.999204	190.85
	HEBP2	0.112853	0.0790131	1.42828	0.15321	0.918822	1293.1
	MPHOSPH9	0.00441964	0.0655301	0.0674444	0.946228	0.999204	962.452
	PLEKHA5	0.054765	0.0887875	0.61681	0.53736	0.999204	369.457
	PRSS8	0.0316226	0.0348069	0.908516	0.363606	NA	0.566704
	SIKE1	-0.0299849	0.0917974	-0.326643	0.743938	0.999204	837.612
	RRP12	0.0218504	0.113875	0.191881	0.847835	0.999204	2704.85
	FNIP2	-0.0943761	0.11446	-0.824535	0.409636	0.999204	124.595
	MSMO1	0.0389662	0.116015	0.335871	0.736968	0.999204	327.407
	TTC17	-0.0311319	0.102968	-0.302347	0.762388	0.999204	1182.22
	ALX4	-0.0273952	0.0364548	-0.751485	0.452361	NA	0.773012
	FSTL4	-0.00431051	0.0180905	-0.238275	0.811667	NA	0.184223
	FOXN3	-0.0978124	0.0864342	-1.13164	0.257786	0.985834	1265.93
	METTL24	NA	NA	NA	NA	NA	0
	AKR7A2	0.102373	0.0582328	1.75799	0.0787496	0.794411	967.44
	MRTO4	-0.118104	0.103067	-1.14589	0.251839	0.980458	1491.13
	NNAT	0.074783	0.10672	0.700743	0.483463	0.999204	10.602
	USE1	-0.130833	0.0948169	-1.37985	0.167633	0.928687	585.309
	MCF2L2	-0.0828541	0.0897532	-0.923133	0.355938	NA	5.40163
	NRIP2	0.032478	0.116783	0.278106	0.780931	0.999204	31.1067
	LAMA3	-0.0738465	0.0788947	-0.936013	0.349266	NA	4.08648
	AP5M1	-0.0822194	0.0984664	-0.834999	0.403718	0.999204	699.398
	ANAPC4	0.0156741	0.0783978	0.19993	0.841535	0.999204	461.695
	KCNQ1	0.0863748	0.11408	0.757144	0.448963	0.999204	149.236
	TRAPPC3	-0.0708333	0.0730149	-0.97012	0.331986	0.999204	481.772
	THRAP3	-0.0824978	0.110632	-0.745693	0.455853	0.999204	2533.17
	PHPT1	0.118326	0.101625	1.16434	0.244287	0.979905	701.014
	ENTPD2	-0.00917117	0.0345626	-0.26535	0.79074	NA	0.663433
	LY75	0.0484222	0.093492	0.517929	0.604508	0.999204	220.943
	ARID4B	-0.0303068	0.112551	-0.269271	0.787721	0.999204	950.138
	OPN3	-0.0230155	0.105175	-0.218831	0.826782	0.999204	87.6222
	SDCCAG8	0.0954846	0.0920752	1.03703	0.299722	0.991358	349.501
	PTPRN	NA	NA	NA	NA	NA	0
	HHAT	0.191997	0.116788	1.64398	0.100181	0.828841	30.3376
	KIF1B	-0.0556496	0.109484	-0.50829	0.61125	0.999204	121.015
	FOXC1	0.0895058	0.0645013	1.38766	0.165241	NA	2.39569
	TBC1D22A	-0.00153512	0.100532	-0.0152699	0.987817	0.999204	564.162
	SYNE2	-0.0526423	0.0720967	-0.730162	0.465291	NA	3.82651
	PLEKHH1	0.0730327	0.116835	0.625092	0.531911	0.999204	32.5317
	ATP9A	-0.281319	0.116869	-2.40712	0.0160789	0.489524	133.998
	SPO11	NA	NA	NA	NA	NA	0
	CBLN4	NA	NA	NA	NA	NA	0
	CHRDL2	-0.00521278	0.0266041	-0.195939	0.844658	NA	0.288415
	FAM168A	-0.0146487	0.0967211	-0.151453	0.879618	0.999204	539.916
	RELT	0.152311	0.0813874	1.87143	0.0612855	0.743287	412.668
	GALC	-0.0522191	0.0928345	-0.562496	0.573778	0.999204	186.049
	NOP58	-0.0678248	0.0976848	-0.694323	0.48748	0.999204	2614.24
	SZRD1	-0.0752602	0.0677271	-1.11123	0.266471	0.985857	1046.24
	KCNH2	0.192288	0.114713	1.67625	0.0936888	0.817462	42.082
	CUL1	-0.0787885	0.0694609	-1.13428	0.256675	0.984756	762.145
	FAM114A2	-0.0274524	0.0736081	-0.372953	0.709183	0.999204	300.92
	CYFIP2	0.0313502	0.0881564	0.35562	0.722125	0.999204	107.639
	TAB2	-0.0630995	0.0815309	-0.773934	0.43897	0.999204	873.99
	GINM1	-0.0121618	0.0854265	-0.142366	0.886791	0.999204	310.621
	EIF2AK2	-0.112646	0.0821346	-1.37149	0.170224	0.932152	712.884
	USP36	-0.0411527	0.102793	-0.400345	0.688902	0.999204	1253.96
	KMT2C	0.0595333	0.110705	0.537767	0.590738	0.999204	1254.29
	MCOLN3	-0.0679915	0.0923307	-0.73639	0.461493	0.999204	7.75137
	CCDC85A	0.00374844	0.0366177	0.102367	0.918465	NA	0.571443
	PUM2	-0.102445	0.0855261	-1.19783	0.230985	0.976652	2440.48
	MRPL43	0.0120697	0.0825842	0.14615	0.883803	0.999204	635.788
	ITIH4	-0.00931602	0.0564658	-0.164985	0.868956	NA	1.36044
	ITIH1	0.0092982	0.0272182	0.341616	0.73264	NA	0.290178
	HPF1	-0.158823	0.0930029	-1.70773	0.0876872	0.803488	221.879
	ZFR	-0.119622	0.0559063	-2.13968	0.0323803	0.625933	3753.8
	ZNF280C	-0.0625618	0.0985996	-0.634504	0.525752	0.999204	126.218
	NPFFR2	-0.00176408	0.0164453	-0.10727	0.914575	NA	0.0854909
	PHF21B	NA	NA	NA	NA	NA	0
	TRAF1	0.0827409	0.0856982	0.965491	0.334299	0.999204	66.048
	RC3H2	0.0170942	0.0801012	0.213407	0.831009	0.999204	527.857
	IL17RB	-0.164071	0.116843	-1.4042	0.16026	0.923427	30.9109
	TRAF3IP2	-0.0669828	0.0913679	-0.73311	0.463491	0.999204	335.579
	GYG2	-0.00521737	0.0343402	-0.151932	0.87924	NA	0.63916
	DCBLD2	-0.0745476	0.116291	-0.641041	0.521496	0.999204	28.1673
	SERPINB3	0.00361891	0.0164453	0.220057	0.825827	NA	0.0506786
	SOAT1	-0.120588	0.112794	-1.0691	0.285025	0.990965	437.387
	PKP2	NA	NA	NA	NA	NA	0
	MSH4	0.042958	0.0484766	0.88616	0.375531	NA	1.35774
	F7	NA	NA	NA	NA	NA	0
	GDI2	-0.0307781	0.0818589	-0.375989	0.706925	0.999204	4465.4
	PRDM1	0.0681074	0.116136	0.586445	0.557576	0.999204	108.649
	ATG5	-0.026015	0.100049	-0.260022	0.794847	0.999204	536.396
	TMCC3	0.0528179	0.115929	0.455607	0.648672	0.999204	23.4553
	PITHD1	-0.07009	0.080006	-0.87606	0.380997	0.999204	527.217
	MTA3	-0.0307894	0.0941104	-0.327162	0.743545	0.999204	162.953
	USP13	-0.10239	0.0956989	-1.06992	0.284655	0.990965	521.737
	ATP11B	-0.0987286	0.0795819	-1.24059	0.214757	0.96688	1127.5
	LAMC2	0.00377911	0.0236041	0.160104	0.872799	NA	0.257348
	CDK14	-0.229513	0.0992723	-2.31195	0.0207804	0.537227	162.388
	SEC61A1	-0.143634	0.110789	-1.29646	0.194816	0.956744	3201.13
	PPP1R12A	-0.106862	0.0788718	-1.35489	0.175453	0.938346	1704.63
	RASGRF1	0.0378881	0.0616896	0.614174	0.539101	NA	1.85297
	CAMK2B	0.00497721	0.102886	0.0483758	0.961417	0.999204	9.34415
	CROCC	0.0440834	0.116711	0.377714	0.705643	0.999204	21.3057
	POLR3E	0.0458169	0.0949452	0.482561	0.629408	0.999204	989.182
	ATP2B4	-0.156126	0.105939	-1.47373	0.140553	0.895536	1581.69
	ZC3H11A	-0.0345555	0.0585933	-0.589752	0.555357	NA	1.45187
	RIOK2	-0.0811196	0.0896817	-0.904528	0.365716	0.999204	473.836
	YIPF1	0.0598897	0.1029	0.582016	0.560556	0.999204	150.201
	NDC1	-0.201753	0.079434	-2.53988	0.011089	0.415745	1264.19
	DGKG	0.0867422	0.095308	0.910125	0.362757	0.999204	244.561
	FLYWCH1	0.194345	0.0862692	2.25278	0.0242731	0.569522	594.72
	UNKL	0.0951879	0.0926418	1.02748	0.304193	0.991358	281.144
	TBXAS1	0.120362	0.107225	1.12251	0.261644	0.985857	359.632
	PARP12	0.0264192	0.101652	0.259898	0.794942	0.999204	189.93
	ALDH18A1	0.0319607	0.0805249	0.396905	0.691438	0.999204	1966.17
	TARBP1	0.0801378	0.104184	0.769193	0.441779	0.999204	2651.22
	GATB	0.124192	0.0728934	1.70375	0.0884275	0.805342	362.344
	MXD1	0.0183826	0.0936902	0.196206	0.844449	0.999204	383.112
	CDK17	-0.0160441	0.0670618	-0.239243	0.810917	0.999204	374.148
	DNAJC25	-0.0722777	0.108908	-0.663656	0.50691	0.999204	75.6302
	SLC2A3	0.03464	0.0838669	0.413035	0.679581	0.999204	1984.98
	PSD	-0.0280166	0.1091	-0.256797	0.797335	0.999204	12.2799
	CTDP1	0.0674078	0.100541	0.670451	0.50257	0.999204	708.654
	YBX3	-0.217154	0.0819433	-2.65006	0.00804784	0.345005	3247.78
	STYK1	-0.0452528	0.105895	-0.427336	0.669135	0.999204	12.4431
	WNK1	0.0101137	0.0940035	0.107589	0.914322	0.999204	6293.39
	RPS17P5	0.0194547	0.0460977	0.422033	0.673001	NA	1.19418
	CCAR1	-0.0521188	0.106391	-0.489881	0.624218	0.999204	2179.18
	OGFR	0.0864171	0.0754736	1.145	0.25221	0.980458	804.388
	GNA15	-0.233864	0.101599	-2.30185	0.0213438	0.546318	2306.57
	CREB3L3	NA	NA	NA	NA	NA	0
	PIGV	0.0226249	0.113394	0.199524	0.841853	0.999204	153.733
	PTPRU	0.0324522	0.101005	0.321292	0.747989	0.999204	16.3155
	SNRNP40	0.0232934	0.0966862	0.240917	0.809619	0.999204	1045.48
	RIMBP2	NA	NA	NA	NA	NA	0
	COL11A1	NA	NA	NA	NA	NA	0
	QSER1	-0.137417	0.0930859	-1.47624	0.139878	0.895304	716.269
	MPC1	0.064362	0.084709	0.759802	0.447373	0.999204	526.488
	ACAA1	0.0486952	0.0848961	0.573586	0.566248	0.999204	328.467
	BCAT1	-0.186657	0.114541	-1.62961	0.103185	0.839051	3045.89
	HDAC7	0.0705129	0.0995828	0.708083	0.478894	0.999204	596.794
	LZTS1	0.0406876	0.116785	0.348398	0.727541	0.999204	102.706
	PRDM6	0.00541325	0.0164453	0.329166	0.74203	NA	0.115697
	WNT8A	NA	NA	NA	NA	NA	0
	SPAG4	-0.074178	0.116496	-0.636742	0.524293	0.999204	19.536
	NCKAP1	0.00927048	0.109701	0.0845068	0.932654	0.999204	230.421
	MRPS35	-0.125674	0.0777556	-1.61627	0.106037	0.848116	1052.97
	GUCY1B1	0.0065777	0.0181183	0.363042	0.716573	NA	0.175169
	SFSWAP	0.0134813	0.0606965	0.22211	0.824228	0.999204	1378.04
	TNK2	0.187001	0.0675743	2.76733	0.00565169	0.284737	539.909
	MON2	-0.00837975	0.0622587	-0.134596	0.892932	0.999204	768.182
	CDH3	0.397515	0.115707	3.43552	0.000591408	0.0828967	66.4013
	ARSF	-0.0175194	0.0720984	-0.242993	0.808011	NA	2.58151
	GPBP1	-0.0489206	0.0510297	-0.958669	0.337726	0.999204	1073.6
	DGAT2	-0.00945426	0.0870446	-0.108614	0.913509	0.999204	387.458
	ZNF112	0.00361891	0.0164453	0.220057	0.825827	NA	0.080308
	CS	-0.276214	0.0628496	-4.39484	1.10854e-05	0.00424151	3173.55
	LTK	0.101996	0.116629	0.874535	0.381827	0.999204	40.2581
	MRPS24	0.000621521	0.0718385	0.00865164	0.993097	NA	3.48606
	ELMO2	-0.031328	0.0944323	-0.331751	0.740077	0.999204	377.935
	WAPL	-0.051821	0.0919514	-0.56357	0.573047	0.999204	2178.71
	VMP1	0.071359	0.088446	0.806809	0.419777	0.999204	880.843
	APPBP2	-0.0278248	0.0929338	-0.299405	0.764631	0.999204	388.481
	POLD1	-0.0785976	0.0708414	-1.10949	0.267221	0.985857	1804.34
	SEZ6	-0.049134	0.0639749	-0.768019	0.442476	NA	2.16546
	EIF4B	-0.839151	0.105096	-7.98463	1.40944e-15	9.97673e-12	5131.08
	SLC6A16	0.000128912	0.0671695	0.0019192	0.998469	NA	2.07053
	BICRA	0.0762167	0.100083	0.761537	0.446336	0.999204	200.105
	SPHK2	0.0196824	0.111526	0.176484	0.859914	0.999204	225.224
	RPL18	-0.0833103	0.0943532	-0.882962	0.377257	0.999204	13123.6
	CA11	0.0742608	0.0812598	0.913869	0.360786	NA	4.2211
	ISOC2	0.0575089	0.095157	0.604358	0.545605	0.999204	792.94
	U2AF2	-0.00390836	0.0744851	-0.0524718	0.958153	0.999204	4104.1
	EPN1	0.0106678	0.0862359	0.123705	0.901549	0.999204	1346.66
	MED29	-0.102643	0.0741743	-1.38381	0.166416	0.92793	634.8
	AHRR	0.151954	0.0999852	1.51977	0.128569	0.882802	3263.96
	GSC2	0.00705269	0.0187569	0.376005	0.706914	NA	0.195997
	ZNF275	-0.0701989	0.0982856	-0.714234	0.475083	0.999204	213.831
	MTMR1	-0.0562743	0.0910036	-0.618374	0.536329	0.999204	406.564
	GPC1	0.162285	0.116503	1.39297	0.163629	0.923491	40.0095
	ADCK1	-0.0462918	0.0974707	-0.474931	0.634836	0.999204	142.134
	HAGH	0.0823267	0.102202	0.805528	0.420515	0.999204	124.739
	RNF4	-0.177044	0.0789815	-2.24159	0.0249877	0.571257	939.861
	CASP8	0.0297918	0.0999591	0.29804	0.765672	0.999204	329.858
	LIMCH1	NA	NA	NA	NA	NA	0
	INTS13	0.0104583	0.0776788	0.134635	0.8929	0.999204	995.659
	TM7SF3	-0.0719216	0.0584368	-1.23076	0.218413	0.970462	749.962
	DLX3	-0.0564618	0.113553	-0.497228	0.619028	0.999204	170.086
	SPA17	-0.125193	0.100527	-1.24536	0.213	0.96688	13.9163
	TSPAN32	0.108379	0.116356	0.931445	0.351623	0.999204	173.804
	WISP2	0.0401768	0.0418331	0.960408	0.33685	NA	0.811891
	DMRT3	0.0635368	0.0718699	0.884053	0.376668	NA	2.89909
	ST3GAL6	-0.0230738	0.101839	-0.226572	0.820757	0.999204	105.91
	ATP2C2	4.07294e-05	0.0190643	0.00213643	0.998295	NA	0.20667
	NGFR	-0.00283508	0.0299999	-0.0945029	0.92471	NA	0.541644
	CDON	0.131334	0.115378	1.1383	0.254997	0.98369	51.1468
	TAF2	0.0125037	0.0862021	0.145051	0.884671	0.999204	1108.68
	HIPK2	0.0815953	0.112612	0.724572	0.468715	0.999204	471.925
	TNPO3	-0.0688461	0.0862563	-0.798158	0.424779	0.999204	1685.95
	BORCS8-MEF2B	0.00352282	0.0298906	0.117857	0.906181	NA	0.492138
	RFXANK	0.0210549	0.0776354	0.271203	0.786235	0.999204	597.321
	TMEM161A	0.0421733	0.0804797	0.524024	0.600262	0.999204	785.749
	LPAR2	0.128264	0.109099	1.17566	0.23973	0.979595	291.471
	CTSA	0.0927613	0.106656	0.869724	0.384451	0.999204	580.246
	SUGP2	0.0935286	0.06864	1.3626	0.17301	0.935919	2478.13
	SLC12A2	-0.039942	0.114759	-0.348049	0.727803	0.999204	158.276
	SNX24	-0.152827	0.111766	-1.36738	0.171506	0.934737	50.9073
	EYA2	NA	NA	NA	NA	NA	0
	CNN2	0.0338538	0.0921138	0.367522	0.71323	0.999204	2641.74
	ABCA7	0.320918	0.0866479	3.7037	0.000212476	0.0403049	440.163
	SNCAIP	NA	NA	NA	NA	NA	0
	DDX20	-0.0646289	0.106538	-0.60663	0.544097	0.999204	472.179
	BTBD1	-0.0332353	0.0747372	-0.444695	0.65654	0.999204	838.014
	FAR2	-0.0468832	0.0758896	-0.617782	0.536719	0.999204	389.12
	BCAS1	-0.00535275	0.0164453	-0.325487	0.744812	NA	0.122393
	POU1F1	NA	NA	NA	NA	NA	0
	CHI3L2	0.0382053	0.0929695	0.410944	0.681113	NA	5.91398
	SBNO2	0.119049	0.0693114	1.7176	0.0858704	0.801166	1833.06
	PMS1	-0.108554	0.0706559	-1.53637	0.124447	0.874912	389.118
	HMG20B	-0.000212057	0.087453	-0.00242481	0.998065	0.999336	999.339
	CALCRL	-0.040354	0.049275	-0.818955	0.412812	NA	1.12542
	TAF11	-0.160664	0.0800973	-2.00586	0.044871	0.685769	484.233
	ANKS1A	-0.0864624	0.0781112	-1.10691	0.268331	0.985857	711.909
	AP3D1	-0.040658	0.100859	-0.403116	0.686863	0.999204	2727.16
	ZNF76	-3.29713e-05	0.0910524	-0.000362113	0.999711	0.99993	568.461
	SLC9A3R2	-0.052259	0.112905	-0.462856	0.643468	0.999204	174.477
	NTHL1	-0.0108009	0.0893077	-0.12094	0.903739	0.999204	201.555
	UHRF1BP1	-0.014764	0.10739	-0.13748	0.890652	0.999204	835.789
	GNAI3	-0.0424752	0.0704652	-0.602782	0.546653	0.999204	1283.03
	IPO5	-0.253342	0.0974096	-2.60079	0.00930082	0.377283	5586.08
	OAT	-0.0446014	0.109867	-0.405958	0.684774	0.999204	359.186
	WDR3	-0.0517208	0.0957241	-0.540311	0.588983	0.999204	1456.72
	PKN2	0.094634	0.0778267	1.21596	0.224001	0.973006	413.512
	WDR18	0.0847592	0.0821952	1.0312	0.302449	0.991358	1231.27
	TRAM2	-0.151616	0.0936895	-1.61829	0.105601	0.845582	540.085
	NTN1	0.0535781	0.0934354	0.573423	0.566358	0.999204	8.24706
	GLP2R	NA	NA	NA	NA	NA	0
	MCM10	-0.133293	0.113218	-1.17731	0.239071	0.97942	869.558
	DGKA	0.182317	0.111654	1.63288	0.102495	0.836804	230.107
	ERBB3	-0.059122	0.0424099	-1.39406	0.163299	NA	0.900473
	ROPN1	NA	NA	NA	NA	NA	0
	ANKRD44	0.0138352	0.0736952	0.187736	0.851084	0.999204	308.099
	KARS	-0.102337	0.0660717	-1.54887	0.121412	0.870887	2822.21
	ADAT1	-0.0447442	0.108846	-0.411078	0.681016	0.999204	280.69
	PDIA5	-0.09366	0.07944	-1.179	0.238397	0.978566	300.338
	TBC1D22B	-0.129051	0.0870006	-1.48333	0.137986	0.892807	202.635
	NDUFB4	0.0180248	0.0859523	0.209707	0.833896	0.999204	1194.7
	SPEN	0.0357472	0.101388	0.352577	0.724405	0.999204	2657.33
	MYLK	-0.0616707	0.105573	-0.584153	0.559117	0.999204	10.1623
	ZC3H15	-0.00690682	0.0952422	-0.0725185	0.942189	0.999204	1915.3
	MAP2K4	-0.19843	0.0895997	-2.21462	0.0267859	0.587919	241.179
	TMEM206	0.104652	0.0791754	1.32177	0.186244	0.950475	291.964
	SNAP91	0.00541325	0.0164453	0.329166	0.74203	NA	0.220302
	SLK	-0.0844881	0.0926364	-0.912041	0.361747	0.999204	1542.54
	CYB5R4	-0.0442496	0.0728343	-0.607537	0.543494	0.999204	652.416
	COL17A1	0.00166792	0.0279412	0.0596939	0.952399	NA	0.347948
	GSTO2	0.0263193	0.0882547	0.29822	0.765535	NA	4.74122
	SEC61A2	0.136964	0.101453	1.35002	0.17701	0.938346	93.3996
	PRKCQ	-0.151332	0.0951223	-1.59092	0.111628	0.856076	129.844
	TLE2	-0.0507884	0.111489	-0.455548	0.648715	0.999204	15.4559
	ASB1	-0.0994523	0.0799132	-1.2445	0.213314	0.96688	528.653
	FAM107B	-0.048425	0.0881383	-0.549421	0.582717	0.999204	1887.61
	ME1	-0.054106	0.116062	-0.466183	0.641084	0.999204	83.0814
	TBC1D1	-0.110948	0.0712613	-1.55692	0.119489	0.86908	1649.28
	CDK13	-0.00580317	0.0801211	-0.0724299	0.94226	0.999204	2056.66
	MTHFD2	0.0338499	0.096633	0.350293	0.726119	0.999204	2135.34
	SLC9A7	0.0677721	0.116815	0.580165	0.561804	0.999204	31.337
	FOXJ2	0.0118858	0.0897708	0.132402	0.894667	0.999204	248.244
	YBX1	-0.63162	0.108714	-5.80993	6.24997e-09	8.84808e-06	5135.03
	PDE4A	-0.0246971	0.074143	-0.3331	0.739058	0.999204	958.905
	PPP2R5A	0.0556123	0.0759302	0.732413	0.463917	0.999204	1211.31
	CTNNA2	-0.206315	0.114236	-1.80604	0.0709125	0.770459	16.2244
	ELAVL1	-0.148465	0.0804924	-1.84446	0.0651159	0.75032	2215.31
	TIE1	0.141872	0.0806427	1.75926	0.0785328	NA	5.24653
	DIP2B	0.186039	0.0933021	1.99394	0.0461583	0.690443	2245.62
	SMARCD1	-0.0903187	0.0955279	-0.945469	0.344419	0.999204	591.649
	KDM4A	0.0399479	0.0916975	0.435649	0.663091	0.999204	642.695
	NFYC	-0.0263179	0.0733928	-0.35859	0.719902	0.999204	431.261
	ZMYND12	0.0508852	0.0587772	0.86573	0.386638	NA	1.71703
	SLC9A3	0.00997536	0.116864	0.0853587	0.931976	0.999204	244.775
	NGEF	0.116042	0.054716	2.1208	0.0339386	NA	1.58094
	ASPM	-0.129109	0.116521	-1.10803	0.267848	0.985857	1523.73
	CD84	0.0584804	0.100844	0.579908	0.561977	0.999204	130.859
	ELOVL1	-0.140201	0.0689716	-2.03273	0.0420796	0.675003	495.002
	SPI1	0.178515	0.0831584	2.14669	0.0318181	0.625933	2010.02
	ZNRD1	0.0023826	0.0861174	0.0276669	0.977928	0.999204	254.656
	MPPED2	-0.00176408	0.0164453	-0.10727	0.914575	NA	0.0872269
	CLDN18	0.00231166	0.063087	0.0366424	0.97077	NA	1.83141
	ZBTB11	-0.0617471	0.093585	-0.659797	0.509384	0.999204	569.195
	ATXN3	0.0497385	0.0832706	0.597312	0.550299	0.999204	391.149
	GOLGA5	0.0138652	0.0831153	0.166819	0.867513	0.999204	340.077
	FGFR2	-0.128268	0.0790278	-1.62308	0.104573	NA	3.76214
	LRRC40	-0.147341	0.0684853	-2.15142	0.0314432	0.625933	397.935
	ISOC1	-0.266614	0.0954991	-2.7918	0.00524158	0.277176	207.539
	EML1	-0.0135504	0.0253601	-0.53432	0.59312	NA	0.457677
	TRMT11	0.0271029	0.0982796	0.275774	0.782722	0.999204	333.967
	THUMPD1	-0.0537127	0.0974219	-0.551341	0.5814	0.999204	681.364
	MSANTD3	-0.283632	0.116011	-2.44487	0.0144906	0.464168	32.0678
	KIF26A	0.0651924	0.0577655	1.12857	0.25908	NA	3.43464
	ATG2B	0.067746	0.0913253	0.741809	0.458203	0.999204	292.485
	ARFGEF1	0.0155794	0.0875344	0.177981	0.858738	0.999204	1572.36
	ACSM2B	NA	NA	NA	NA	NA	0
	ZFAT	0.021376	0.112457	0.190081	0.849245	0.999204	190.157
	MTFR1	0.154385	0.0991863	1.55652	0.119585	0.86908	393.104
	STAG3	0.00951267	0.100164	0.0949708	0.924338	0.999204	6.63261
	FECH	-0.289598	0.087822	-3.29756	0.000975285	0.107032	252.56
	MYO9A	0.0185098	0.09371	0.197522	0.843419	0.999204	356.344
	DDX3Y	0.0576977	0.0741135	0.778504	0.436272	0.999204	1928.01
	PFKP	0.0274397	0.0714088	0.384262	0.700784	0.999204	2038.32
	IDI1	-0.0578799	0.111455	-0.519313	0.603542	0.999204	865.02
	SP100	0.0318274	0.0707517	0.449846	0.652821	0.999204	518.307
	KLF6	0.114726	0.0988234	1.16092	0.245674	0.979905	391.534
	PLPP1	0.0150813	0.0709026	0.212704	0.831558	NA	2.74303
	NEO1	0.0185031	0.0840797	0.220066	0.82582	NA	4.06757
	TRAM1	-0.10196	0.0591788	-1.7229	0.0849057	0.799567	2930.96
	PHKA1	0.0517152	0.0942191	0.548882	0.583086	0.999204	167.804
	TNFRSF1A	0.0990352	0.0648938	1.52611	0.126982	0.879234	1387.9
	CACNB1	0.171984	0.0995915	1.72689	0.0841869	0.799567	261.831
	EVI5	-0.00293092	0.0901461	-0.032513	0.974063	0.999204	174.316
	STOML1	0.1866	0.106495	1.7522	0.0797399	0.795197	79.8971
	PKM	-0.0315348	0.0555006	-0.568188	0.569908	0.999204	13943.4
	DHX29	-0.00527521	0.115622	-0.0456247	0.963609	0.999204	394.765
	DNTTIP2	-0.0789521	0.107683	-0.73319	0.463443	0.999204	1220.37
	METTL22	-0.0648333	0.101318	-0.639898	0.522239	0.999204	166.628
	TP53BP1	0.0402157	0.103956	0.386854	0.698865	0.999204	475.782
	TRO	3.95892e-05	0.0187974	0.0021061	0.99832	NA	0.197378
	RRP15	-0.0639914	0.101012	-0.633504	0.526404	0.999204	641.512
	RHOA	0.0366023	0.0537846	0.680535	0.496166	0.999204	6732.07
	DHX8	-0.0255809	0.100104	-0.255542	0.798304	0.999204	829.669
	PMS2P4	-0.0952833	0.103502	-0.920597	0.357261	0.999204	8.15642
	PRKCZ	-0.0740843	0.109744	-0.675063	0.499636	0.999204	16.6968
	ZFY	-0.0029972	0.0932715	-0.0321342	0.974365	0.999204	255.973
	IARS2	-0.0621247	0.0666999	-0.931406	0.351643	0.999204	3251.65
	SYT1	NA	NA	NA	NA	NA	0
	NAV3	0.0554951	0.1152	0.481729	0.629998	0.999204	45.3889
	IDH3G	-0.0244074	0.0822147	-0.296874	0.766562	0.999204	665.848
	ROGDI	0.221992	0.109585	2.02575	0.0427905	0.678888	74.7294
	PDZD4	0.00361891	0.0164453	0.220057	0.825827	NA	0.130978
	ATP2B3	0.103356	0.0732137	1.4117	0.158037	NA	3.02293
	ROCK1	-0.0335776	0.101386	-0.331186	0.740504	0.999204	1501.86
	CBFB	-0.178727	0.0973593	-1.83575	0.0663953	0.751366	1260.73
	PDK3	-0.0692686	0.115883	-0.597748	0.550008	0.999204	77.0107
	HYAL2	0.0827714	0.116161	0.712557	0.47612	0.999204	103.883
	HDAC4	0.0149952	0.0940021	0.15952	0.873259	0.999204	743.944
	RASSF1	0.126203	0.0708436	1.78143	0.0748418	0.783156	749.821
	FGFR3	0.163353	0.0807677	2.0225	0.0431249	0.678888	525.876
	IFI35	0.132953	0.0969644	1.37116	0.170327	0.932152	180.93
	HEATR6	-0.00780806	0.0755061	-0.10341	0.917638	0.999204	237.203
	COASY	-0.0860831	0.0673705	-1.27776	0.201335	0.960751	1162.53
	PLEKHH3	0.0274271	0.116025	0.236391	0.81313	0.999204	519.897
	MEF2A	-0.0577442	0.0714272	-0.808435	0.41884	0.999204	371.615
	OTUD5	-0.0482434	0.0681471	-0.707931	0.478988	0.999204	620.353
	TFE3	0.083527	0.0865283	0.965314	0.334388	0.999204	319.676
	TBC1D25	0.140499	0.113577	1.23704	0.216071	0.969237	187.215
	ACSL4	-0.178083	0.0815625	-2.18339	0.0290069	0.613828	1231.49
	INPP5A	0.111181	0.078877	1.40955	0.158673	0.923427	788.737
	GPKOW	-0.120685	0.0784564	-1.53824	0.123991	0.873737	262.348
	GRIPAP1	0.155507	0.0754393	2.06135	0.0392698	0.660098	887.324
	FTSJ1	0.0451287	0.0722195	0.624883	0.532048	0.999204	479.193
	PRR11	-0.292331	0.0925913	-3.15722	0.00159281	0.148351	625.801
	REEP1	0.00343193	0.103952	0.0330145	0.973663	0.999204	9.77208
	ATP11A	0.0475354	0.0908349	0.523317	0.600754	0.999204	1716.75
	POLR1A	0.00551269	0.115128	0.0478829	0.96181	0.999204	1982.89
	LAPTM4A	0.103078	0.0913899	1.12789	0.259367	0.985834	452.037
	TTC7A	-0.00343144	0.0916541	-0.037439	0.970135	0.999204	1637.22
	IP6K2	0.0391948	0.0634103	0.618115	0.5365	0.999204	498.234
	STON1-GTF2A1L	0.0301771	0.0329832	0.914921	0.360233	NA	0.539688
	SRBD1	-0.139765	0.0926808	-1.50803	0.131548	0.883338	272.63
	KIF2A	-0.0784294	0.10104	-0.776219	0.43762	0.999204	677.932
	RASGRP2	0.20183	0.0806935	2.5012	0.0123774	0.429479	618.79
	PSME4	-0.131658	0.110776	-1.18851	0.234633	0.976652	917.042
	IFT80	0.124423	0.106795	1.16507	0.243992	0.979905	100.646
	SIRT2	0.140032	0.0791619	1.76893	0.0769048	0.789461	698.547
	ERLEC1	-0.0236444	0.0975073	-0.242489	0.808401	0.999204	465.885
	PPP2R5B	0.0239689	0.115042	0.20835	0.834956	0.999204	48.6915
	PYGM	-0.0161105	0.0594257	-0.271103	0.786312	NA	1.74136
	PAGE1	NA	NA	NA	NA	NA	0
	PITX1	0.0100551	0.0456419	0.220304	0.825634	NA	1.43203
	TRPC7	NA	NA	NA	NA	NA	0
	MAST4	0.125492	0.090318	1.38944	0.164698	0.924863	7.89427
	ADGRF5	NA	NA	NA	NA	NA	0
	SDK2	NA	NA	NA	NA	NA	0
	ADAM7	NA	NA	NA	NA	NA	0
	NUP133	-0.122631	0.0839753	-1.46032	0.144201	0.901303	1939.27
	NUCKS1	-0.0915876	0.0975904	-0.938489	0.347993	0.999204	9098.8
	VPS35	-0.0531454	0.0874	-0.60807	0.543141	0.999204	1882.86
	DNAJA2	-0.0693036	0.0964243	-0.718736	0.472304	0.999204	970.72
	BCL3	0.175911	0.104061	1.69046	0.0909396	0.811046	79.8387
	KCNAB2	-0.0268753	0.0757612	-0.354738	0.722786	0.999204	4309.3
	ABCC9	0.00361891	0.0164453	0.220057	0.825827	NA	0.110151
	GAL	-0.122629	0.107323	-1.14262	0.253197	0.981343	487.592
	CLEC2D	0.0267446	0.114328	0.233928	0.815041	0.999204	140.725
	FUNDC1	0.0385608	0.114803	0.335888	0.736956	0.999204	90.3711
	MAOB	NA	NA	NA	NA	NA	0
	RORA	0.0885495	0.0939825	0.942191	0.346095	0.999204	8.05755
	DRD4	0.00801898	0.106655	0.0751859	0.940067	0.999204	11.1807
	TGFBR3	-0.0100993	0.0584697	-0.172727	0.862866	NA	2.80318
	NA	NA	NA	NA	NA	NA	0
	PLA2G10	0.00336731	0.0222936	0.151043	0.879942	NA	0.207001
	HES2	4.07294e-05	0.0190643	0.00213643	0.998295	NA	0.20667
	ATP1B3	-0.0752781	0.0816222	-0.922275	0.356385	0.999204	1031.82
	NEDD4	-0.187453	0.0906737	-2.06734	0.0387023	0.657185	309.145
	PIGB	-0.0457593	0.0835433	-0.547731	0.583877	0.999204	183.091
	MAPK6	-0.18483	0.0911199	-2.02843	0.0425168	0.678888	838.581
	GNB5	-0.00374868	0.0845647	-0.0443291	0.964642	0.999204	185.875
	RAB27A	0.0973707	0.0733243	1.32795	0.184196	0.948353	2645.57
	HDHD5	0.051744	0.093231	0.555009	0.578889	0.999204	1157.49
	UFD1	-0.0124666	0.0953213	-0.130785	0.895945	0.999204	360.71
	LRP6	0.0296607	0.100434	0.295325	0.767746	0.999204	183.99
	GUCY2C	-0.00176408	0.0164453	-0.10727	0.914575	NA	0.0872269
	SCT	-0.0230956	0.0483656	-0.477521	0.632991	NA	1.23542
	PHRF1	0.0376037	0.0933005	0.403039	0.68692	0.999204	1280.96
	ELP1	-0.114979	0.0793886	-1.44831	0.147532	0.909263	978.337
	NUCB2	-0.140549	0.0717914	-1.95774	0.0502604	0.702038	2085.91
	PFN2	-0.00710823	0.0504274	-0.14096	0.887902	NA	1.19895
	PTPN3	-0.0890755	0.112112	-0.794521	0.426892	0.999204	223.138
	SPTB	0.11593	0.106311	1.09048	0.275504	0.988256	23.0807
	DAPP1	0.197997	0.110826	1.78656	0.0740091	0.779573	267.194
	FGF10	NA	NA	NA	NA	NA	0
	SLC44A1	0.0936467	0.11257	0.831898	0.405467	0.999204	535.093
	TMEM260	0.00198426	0.102973	0.0192697	0.984626	0.999204	320.702
	SMG6	-0.0115888	0.0834302	-0.138904	0.889526	0.999204	240.114
	EXOC5	-0.022446	0.0920205	-0.243924	0.807289	0.999204	1219.6
	CLTCL1	0.0770729	0.095264	0.809046	0.418489	0.999204	716.648
	FGF22	0.0481302	0.0557484	0.863347	0.387947	NA	1.61474
	FSTL3	0.265478	0.114317	2.32229	0.0202176	0.531021	123.321
	DGCR2	0.0886334	0.0753887	1.17569	0.239721	0.979595	805.493
	RNF126	-0.0302962	0.08234	-0.367941	0.712917	0.999204	978.16
	MNT	0.111721	0.0854286	1.30777	0.190953	0.956744	432.859
	ZXDC	0.0161738	0.0698137	0.23167	0.816794	0.999204	621.18
	JMJD6	0.0207656	0.0746851	0.278042	0.78098	0.999204	369.33
	POLB	0.0741019	0.0929042	0.797616	0.425093	0.999204	299.205
	ST6GALNAC1	0.0539426	0.0464502	1.1613	0.24552	NA	1.02294
	WIPI1	-0.114191	0.116663	-0.978811	0.327673	0.999204	24.7123
	FRMPD1	NA	NA	NA	NA	NA	0
	GBA2	-0.0052797	0.0739869	-0.07136	0.943111	0.999204	503.729
	NDST1	0.164422	0.0842154	1.95239	0.0508915	0.706344	1152.67
	ASNS	0.0828032	0.113478	0.729682	0.465584	0.999204	16.5856
	AP3M2	-0.138786	0.0926385	-1.49814	0.134096	0.887592	248.345
	CNGB1	NA	NA	NA	NA	NA	0
	ST6GALNAC2	0.0825789	0.0744085	1.1098	0.267084	NA	2.71032
	CHAT	0.00361891	0.0164453	0.220057	0.825827	NA	0.104365
	PABPC1	-0.22427	0.0814033	-2.75505	0.0058683	0.29356	52120.6
	TESK2	0.0732908	0.116448	0.629385	0.529097	0.999204	47.9376
	CFAP20	-0.0407291	0.081137	-0.501979	0.615682	0.999204	338.856
	CSNK2A2	-0.0933403	0.0989755	-0.943065	0.345648	0.999204	1315.68
	PTPN21	0.0523103	0.0500618	1.04492	0.296062	NA	1.31111
	EIF2B3	-0.0965236	0.0807565	-1.19524	0.231992	0.976652	436.071
	CAMK2A	0.0212886	0.0254111	0.837771	0.40216	NA	0.428698
	TCOF1	-0.0393352	0.106346	-0.36988	0.711472	0.999204	2131.29
	CDC42	-0.0477144	0.0890318	-0.535925	0.59201	0.999204	1979.55
	OSBPL3	-0.0375842	0.094554	-0.39749	0.691006	0.999204	272.729
	EPHA8	0.00361891	0.0164453	0.220057	0.825827	NA	0.104365
	SLC12A3	0.144106	0.0897417	1.60579	0.108321	NA	5.2461
	RAD18	-0.0637104	0.0775959	-0.821053	0.411616	0.999204	434.187
	ATP2B1	-0.0344569	0.0992265	-0.347255	0.7284	0.999204	847.204
	TRPM5	-0.00803619	0.0239951	-0.33491	0.737693	NA	0.301199
	NCK2	-0.000340205	0.0873454	-0.00389494	0.996892	0.999204	551.965
	MAP4K4	0.00417333	0.106387	0.039228	0.968709	0.999204	1694.36
	MGAT4A	0.100246	0.0852081	1.17649	0.239401	0.979562	424.78
	RPL31	0.0948922	0.0900406	1.05388	0.291937	0.990965	14112.9
	WDR1	-0.00824394	0.0447116	-0.18438	0.853715	0.999204	2978.83
	SNX13	-0.0863034	0.0762865	-1.13131	0.257926	0.985834	261.929
	MS4A12	0.00341738	0.0224572	0.152173	0.879051	NA	0.212787
	ARHGAP10	-0.0448111	0.115726	-0.387217	0.698596	0.999204	100.44
	RPS6KA2	0.0081792	0.116053	0.0704781	0.943813	0.999204	49.1838
	ING3	-0.137349	0.0799269	-1.71843	0.0857179	0.801073	268.74
	VASH1	0.15726	0.104368	1.50679	0.131865	0.883635	516.64
	LMCD1	-0.00176408	0.0164453	-0.10727	0.914575	NA	0.0519573
	BUD23	0.120436	0.0877406	1.37264	0.169865	0.932152	730.436
	SEL1L	-0.118407	0.0928508	-1.27524	0.202223	0.960751	1100.08
	TRIP13	-0.107174	0.0897501	-1.19414	0.232425	0.976652	849.632
	ATP6AP1	0.0744158	0.0720335	1.03307	0.30157	0.991358	785.642
	TCF3	-0.0629664	0.0783351	-0.803809	0.421507	0.999204	3926.24
	TRIB2	0.0307542	0.0420167	0.731952	0.464198	NA	0.980513
	DAZAP1	-0.0448948	0.0776786	-0.577956	0.563294	0.999204	4243.57
	MBD3	-0.0532035	0.0897851	-0.592565	0.553472	0.999204	1375.31
	PRLH	3.8867e-05	0.0186264	0.00208667	0.998335	NA	0.191592
	HLTF	-0.125931	0.0719835	-1.74944	0.0802145	0.795808	939.125
	FAM50A	0.0281208	0.0753652	0.373127	0.709054	0.999204	459.367
	FAM3A	-0.106321	0.0960465	-1.10697	0.268305	0.985857	222.06
	CPSF1	0.0818323	0.0689623	1.18662	0.235376	0.977735	2371.38
	MYO3B	0.0207883	0.0407826	0.509734	0.610238	NA	0.876024
	CYBRD1	0.136884	0.095625	1.43147	0.152297	0.918822	385.21
	CDH19	NA	NA	NA	NA	NA	0
	PDCD2	-0.0867001	0.0628669	-1.37911	0.167862	0.928687	1988.78
	SLC6A15	NA	NA	NA	NA	NA	0
	RDH11	-0.0251223	0.076962	-0.326425	0.744103	0.999204	194.017
	PRKACA	-0.00042256	0.0647518	-0.00652583	0.994793	0.999204	626.556
	ADGRL1	-0.0415398	0.0986927	-0.4209	0.673828	0.999204	1126.39
	SPP2	NA	NA	NA	NA	NA	0
	ACTN1	-0.0404816	0.0619988	-0.652941	0.513794	0.999204	2162.12
	ZFYVE26	0.11876	0.100736	1.17893	0.238427	0.978566	161.152
	RPS6KA6	NA	NA	NA	NA	NA	0
	EPN2	0.114446	0.111619	1.02532	0.305211	0.991358	121.389
	PTPN18	-0.0805605	0.0818857	-0.983818	0.325205	0.998578	559.56
	LIMS2	0.0203501	0.0369156	0.551259	0.581456	NA	1.10777
	ASIC4	0.0419747	0.0385021	1.09019	0.275629	NA	1.30547
	SPEG	0.0324991	0.0502853	0.646294	0.518089	NA	1.46548
	LNX1	-0.0663953	0.113258	-0.586229	0.557722	0.999204	15.7199
	ALDH3A2	0.184983	0.0627016	2.95021	0.00317558	0.211064	1333.78
	TFRC	-0.0502534	0.104047	-0.482986	0.629106	0.999204	3366.59
	SREBF1	-0.0952542	0.110324	-0.863408	0.387913	0.999204	2596.88
	TRPC5	0.00117191	0.0288385	0.040637	0.967585	NA	0.419793
	AFF4	0.0209813	0.0996548	0.21054	0.833246	0.999204	601.731
	UBE2D1	0.0713958	0.0943851	0.75643	0.449391	0.999204	359.148
	MPP5	0.0283524	0.0924912	0.306541	0.759192	0.999204	152.035
	RHOBTB1	-0.265602	0.114773	-2.31416	0.020659	0.537227	58.4537
	SMC1A	-0.188233	0.104156	-1.80722	0.0707282	0.769638	3119.89
	HSD17B10	0.0179509	0.083616	0.214683	0.830014	0.999204	855.188
	MARK2	0.00352936	0.0986335	0.0357826	0.971456	0.999204	704.374
	HMMR	-0.152303	0.105405	-1.44494	0.148476	0.911521	625.876
	CHFR	-0.0188441	0.0923743	-0.203997	0.838355	0.999204	244.747
	TRHDE	0.0957002	0.113459	0.843479	0.398961	0.999204	67.8621
	P4HA2	-0.0181811	0.0749298	-0.242642	0.808283	NA	4.17629
	FCGR2B	0.0738536	0.0709589	1.0408	0.297971	0.991358	372.36
	NFATC3	-0.0336606	0.107898	-0.311966	0.755066	0.999204	578.449
	TRNT1	0.0787854	0.0982101	0.802213	0.42243	0.999204	405.554
	ACADVL	0.0361786	0.0831471	0.435116	0.663478	0.999204	3913.77
	STK10	0.0657251	0.063369	1.03718	0.299651	0.991358	2625.99
	FBXW11	-0.123201	0.0745952	-1.6516	0.0986171	0.823465	430.855
	ACAP1	0.0614137	0.116448	0.52739	0.597923	0.999204	285.144
	CRMP1	NA	NA	NA	NA	NA	0
	EVC	NA	NA	NA	NA	NA	0
	DERL2	-0.0657814	0.0938905	-0.700618	0.483541	0.999204	242.741
	SIDT1	0.0829042	0.116209	0.713403	0.475596	0.999204	33.7815
	NDE1	-0.0237339	0.0760474	-0.312094	0.754969	0.999204	367.523
	MRVI1	-0.138082	0.107377	-1.28595	0.198459	0.959403	10.723
	TMEM38A	-0.176202	0.114121	-1.544	0.122589	0.870887	47.9466
	AP1M1	0.0253727	0.0656178	0.386674	0.698998	0.999204	1895.11
	PVR	0.113463	0.0787052	1.44162	0.149409	0.913835	372.901
	XRCC1	0.0095673	0.086027	0.111213	0.911448	0.999204	341.347
	SCARB1	-0.0118815	0.0645382	-0.184101	0.853935	0.999204	1665.44
	CYP2W1	-0.00472019	0.116762	-0.0404257	0.967754	0.999204	27.5972
	MCM2	-0.0305279	0.0839915	-0.363464	0.716258	0.999204	3662.12
	MOV10L1	0.00377344	0.0235866	0.159982	0.872895	NA	0.256611
	PANX2	0.074883	0.0989149	0.757045	0.449023	0.999204	11.2889
	SELENOO	0.102049	0.0936719	1.08943	0.275964	0.988256	480.279
	TP63	0.00663774	0.0236198	0.281025	0.778691	NA	0.277574
	ALPK1	0.00239949	0.100299	0.0239235	0.980914	0.999204	231.3
	LLGL2	0.140836	0.0938608	1.50048	0.13349	0.886707	204.58
	PDE8A	0.167892	0.0937083	1.79165	0.0731892	0.774973	172.563
	CLCN4	0.0365928	0.114403	0.319859	0.749075	0.999204	33.6119
	NLE1	-0.231747	0.0776959	-2.98274	0.00285679	0.203523	720.967
	SDHA	-0.0645306	0.067811	-0.951623	0.341288	0.999204	2764.27
	SMARCE1	-0.105386	0.0721308	-1.46104	0.144005	0.900872	634.259
	FNDC8	0.0202374	0.0533262	0.379502	0.704315	NA	1.2991
	GSDMB	-0.0177703	0.113198	-0.156984	0.875257	0.999204	56.8432
	KDM5A	0.0183889	0.104157	0.176549	0.859863	0.999204	1657.14
	ADAM11	0.130309	0.112395	1.15939	0.246297	0.979905	20.2498
	PPP2R3A	-0.0239338	0.087219	-0.274411	0.783769	NA	4.65706
	FERMT2	-0.0174418	0.0318016	-0.548457	0.583378	NA	0.410549
	ABCB11	-0.009491	0.0379296	-0.250227	0.802412	NA	0.719202
	DHRS9	0.230023	0.11687	1.96821	0.0490444	0.694322	445.373
	CD5L	0.00356859	0.0229439	0.155535	0.876399	NA	0.230818
	PTGS2	-0.0290715	0.116863	-0.248766	0.803542	0.999204	29.3911
	IGF2BP2	-0.0943407	0.0799205	-1.18043	0.237828	0.978566	1454.29
	MAP3K13	0.0998172	0.0757967	1.31691	0.18787	0.95229	242.869
	ST6GAL1	0.0528043	0.0978445	0.539676	0.589421	0.999204	535.727
	TBX21	0.0607314	0.0420855	1.44305	0.149007	NA	0.889436
	VDAC1P1	-0.129981	0.105122	-1.23648	0.21628	0.96987	10.2092
	FRY	0.223556	0.104439	2.14054	0.0323115	0.625933	627.432
	PICALM	-0.0356965	0.0632289	-0.56456	0.572373	0.999204	793.005
	NSF	0.166959	0.0716185	2.33123	0.0197413	0.528154	625.8
	GLI2	0.0480812	0.0726946	0.661414	0.508347	0.999204	12.6884
	CLASP1	-0.021325	0.0946142	-0.225389	0.821676	0.999204	624.579
	MRPS34	-0.047543	0.0872303	-0.545028	0.585734	0.999204	1118.85
	NOTCH3	0.00361891	0.0164453	0.220057	0.825827	NA	0.080308
	CLNS1A	-0.0606138	0.0704188	-0.860761	0.389369	0.999204	2342.18
	PPP2R2C	-0.0179126	0.036975	-0.484452	0.628065	NA	0.629409
	TEAD2	0.0777487	0.0473897	1.64062	0.100876	NA	1.14723
	EED	-0.107223	0.0953171	-1.12491	0.260628	0.985857	417.059
	CDHR2	0.051047	0.107848	0.473325	0.635981	0.999204	9.64418
	SNCB	-0.00176408	0.0164453	-0.10727	0.914575	NA	0.0611965
	TSG101	0.00818682	0.0893452	0.0916314	0.926991	0.999204	517.03
	NCBP3	0.0159448	0.0825199	0.193224	0.846784	0.999204	1098.32
	ATP2A3	0.0400342	0.0689464	0.580657	0.561472	0.999204	2051.38
	CA12	0.0106842	0.0274602	0.389079	0.697217	NA	0.310331
	MGLL	0.0188373	0.116378	0.161862	0.871414	0.999204	73.4957
	NTN4	-0.0057639	0.017062	-0.337821	0.735498	NA	0.146687
	BCS1L	-0.0376734	0.0701546	-0.537006	0.591263	0.999204	667.836
	NUAK1	0.153623	0.0755804	2.03257	0.0420958	0.675003	305.096
	DPP8	-0.0893832	0.0914377	-0.977531	0.328306	0.999204	969.127
	SLC24A1	-0.0152378	0.100082	-0.152253	0.878988	0.999204	182.439
	ZNF532	-0.143722	0.0859864	-1.67145	0.0946327	0.817462	323.829
	SCARF1	0.174695	0.11559	1.51134	0.130702	0.883338	20.549
	LMAN1	-0.161515	0.0685812	-2.35509	0.0185184	0.514154	2113.3
	HACD3	0.209123	0.0983881	2.12549	0.0335458	0.625933	1005.6
	IPCEF1	0.247909	0.112878	2.19625	0.0280739	0.603098	127.542
	ZZEF1	0.0564604	0.0932167	0.60569	0.54472	0.999204	1317.76
	NOX3	NA	NA	NA	NA	NA	0
	ENO1	0.134798	0.0625492	2.15507	0.0311562	0.625933	37486.6
	SLC12A1	-0.0966241	0.0892679	-1.08241	0.279072	0.989905	7.07824
	MYDGF	0.0264998	0.0772555	0.343015	0.731587	0.999204	1736.57
	ANO8	0.056216	0.108526	0.517997	0.60446	0.999204	434.807
	TUBE1	-0.0843903	0.105149	-0.802581	0.422217	0.999204	216.124
	ARHGEF10L	0.264814	0.106626	2.48357	0.0130073	0.441594	31.351
	TXK	0.030217	0.0894499	0.337809	0.735507	NA	4.31738
	WSCD2	0.00153397	0.0438885	0.0349516	0.972118	NA	0.834441
	KCNQ2	0.013336	0.0280158	0.476017	0.634063	NA	0.346515
	TACR2	0.0343978	0.0344778	0.99768	0.318435	NA	0.750501
	ACTR6	-0.0212638	0.107791	-0.197269	0.843617	0.999204	432.845
	TIPIN	-0.101804	0.107971	-0.942884	0.34574	0.999204	246.959
	SRI	0.0333142	0.0972031	0.342727	0.731804	0.999204	316.185
	EIF4G3	-0.00565473	0.0601903	-0.0939475	0.925151	0.999204	1771.64
	NUP37	-0.0882591	0.0822435	-1.07314	0.283207	0.990179	708.669
	SEMA3A	-0.1492	0.116866	-1.27668	0.201716	0.960751	82.8674
	GTSE1	-0.0844912	0.116769	-0.723578	0.469325	0.999204	578.757
	SEMA3C	-0.00453606	0.0185548	-0.244469	0.806868	NA	0.202701
	TTC38	0.0426958	0.08354	0.511082	0.609294	0.999204	223.998
	ACAT1	0.00738881	0.0747235	0.098882	0.921232	0.999204	944.291
	GRAMD4	0.000871818	0.0919744	0.00947891	0.992437	0.999204	1130.1
	CELSR1	0.434614	0.115654	3.75789	0.000171355	0.0348328	51.6817
	WNT8B	0.0266515	0.0805841	0.330728	0.74085	NA	4.40207
	ZNF638	-0.0395381	0.104528	-0.378253	0.705242	0.999204	1872.77
	SLC25A40	-0.101583	0.0881927	-1.15183	0.249389	0.979905	311.316
	TIMM21	-0.023242	0.0871793	-0.266599	0.789778	0.999204	529.091
	ADD2	-0.114851	0.102951	-1.11559	0.264597	0.985857	845.537
	FGF4	NA	NA	NA	NA	NA	0
	RASAL2	0.0957754	0.090041	1.06369	0.287471	0.990965	747.193
	VPS9D1	0.181088	0.0930049	1.94708	0.0515256	0.708459	137.205
	ZNF37A	-0.0107263	0.0949411	-0.112978	0.910048	0.999204	802.702
	MARK3	0.0673951	0.0741341	0.909097	0.363299	0.999204	773.034
	SLC25A3	-0.274237	0.0765664	-3.58169	0.000341383	0.05492	8453.6
	FNDC3B	0.0800166	0.110273	0.725625	0.468069	0.999204	468.544
	FOSL2	0.0125765	0.0987233	0.127391	0.898631	0.999204	1813.43
	CACNG5	NA	NA	NA	NA	NA	0
	CACNG4	0.00541325	0.0164453	0.329166	0.74203	NA	0.115697
	FRYL	-0.064826	0.0944227	-0.686551	0.492366	0.999204	779.826
	TMEM131	0.0164549	0.081213	0.202614	0.839437	0.999204	929.309
	FSCN1	0.0632903	0.071558	0.884462	0.376447	0.999204	3548.79
	ACTB	0.0316405	0.053902	0.587001	0.557203	0.999204	60451.8
	MOCOS	0.0178105	0.0318539	0.559129	0.576073	NA	0.411356
	PLD1	-0.0824329	0.0843484	-0.97729	0.328425	0.999204	171.145
	ATP12A	0.00120326	0.0233959	0.0514301	0.958983	NA	0.28463
	WDR62	-0.0247601	0.11686	-0.211879	0.832201	0.999204	465.884
	DLG1	-0.198154	0.0750561	-2.64008	0.00828875	0.352384	580.839
	RAB7A	-0.00838215	0.0564071	-0.148601	0.881868	0.999204	2562.75
	BCAP29	-0.0257371	0.0806879	-0.318971	0.749748	0.999204	577.513
	SEC31B	0.125996	0.115153	1.09416	0.273884	0.987783	463.219
	SART3	-0.102249	0.0820965	-1.24547	0.212959	0.96688	1908.23
	ARHGAP15	0.0848998	0.110367	0.769251	0.441744	0.999204	675.928
	TUBA3D	-0.0595746	0.088999	-0.669385	0.50325	NA	5.90104
	PAX2	NA	NA	NA	NA	NA	0
	EXOSC7	0.0523676	0.085029	0.615879	0.537975	0.999204	415.456
	KIFAP3	0.0137474	0.09723	0.14139	0.887562	0.999204	134.363
	MKRN2	0.0419775	0.0743463	0.564621	0.572332	0.999204	559.014
	MCM6	-0.0643285	0.104827	-0.613664	0.539437	0.999204	2983.84
	REXO2	0.0845272	0.0922932	0.915855	0.359743	0.999204	206.541
	RBM7	-0.0687654	0.0922393	-0.745511	0.455963	0.999204	250.615
	RBMS2	0.0110816	0.116508	0.0951143	0.924224	0.999204	272.39
	BAZ2A	0.0617602	0.0820698	0.752533	0.451731	0.999204	2138.91
	PTPN23	0.0629542	0.0627066	1.00395	0.315404	0.993365	668.474
	MLH1	-0.0854201	0.0684526	-1.24787	0.212078	0.966389	889.371
	UNG	0.00700859	0.101217	0.069243	0.944796	0.999204	1474.03
	FMO4	-0.108081	0.107577	-1.00469	0.315048	0.993364	18.0084
	KLHL20	0.0436368	0.0778957	0.560195	0.575347	0.999204	431.448
	RGS11	0.0120586	0.0212355	0.567848	0.570138	NA	0.326975
	SLC46A1	-0.00794596	0.0698712	-0.113723	0.909457	NA	3.37237
	PLXNA2	0.00799433	0.0679163	0.117709	0.906299	NA	2.45784
	SPAG5	-0.120962	0.0763076	-1.58519	0.112923	0.860959	802.747
	ANKRD13A	0.0392149	0.0597045	0.656815	0.5113	0.999204	1323.85
	TPD52	-0.231094	0.082361	-2.80586	0.00501818	0.275536	623.646
	ACACB	-0.0545404	0.107256	-0.508504	0.6111	0.999204	95.7778
	TRAF4	0.102033	0.0989018	1.03166	0.302233	0.991358	301.248
	PAG1	0.186444	0.0964454	1.93315	0.0532172	0.712095	643.768
	GPATCH1	-0.0394189	0.0693835	-0.568131	0.569946	0.999204	404.886
	ICAM3	-0.0464307	0.115244	-0.402891	0.687028	0.999204	46.4071
	NT5C2	0.180332	0.0870136	2.07246	0.038223	0.657014	1080.98
	MCAM	-0.022998	0.0718122	-0.320252	0.748777	NA	2.75023
	GPC4	-0.00726504	0.0390282	-0.186148	0.852328	NA	0.745017
	MBNL3	-0.221309	0.0961101	-2.30266	0.0212978	0.546318	276.368
	CAMSAP3	-0.128222	0.0930467	-1.37804	0.168192	0.929323	7.16363
	RAP1GAP	0.129258	0.115491	1.11921	0.263051	0.985857	85.3329
	XAB2	-0.0821632	0.0669367	-1.22748	0.219643	0.970462	1554.49
	ARHGEF1	0.0971918	0.0743511	1.3072	0.191144	0.956744	3711.19
	STXBP2	0.0121449	0.0763357	0.159098	0.873592	0.999204	937.246
	MAP2K7	-0.0969135	0.0690716	-1.40309	0.160591	0.923427	834.561
	NMRK2	NA	NA	NA	NA	NA	0
	DGKD	0.120822	0.0829589	1.4564	0.145281	0.904437	1211.33
	CTTNBP2	0.0163524	0.024692	0.662255	0.507808	NA	0.330118
	ACTL6B	0.0079522	0.0199089	0.399429	0.689577	NA	0.241129
	RARB	-0.106187	0.0866528	-1.22543	0.220412	NA	4.05147
	TOP2B	-0.00929924	0.101461	-0.0916535	0.926973	0.999204	4804.13
	TM9SF3	-0.110688	0.0729084	-1.51818	0.128969	0.883317	3957.8
	NFKB2	0.123128	0.107603	1.14428	0.252508	0.980458	327.427
	UBE2T	-0.0218099	0.0890003	-0.245054	0.806414	0.999204	560.263
	PPP1R12B	0.164172	0.0960831	1.70865	0.0875166	0.803423	479.85
	DNAJC10	-0.0721287	0.0906121	-0.796016	0.426023	0.999204	1300.76
	GTF3C1	-0.073564	0.0784697	-0.937484	0.34851	0.999204	938.989
	IL4R	0.233143	0.0805434	2.89463	0.00379606	0.234676	580.116
	USP33	0.0276514	0.073069	0.378429	0.705112	0.999204	857.635
	PAK3	-0.107333	0.0786015	-1.36553	0.172086	NA	3.34637
	CAPN6	NA	NA	NA	NA	NA	0
	DCX	NA	NA	NA	NA	NA	0
	SNRPA	-0.0161853	0.0905633	-0.178718	0.858159	0.999204	1582.29
	SPAG6	-0.0308514	0.114526	-0.269384	0.787634	0.999204	47.3114
	EXOSC5	0.200715	0.0913879	2.1963	0.0280708	0.603098	799.32
	DYNC1I2	-0.0382723	0.0528588	-0.724047	0.469037	0.999204	820.668
	APBB1IP	0.0829598	0.0897938	0.923893	0.355542	0.999204	1752.29
	LRCH4	0.119861	0.101882	1.17647	0.239407	0.979562	339.933
	FAM76B	-0.0117296	0.0882296	-0.132944	0.894238	0.999204	360.998
	SIRT6	0.124848	0.0884515	1.41149	0.158102	0.923427	549.847
	TYR	NA	NA	NA	NA	NA	0
	POLD3	-0.137548	0.0748544	-1.83754	0.0661304	0.751366	701.925
	ACTN2	-0.0812965	0.0788189	-1.03143	0.302337	NA	3.51948
	CAPZB	0.00911144	0.0643315	0.141633	0.88737	0.999204	2511.06
	GPR137B	0.340536	0.0966026	3.52512	0.000423288	0.0617782	104.434
	NAALAD2	0.153348	0.103158	1.48654	0.137137	0.89178	7.6555
	JADE1	-0.0980033	0.104803	-0.935115	0.349729	0.999204	663.616
	SLC25A43	-0.0985242	0.0933264	-1.0557	0.291108	0.990965	212.767
	UBE2A	0.00197241	0.0944348	0.0208864	0.983336	0.999204	740.12
	FGFR1	-0.0687204	0.0805944	-0.85267	0.393842	0.999204	1682.24
	FKBP6	-0.00176408	0.0164453	-0.10727	0.914575	NA	0.0872269
	SMC1B	0.0121542	0.0985151	0.123374	0.901811	0.999204	7.56889
	FBLN1	0.101344	0.116202	0.872135	0.383135	0.999204	37.0752
	ITGA8	0.00359142	0.0230165	0.156037	0.876004	NA	0.233614
	CST7	0.24042	0.085421	2.81453	0.00488482	0.273338	512.189
	MAP2	-0.00176408	0.0164453	-0.10727	0.914575	NA	0.0854909
	PIAS2	-0.0596858	0.0746521	-0.799519	0.423989	0.999204	322.79
	AMPH	0.0511068	0.0723791	0.706099	0.480126	NA	2.53391
	ARAF	0.0117031	0.0662521	0.176644	0.859788	0.999204	672.035
	MCCC1	0.149281	0.0722707	2.06558	0.0388684	0.658231	595.709
	LAMP3	0.00679743	0.0184165	0.369094	0.712058	NA	0.184673
	FAP	-0.035638	0.101424	-0.351376	0.725306	0.999204	7.77546
	NEBL	-0.0181041	0.0466078	-0.388436	0.697694	NA	1.05178
	ACER3	0.125061	0.102595	1.21898	0.222853	0.971047	185.91
	UBE2K	-0.0417667	0.0866946	-0.481768	0.629971	0.999204	1582.12
	PIK3C3	0.0295268	0.0857119	0.34449	0.730478	0.999204	673.581
	N4BP2	-0.084122	0.113381	-0.741938	0.458125	0.999204	531.113
	TIGAR	0.0541764	0.116847	0.463651	0.642898	0.999204	166.033
	TULP3	-0.0330514	0.0928036	-0.356143	0.721733	0.999204	130.333
	SYNJ2	-0.00463126	0.0985627	-0.046988	0.962523	0.999204	402.081
	ADCY2	-0.0083442	0.0334638	-0.24935	0.80309	NA	0.617121
	PPP2R5C	0.0127152	0.085629	0.148491	0.881955	0.999204	1082.3
	PMS2P1	0.0962556	0.0928347	1.03685	0.299806	0.991358	117.697
	RBFOX1	NA	NA	NA	NA	NA	0
	GNB1	-0.180955	0.0437223	-4.13873	3.49234e-05	0.00976523	4083.6
	HOXA9	0.0678048	0.0820105	0.826781	0.408361	0.999204	566.742
	EDN1	0.00744133	0.0244541	0.304298	0.760901	NA	0.315884
	MLLT10	0.155783	0.0757724	2.05594	0.0397887	0.660098	932.887
	ZCWPW1	0.19911	0.114525	1.73857	0.0821096	0.799567	56.9698
	ADCYAP1R1	0.0454398	0.0397205	1.14399	0.252628	NA	1.12279
	FGF20	NA	NA	NA	NA	NA	0
	P2RY10	NA	NA	NA	NA	NA	0
	ITM2A	0.00828234	0.0251609	0.329176	0.742023	NA	0.380078
	NRDC	-0.0909784	0.0627517	-1.44982	0.14711	0.909263	1235.01
	VDAC3	-0.00467383	0.0687062	-0.0680263	0.945765	0.999204	2722.68
	PCM1	0.0105145	0.107044	0.0982262	0.921753	0.999204	4168.96
	TNRC6C	0.00735051	0.10184	0.0721768	0.942461	0.999204	500.904
	CBFA2T2	0.0857202	0.0867598	0.988017	0.323144	0.997113	276.026
	BRINP1	NA	NA	NA	NA	NA	0
	ITCH	-0.0574383	0.0908023	-0.632564	0.527018	0.999204	568.426
	PKD2L2	-0.0065228	0.0602941	-0.108183	0.913851	NA	1.92398
	TP53INP2	0.455347	0.102335	4.44958	8.60401e-06	0.00352882	102.679
	SDF4	0.0247971	0.0718999	0.344884	0.730182	0.999204	1672.86
	MYH7B	-0.00934014	0.10778	-0.086659	0.930943	0.999204	11.3346
	BPIFB2	NA	NA	NA	NA	NA	0
	TP73	-0.0183212	0.116729	-0.156956	0.87528	0.999204	380.775
	TOLLIP	-0.0413348	0.0812472	-0.508753	0.610925	0.999204	524.569
	UBE2D4	-0.118774	0.115769	-1.02596	0.304909	0.991358	58.5764
	CLUL1	0.00780939	0.0250302	0.311999	0.755041	NA	0.3449
	RUNX1T1	0.0147148	0.0234364	0.627862	0.530095	NA	0.255477
	CDH17	0.0107085	0.0285458	0.375132	0.707562	NA	0.385767
	THOC1	-0.0638431	0.0813465	-0.784829	0.432554	0.999204	440.981
	FKBP7	0.0740902	0.116864	0.633989	0.526088	0.999204	71.9015
	OSBPL6	0.00614715	0.031268	0.196595	0.844144	NA	0.811553
	SLC1A3	-0.0402121	0.0866742	-0.463945	0.642687	0.999204	181.239
	XRCC5	-0.110113	0.0849814	-1.29573	0.195067	0.956744	6621.59
	LXN	0.0157301	0.0242229	0.649391	0.516086	NA	0.282008
	SP140	0.0125246	0.0650093	0.192658	0.847226	NA	2.1356
	MKNK1	0.205216	0.0805545	2.54754	0.0108485	0.413969	616.264
	TNS1	0.216035	0.115451	1.87123	0.0613139	0.743287	216.751
	REXO1	0.0848488	0.0978011	0.867565	0.385632	0.999204	897.063
	SAR1A	-0.00146289	0.0815452	-0.0179397	0.985687	0.999204	1404.3
	CDC14A	-0.0982019	0.101521	-0.967307	0.333391	0.999204	161.675
	RAPGEF3	-0.0227517	0.116741	-0.19489	0.845479	0.999204	37.2317
	CEACAM1	0.0295602	0.0361495	0.81772	0.413517	NA	0.789016
	SENP1	-0.22216	0.101667	-2.18519	0.0288752	0.612632	361.826
	DUSP13	3.6495e-05	0.0180529	0.00202156	0.998387	NA	0.173136
	CIC	0.0404735	0.0783798	0.516376	0.605592	0.999204	1321.27
	LIPE	0.0873269	0.106659	0.818752	0.412928	0.999204	13.1544
	FDFT1	-0.0207191	0.104863	-0.197582	0.843372	0.999204	2658.18
	PAFAH1B3	-0.0228029	0.106041	-0.215039	0.829737	0.999204	175.016
	OPHN1	-0.0151641	0.105468	-0.143778	0.885676	0.999204	83.8688
	AFM	NA	NA	NA	NA	NA	0
	KIF22	-0.123107	0.0814338	-1.51175	0.130598	0.883338	932.817
	SCGN	NA	NA	NA	NA	NA	0
[truncated: 56,331 more rows]

## Sheet: IsoformSAR_1week
	iso_ref	gene_ref	isoform_id	condition_1	condition_2	dIF	pvalue	padj	IF1	IF2
[truncated: 1,647 more rows]

[truncated: 4 more sheets: Proteome_2 weeks, genome-wide CRISPR-screen, CLIP_YBX1-targets, data integration]
